# Supplementary material for: Transcriptional signatures of clonally derived Toxoplasma tachyzoites reveal novel insights into the expression of a family of surface proteins
Source: PLoS One. 2022 Feb 25;17(2):e0262374. doi: 10.1371/journal.pone.0262374 (PMC8880437; doi:10.1371/journal.pone.0262374)
Supplement: S1 Table — (CSV) [file pone.0262374.s002.csv]

gene_6id	C1a	C1b	C1c	C2a	C2b	C2c	C3a	C3b	C3c	C3ci	C3cii	C4
200010	12	76	13	132	74	39	20	10	47	40	7	11
200110	0	0	0	0	0	0	0	0	0	0	0	0
200130	0	8	0	0	1	12	0	0	0	0	0	0
200230	0	0	0	0	0	0	0	0	0	0	0	0
200240	0	1	0	0	0	0	0	0	4	0	4	0
200250	19	68	30	36	26	59	9	33	103	55	48	18
200260	0	0	0	0	0	0	0	0	0	0	0	0
200270	0	5	5	13	0	25	2	4	6	4	2	2
200280	0	32	7	55	3	4	0	0	0	0	0	4
200290	11	36	11	34	32	38	7	14	43	19	24	1
200295	2	0	1	0	34	0	0	0	0	0	0	6
200300	0	0	0	0	0	0	0	0	0	0	0	0
200310	4	79	20	26	37	31	15	3	80	34	46	7
200320	9	22	16	42	1	9	4	2	35	13	22	3
200330	0	0	6	8	5	1	0	0	2	0	2	0
200340	2	13	0	0	0	0	0	0	0	0	0	0
200350	21	26	6	66	42	30	3	6	1	1	0	6
200360	60	279	85	314	305	133	87	51	259	185	74	37
200370	0	31	6	0	0	0	8	0	0	0	0	0
200375	0	0	0	12	0	0	0	0	0	0	0	0
200385	21	12	2	118	145	13	15	5	22	0	22	9
200400	0	9	5	0	2	7	0	1	5	5	0	1
200410	0	0	1	0	0	6	2	0	0	0	0	0
200430	0	15	0	0	0	7	0	0	0	0	0	0
200440	3	0	1	2	10	0	3	4	0	0	0	0
200450	0	0	0	0	0	7	12	0	0	0	0	1
200460	4	28	3	11	22	5	0	0	12	0	12	0
200470	6	0	17	14	9	38	14	0	3	3	0	0
200480	0	0	0	0	0	0	0	0	0	0	0	0
200590	4	33	3	47	88	18	0	2	0	0	0	8
200595	0	0	0	0	0	0	0	0	0	0	0	0
200600	0	0	0	0	0	0	0	0	0	0	0	0
200700	3	10	1	11	8	0	0	2	0	0	0	0
201100	0	0	0	0	0	0	0	0	0	0	0	1
201110	0	1	0	0	0	3	0	0	0	0	0	0
201120	2	44	1	21	10	4	0	7	0	0	0	2
201130	19	77	22	7	60	53	16	2	14	14	0	8
201140	0	3	1	0	21	23	0	1	0	0	0	1
201150	2	7	15	4	8	25	7	1	0	0	0	2
201160	0	1	0	0	4	27	4	0	0	0	0	0
201170	34	56	29	21	49	117	39	7	101	23	78	5
201180	7	1	13	0	0	68	5	0	0	0	0	0
201190	0	0	6	0	1	0	1	0	0	0	0	0
201200	0	0	0	0	0	0	2	0	0	0	0	0
201210	3	35	0	26	2	10	0	0	1	0	1	1
201215	0	0	0	0	0	2	0	0	0	0	0	0
201220	0	0	0	0	5	0	0	0	0	0	0	0
201230	1	0	0	8	0	18	0	3	0	0	0	1
201240	0	0	2	0	5	0	0	0	0	0	0	0
201250	25	9	5	14	42	30	22	1	0	0	0	0
201260	35	20	12	134	37	51	3	6	4	4	0	2
201270	0	50	2	22	14	1	12	9	0	0	0	1
201380	56	107	21	68	78	55	23	30	121	29	92	12
201390	663	3158	754	2507	3052	1785	664	462	2882	1567	1315	342
201400	3	1	0	50	31	1	2	0	8	0	8	3
201520	19	61	21	67	26	56	7	20	0	0	0	6
201630	8	15	15	4	28	32	0	4	1	0	1	4
201640	0	0	0	0	0	0	0	0	0	0	0	0
201650	0	0	0	0	0	11	1	0	0	0	0	1
201660	0	1	0	0	0	0	2	0	0	0	0	0
201670	8	17	6	0	0	16	24	4	0	0	0	6
201680	16	44	17	37	7	37	21	1	39	30	9	3
201690	0	8	0	0	0	0	6	8	0	0	0	1
201700	6	25	11	24	11	16	8	2	12	12	0	8
201710	5	5	1	55	0	18	0	0	9	9	0	1
201720	1	1	3	1	16	7	3	5	0	0	0	0
201730	1	0	0	0	0	0	0	0	0	0	0	0
201740	0	3	3	0	2	0	0	0	0	0	0	2
201750	0	0	0	0	0	8	0	0	0	0	0	0
201760	4	15	10	0	24	64	0	5	66	43	23	0
201770	0	20	2	0	35	9	5	0	1	1	0	2
201775	0	0	0	0	0	0	0	0	0	0	0	0
201780	205	676	141	624	973	649	147	103	202	195	7	118
201785	105	359	63	231	370	220	70	13	62	58	4	50
201790	0	2	8	1	11	2	4	0	0	0	0	0
201800	2	74	2	15	2	29	3	0	16	16	0	3
201810	6	22	1	54	0	5	0	0	31	3	28	3
201820	3	42	7	0	0	7	0	10	0	0	0	5
201830	5	15	0	0	2	21	3	7	0	0	0	3
201840	4	13	0	31	0	0	0	0	0	0	0	0
201850	4	4	0	30	0	0	0	0	0	0	0	0
201860	28	151	28	140	54	143	12	15	121	71	50	7
201870	6	26	2	59	7	4	15	2	7	7	0	1
201880	13	224	37	243	78	116	63	40	361	222	139	18
201890	1	0	0	0	0	0	0	0	0	0	0	0
201895	0	0	0	0	0	0	0	0	0	0	0	0
201900	8	14	5	2	16	1	5	0	0	0	0	3
202010	0	1	0	0	6	43	0	10	0	0	0	0
202020	1	0	0	0	0	0	0	0	0	0	0	0
202025	0	0	0	0	0	0	0	0	0	0	0	0
202030	17	154	14	79	52	67	13	24	20	4	16	10
202040	15	92	22	129	71	80	18	1	93	25	68	9
202050	0	0	0	0	0	0	0	0	0	0	0	1
202060	0	0	0	0	0	0	0	0	0	0	0	0
202065	0	0	0	0	0	0	0	0	0	0	0	0
202070	4	61	0	38	21	34	3	0	18	18	0	5
202080	0	0	0	0	2	0	0	2	0	0	0	0
202090	0	0	0	0	0	0	0	0	0	0	0	0
202100	0	0	0	0	0	0	0	0	0	0	0	0
202110	0	0	0	0	0	0	0	0	0	0	0	0
202120	3	18	0	57	4	33	9	0	2	2	0	1
202140	0	0	0	0	0	0	0	0	0	0	0	0
202160	0	2	11	18	5	24	0	0	0	0	0	0
202170	1	2	4	2	1	1	0	0	0	0	0	1
202180	7	11	2	32	27	19	0	0	0	0	0	5
202190	10	11	5	0	6	11	2	0	0	0	0	6
202200	23	53	23	131	87	106	11	38	0	0	0	25
202205	0	0	0	2	0	0	0	0	0	0	0	0
202210	0	0	0	0	0	0	0	0	0	0	0	0
202220	7	3	2	0	1	7	5	1	0	0	0	3
202230	5	76	14	8	19	43	9	9	0	0	0	8
202240	0	16	4	16	2	25	1	1	0	0	0	1
202250	6	22	3	18	3	52	1	0	0	0	0	4
202255	0	3	0	0	0	0	2	0	35	0	35	1
202260	0	0	0	0	0	0	0	0	0	0	0	0
202280	0	0	0	0	0	0	4	0	0	0	0	0
202285	0	0	0	0	0	0	0	0	0	0	0	0
202290	3	3	13	11	28	7	1	12	77	0	77	2
202300	7	17	15	6	7	19	27	1	7	7	0	2
202310	7	29	1	0	30	9	2	0	56	0	56	2
202320	0	0	0	0	0	0	0	0	0	0	0	0
202330	0	0	0	0	0	0	0	0	0	0	0	0
202340	0	0	0	0	0	0	0	0	0	0	0	0
202350	5	8	2	12	0	28	4	12	20	2	18	0
202360	0	0	4	0	6	0	0	0	0	0	0	0
202370	10	32	56	122	29	11	9	2	4	4	0	5
202375	0	3	0	28	0	5	0	0	0	0	0	0
202380	8	5	9	21	5	39	2	27	27	27	0	5
202390	6	10	4	5	2	23	0	0	10	10	0	1
202400	0	0	1	6	0	0	0	0	0	0	0	3
202410	1	76	5	12	4	10	5	0	0	0	0	1
202420	1	61	0	49	21	20	4	0	2	2	0	6
202430	9	0	1	2	0	0	1	0	0	0	0	0
202440	1	16	3	44	3	2	0	9	19	19	0	0
202445	0	0	0	0	0	0	0	0	0	0	0	0
202450	0	9	0	4	2	0	6	0	0	0	0	0
202460	1	18	4	19	3	14	4	1	0	0	0	5
202470	7	10	1	46	0	7	4	0	0	0	0	0
202480	2	2	8	0	0	3	0	6	0	0	0	1
202490	8	25	1	10	7	67	16	0	0	0	0	3
202500	56	78	44	74	80	138	29	49	76	34	42	15
202510	4	37	14	6	40	15	5	1	61	25	36	4
202520	9	13	3	81	8	5	5	0	2	2	0	2
202530	3	14	7	14	14	42	6	0	6	6	0	0
202540	5	14	11	30	51	17	14	9	0	0	0	3
202550	2	11	3	0	52	31	1	0	0	0	0	8
202568	0	0	0	11	12	0	0	0	0	0	0	0
202572	0	16	4	0	0	0	0	1	0	0	0	4
202580	5	0	0	0	7	0	0	0	0	0	0	1
202590	2	2	0	0	0	0	1	0	26	0	26	4
202600	0	0	0	0	0	0	0	0	0	0	0	0
202610	34	79	22	17	26	43	13	3	26	26	0	2
202620	62	321	34	206	233	92	57	19	166	20	146	31
202630	3	23	7	20	7	1	0	5	19	19	0	2
202640	0	10	0	41	0	6	0	0	0	0	0	5
202650	0	3	0	7	0	13	4	10	0	0	0	2
202660	0	0	0	0	6	0	0	0	0	0	0	0
202670	0	0	0	0	0	0	0	0	0	0	0	0
202680	31	131	5	218	41	95	41	9	49	32	17	4
202690	10	9	0	12	0	13	0	0	18	18	0	0
202700	0	0	1	0	0	10	0	0	16	16	0	0
202720	1	3	0	23	33	0	0	0	0	0	0	3
202730	0	2	0	0	0	3	0	0	0	0	0	2
202735	0	0	0	0	0	0	0	0	0	0	0	0
202740	0	0	0	0	47	18	0	0	0	0	0	2
202750	2	4	7	6	0	22	3	10	0	0	0	2
202760	1	18	3	16	7	1	5	0	0	0	0	0
202770	7	13	17	33	1	15	9	4	20	0	20	5
202780	8	85	19	45	23	14	9	1	0	0	0	6
202790	1	19	6	7	16	11	8	2	0	0	0	0
202800	1	1	0	9	8	29	0	0	0	0	0	0
202810	0	0	0	0	4	1	0	0	1	0	1	1
202820	15	15	10	14	31	11	4	0	0	0	0	0
202830	58	105	32	109	134	57	57	14	213	190	23	9
202840	36	52	18	52	80	122	16	12	0	0	0	18
202850	2	0	0	0	5	0	2	0	0	0	0	0
202860	4	19	2	6	12	2	0	3	11	11	0	1
202870	0	0	0	9	5	7	0	0	2	2	0	0
202880	1	17	0	41	0	8	1	0	0	0	0	0
202890	13	37	5	2	27	31	4	4	2	1	1	3
202895	0	0	0	0	0	0	0	0	0	0	0	0
202900	12	8	11	89	8	40	12	0	90	8	82	3
202910	0	0	0	0	0	0	0	0	0	0	0	0
202920	3	19	0	3	3	6	0	3	0	0	0	2
202930	1	0	8	0	0	11	0	2	0	0	0	0
202940	4	32	20	239	6	7	13	8	4	4	0	1
202950	1	4	9	27	0	29	2	1	0	0	0	2
202960	0	0	0	0	0	0	0	0	0	0	0	0
202970	3	0	0	0	0	0	1	0	0	0	0	0
202975	0	0	0	4	0	0	0	0	0	0	0	0
202980	12	19	2	1	7	15	15	6	0	0	0	0
202990	0	0	0	0	0	0	0	0	0	0	0	3
203000	0	4	0	0	0	0	0	0	0	0	0	0
203010	2	14	4	99	33	57	6	0	39	39	0	2
203020	3	4	5	14	12	17	4	5	0	0	0	1
203030	19	22	12	175	66	32	34	19	42	11	31	3
203040	5	1	5	0	5	3	0	0	12	12	0	9
203050	7	20	9	0	12	13	1	1	0	0	0	1
203060	24	71	12	14	100	21	11	1	24	10	14	4
203070	0	0	0	0	0	0	0	0	0	0	0	0
203080	3	65	7	8	16	13	12	13	43	38	5	3
203090	0	0	0	0	0	0	0	0	0	0	0	0
203100	0	0	0	0	0	0	0	0	0	0	0	0
203110	1	15	0	0	0	0	0	0	0	0	0	2
203120	5	0	13	5	2	0	2	3	0	0	0	1
203135	0	0	2	0	0	0	0	0	0	0	0	2
203150	2	0	4	4	12	9	14	1	0	0	0	0
203160	2	0	11	3	16	10	0	16	0	0	0	4
203170	0	14	6	3	0	4	0	0	0	0	0	0
203175	0	0	0	0	0	0	0	0	1	1	0	0
203180	4	0	2	29	6	15	3	0	0	0	0	5
203200	0	0	0	0	0	0	0	0	0	0	0	0
203220	4	14	0	0	0	11	0	1	63	15	48	3
203230	0	0	0	0	0	0	0	0	0	0	0	0
203240	0	0	7	72	49	29	0	0	0	0	0	3
203250	0	0	0	0	0	0	0	0	0	0	0	0
203260	4	0	0	31	0	42	1	0	0	0	0	0
203270	3	67	5	115	0	6	20	0	0	0	0	4
203280	0	22	1	34	38	10	3	9	3	0	3	3
203290	8	102	13	51	16	4	4	15	0	0	0	4
203300	42	112	8	236	299	50	9	23	50	32	18	13
203310	709	2355	569	2700	2552	1324	540	408	2117	1093	1024	261
203320	8	24	5	0	7	28	3	3	0	0	0	5
203330	0	0	0	0	1	0	0	0	0	0	0	0
203340	0	0	0	0	0	0	0	0	0	0	0	0
203350	6	39	6	0	4	44	6	0	21	1	20	0
203358	1	3	1	15	5	3	2	3	0	0	0	0
203362	7	1	2	0	18	23	8	7	12	0	12	0
203370	23	17	19	2	10	24	12	0	28	17	11	7
203375	0	2	0	4	0	0	0	1	0	0	0	0
203380	4	23	7	52	19	38	19	1	30	30	0	2
203390	14	30	3	0	7	16	7	1	0	0	0	9
203400	19	4	8	10	18	9	10	11	51	0	51	4
203420	1	4	1	3	2	0	0	0	0	0	0	0
203430	0	0	0	0	0	0	0	0	0	0	0	1
203440	0	0	0	0	0	0	0	0	0	0	0	0
203450	9	14	6	0	10	23	3	3	33	0	33	4
203460	1	0	0	0	0	0	0	0	0	0	0	0
203470	0	0	0	0	0	0	0	0	0	0	0	0
203480	0	4	2	0	24	22	2	0	0	0	0	6
203490	4	0	4	0	0	20	3	5	3	3	0	1
203500	0	0	0	0	0	0	0	3	0	0	0	0
203505	1	0	0	0	0	0	0	0	0	0	0	0
203510	1	37	15	4	6	56	4	1	0	0	0	2
203520	2	4	1	30	48	0	6	0	0	0	0	1
203540	7	14	4	39	31	38	20	6	18	0	18	3
203560	3	6	3	4	37	19	6	0	5	5	0	0
203570	0	0	10	0	0	0	0	0	1	0	1	0
203580	0	0	0	0	0	0	0	0	0	0	0	0
203590	0	3	0	0	0	5	6	0	0	0	0	0
203600	13	59	30	227	21	126	19	34	0	0	0	2
203610	3	22	4	9	2	3	1	3	41	0	41	1
203620	3	16	9	0	18	2	2	1	0	0	0	0
203630	31	160	27	165	111	116	40	20	199	107	92	16
203665	5	73	15	331	57	59	30	3	63	63	0	8
203682	0	0	0	0	0	0	0	0	0	0	0	0
203685	0	0	0	0	0	0	0	0	0	0	0	0
203688	0	0	0	0	0	0	0	0	0	0	0	0
203690	6	16	5	193	35	35	18	5	30	30	0	1
203700	14	53	3	48	24	42	0	5	0	0	0	3
203705	0	2	1	1	0	0	1	0	11	11	0	0
203710	16	34	22	19	13	118	32	29	117	27	90	8
203720	4	28	11	3	0	7	11	0	16	16	0	1
203730	1	5	6	7	0	17	6	0	2	0	2	0
203735	0	6	5	0	0	5	1	0	0	0	0	0
203740	3	105	6	0	8	24	14	3	0	0	0	0
203750	1	0	1	10	1	18	2	0	0	0	0	1
203760	2	1	1	0	0	14	0	0	0	0	0	0
203770	0	0	0	0	0	0	0	0	0	0	0	0
203780	12	10	0	161	21	15	10	12	0	0	0	0
203790	29	89	15	36	38	23	0	0	36	5	31	6
203800	3	0	3	0	0	0	0	0	0	0	0	0
203810	1	10	0	0	13	2	4	0	0	0	0	0
203815	7	22	5	31	39	3	6	2	3	3	0	2
203820	23	57	11	8	16	44	1	1	8	8	0	3
203830	4	15	7	12	1	36	2	0	0	0	0	1
203840	5	1	9	0	20	20	1	4	0	0	0	0
203860	2	0	0	0	25	9	12	0	0	0	0	9
203870	13	10	4	14	6	1	3	6	7	4	3	3
203875	3	1	0	21	0	6	3	0	31	31	0	0
203880	3	43	0	15	32	26	23	6	28	28	0	7
203890	0	0	0	0	7	0	1	0	0	0	0	0
203900	1	0	0	0	0	0	0	0	0	0	0	0
203910	13	28	7	70	41	20	6	10	14	14	0	0
203930	7	14	35	167	43	94	0	19	9	7	2	3
203940	2	10	14	0	28	18	1	3	66	0	66	3
203950	2	7	3	5	0	7	1	1	0	0	0	1
203960	0	5	2	26	1	18	18	0	0	0	0	1
203970	2	0	3	0	0	8	1	0	0	0	0	0
203980	9	37	6	18	25	29	6	11	19	19	0	3
203985	0	0	0	20	0	0	0	0	0	0	0	0
203990	8	20	16	45	31	28	0	3	32	4	28	1
204000	0	0	0	0	0	0	0	0	0	0	0	0
204010	0	1	0	8	9	0	0	0	10	10	0	0
204020	199	855	208	1069	576	674	257	165	708	330	378	132
204040	0	3	0	0	12	0	1	1	66	0	66	3
204045	0	0	0	0	10	6	0	0	32	18	14	0
204050	238	586	69	553	1115	325	142	115	383	140	243	86
204055	1	4	0	0	0	3	2	0	1	1	0	4
204060	0	19	0	0	0	0	2	0	0	0	0	0
204070	4	11	0	5	6	22	4	8	35	35	0	4
204080	3	21	6	139	25	33	15	8	0	0	0	1
204090	0	0	0	0	0	0	0	0	0	0	0	0
204100	4	13	5	61	10	24	6	2	0	0	0	0
204110	2	6	9	8	27	10	2	1	20	20	0	5
204120	1	1	4	8	18	7	1	0	9	0	9	1
204130	63	230	72	122	303	273	61	36	85	85	0	46
204140	0	5	3	1	0	4	0	0	0	0	0	1
204150	1	4	2	0	12	3	1	0	0	0	0	0
204160	18	8	6	2	2	9	6	0	0	0	0	3
204270	12	53	4	10	2	13	6	7	10	10	0	2
204280	6	7	6	5	12	55	5	0	0	0	0	4
204290	0	0	0	45	0	0	0	0	0	0	0	0
204300	0	0	0	0	0	0	0	0	0	0	0	0
204310	20	75	33	123	58	57	16	24	12	12	0	12
204315	0	3	0	9	8	5	7	0	0	0	0	2
204320	0	12	2	9	19	8	15	15	0	0	0	0
204325	0	3	0	0	0	0	0	0	5	5	0	0
204330	0	0	0	0	0	5	0	0	0	0	0	0
204340	24	163	22	89	85	62	29	25	46	22	24	10
204350	0	0	1	26	0	1	1	0	0	0	0	0
204360	0	0	0	0	0	0	0	0	0	0	0	0
204370	0	27	6	0	27	26	5	5	22	22	0	2
204380	0	4	0	4	11	6	4	0	15	15	0	2
204390	0	4	1	0	3	0	5	0	0	0	0	0
204395	0	5	8	0	11	0	0	0	0	0	0	0
204400	18	159	19	110	70	128	37	33	13	10	3	10
204410	0	6	0	8	0	2	4	0	0	0	0	0
204420	1	4	0	16	3	0	0	0	0	0	0	0
204440	3	0	4	0	0	4	0	0	0	0	0	3
204460	0	0	0	0	0	0	0	0	0	0	0	0
204468	0	0	0	0	0	0	0	0	0	0	0	0
204472	0	0	0	0	0	0	0	0	0	0	0	0
204480	18	157	11	172	150	50	36	11	83	45	38	22
204490	8	27	0	26	23	31	7	0	17	16	1	1
204500	0	0	0	0	3	8	4	12	0	0	0	0
204505	0	0	0	0	0	0	0	0	0	0	0	0
204510	15	19	9	0	49	15	1	4	17	17	0	1
204520	4	35	0	20	0	23	0	1	48	0	48	0
204530	175	584	145	646	563	322	107	87	882	527	355	52
204540	0	0	0	0	23	0	0	2	0	0	0	0
204550	1	6	10	0	19	11	8	0	0	0	0	2
204560	0	6	0	0	0	0	0	0	0	0	0	0
204870	0	2	0	0	0	0	0	0	0	0	0	0
204880	5	29	3	18	10	19	0	0	0	0	0	1
205000	1	8	6	44	10	3	26	0	0	0	0	0
205010	13	79	12	0	35	17	10	6	11	11	0	6
205020	0	1	0	0	2	0	0	4	0	0	0	0
205030	3	2	8	73	28	18	14	4	0	0	0	4
205040	13	22	20	25	26	21	16	5	1	0	1	4
205050	0	2	0	1	27	0	0	0	0	0	0	0
205060	0	0	1	5	0	0	1	0	0	0	0	1
205070	0	0	0	0	0	0	0	0	0	0	0	0
205080	1	0	0	0	0	0	0	0	0	0	0	0
205090	0	0	0	0	0	0	0	0	0	0	0	0
205100	1	1	0	0	0	23	4	0	0	0	0	0
205110	0	6	3	0	0	11	0	0	1	0	1	0
205120	0	0	1	5	20	8	3	0	0	0	0	0
205130	10	62	34	120	71	11	11	10	0	0	0	7
205140	0	0	0	0	0	0	0	0	0	0	0	1
205150	1	15	1	0	0	0	1	0	31	0	31	0
205160	5	2	5	0	5	0	4	22	0	0	0	6
205170	7	18	1	16	11	38	11	10	79	40	39	1
205180	11	34	6	102	59	68	2	31	69	25	44	5
205190	0	22	8	7	5	9	3	0	0	0	0	1
205200	6	1	2	0	30	18	2	0	0	0	0	0
205210	0	2	0	0	4	2	0	1	0	0	0	2
205220	0	2	9	0	44	4	4	3	0	0	0	1
205230	0	0	0	0	0	0	0	0	0	0	0	0
205240	1	15	6	0	0	17	8	15	0	0	0	1
205250	62	170	87	427	91	225	40	37	70	52	18	45
205265	2	9	5	23	2	26	0	3	13	13	0	0
205280	7	24	17	45	89	123	14	17	16	15	1	5
205290	4	9	1	0	35	8	5	26	0	0	0	1
205300	10	6	1	8	13	14	12	2	5	3	2	1
205310	0	0	0	0	0	0	0	0	0	0	0	0
205320	9	44	6	1	24	80	5	10	0	0	0	4
205330	18	63	18	17	58	98	5	18	47	47	0	7
205340	139	448	119	450	263	477	127	62	159	103	56	92
205350	21	339	71	161	100	103	32	34	130	71	59	11
205360	7	68	2	109	20	53	5	12	44	44	0	7
205370	27	0	9	8	44	67	6	4	0	0	0	11
205380	11	26	21	8	68	23	45	13	43	31	12	4
205390	6	7	0	0	6	48	24	13	0	0	0	2
205398	0	0	0	0	0	0	0	0	0	0	0	0
205402	0	0	0	0	0	0	0	0	0	0	0	0
205410	0	0	1	0	0	0	9	0	0	0	0	1
205420	0	0	0	0	0	0	0	0	0	0	0	0
205425	0	0	0	0	0	0	0	0	0	0	0	0
205430	0	0	0	0	0	0	0	0	0	0	0	0
205440	16	84	17	23	20	60	19	6	61	6	55	7
205450	0	0	0	0	0	0	1	0	0	0	0	1
205460	6	17	2	4	22	26	0	7	37	15	22	1
205470	182	1325	253	1265	529	794	326	156	460	289	171	148
205480	1	3	11	16	2	1	0	0	0	0	0	1
205490	12	61	19	38	45	67	8	4	38	0	38	8
205500	2	25	5	0	15	1	5	0	0	0	0	2
205510	2	10	12	130	68	10	12	7	39	39	0	4
205520	0	2	1	0	4	0	0	0	0	0	0	0
205530	0	0	0	0	0	0	0	0	0	0	0	0
205540	1	0	10	37	0	0	9	0	0	0	0	0
205550	1	1	0	13	0	0	4	0	1	1	0	1
205558	20	75	12	46	74	33	25	13	60	16	44	10
205562	13	30	18	1	0	29	1	1	8	8	0	1
205570	19	23	3	44	15	28	19	0	27	0	27	2
205580	22	14	8	11	33	27	6	14	11	2	9	2
205590	0	0	0	0	0	0	0	0	0	0	0	0
205600	7	9	5	0	0	0	1	12	0	0	0	1
205615	4	24	1	0	2	5	10	2	0	0	0	3
205625	0	0	5	0	0	0	0	14	0	0	0	0
205630	0	0	0	0	0	0	0	0	0	0	0	0
205640	2	14	0	0	14	12	15	0	0	0	0	8
205650	32	75	44	182	69	204	9	72	0	0	0	15
205658	0	0	0	0	0	0	0	0	0	0	0	0
205662	1	0	0	0	0	4	1	0	8	0	8	0
205670	13	16	2	0	11	36	5	1	70	18	52	7
205680	23	12	29	50	48	49	2	6	3	3	0	4
205690	3	15	2	0	11	30	0	3	8	8	0	1
205700	142	419	155	404	284	405	180	96	392	138	254	58
205710	2	52	13	11	20	25	8	5	35	35	0	4
205720	0	0	0	0	2	0	0	0	0	0	0	0
205730	3	0	0	40	0	0	0	11	0	0	0	2
205740	6	42	10	13	9	7	17	0	0	0	0	1
205750	1	9	5	0	9	13	8	12	64	0	64	0
205760	0	0	0	0	0	0	0	0	0	0	0	0
205770	0	0	0	0	0	0	0	0	0	0	0	0
206290	0	0	0	0	2	0	0	0	0	0	0	0
206300	9	25	7	10	14	21	1	16	2	2	0	1
206310	2	7	7	0	4	44	1	0	38	38	0	7
206320	7	4	8	37	26	19	7	9	3	0	3	0
206330	0	47	9	0	1	8	0	3	27	27	0	4
206340	6	98	14	128	96	39	14	19	79	32	47	6
206350	13	140	17	84	35	43	21	24	56	37	19	13
206360	2	7	1	0	7	6	1	0	0	0	0	1
206380	11	48	3	3	35	4	8	39	0	0	0	1
206390	1	2	10	14	13	0	5	0	1	1	0	1
206400	0	0	0	0	11	0	2	0	0	0	0	0
206415	9	24	2	0	0	14	2	0	15	0	15	0
206430	6	6	1	6	7	12	1	0	36	14	22	2
206440	0	0	0	0	11	0	0	0	25	0	25	1
206450	15	43	15	112	67	25	9	3	6	6	0	11
206460	16	10	1	7	17	23	7	0	2	0	2	9
206470	38	112	9	98	43	51	37	6	0	0	0	10
206480	0	43	6	11	30	21	6	6	18	0	18	6
206490	1	27	3	57	23	0	5	2	0	0	0	1
206500	7	4	1	0	18	20	0	1	0	0	0	0
206510	53	61	22	127	86	69	39	1	26	18	8	12
206520	0	0	0	0	0	0	0	0	0	0	0	0
206540	17	64	24	192	64	46	15	8	16	16	0	11
206550	1	0	0	0	2	0	4	0	0	0	0	0
206560	0	0	0	8	0	0	0	0	0	0	0	0
206570	0	0	0	14	0	0	0	0	0	0	0	0
206580	4	10	12	0	4	43	12	23	76	43	33	2
206590	16	21	4	60	74	9	3	1	0	0	0	7
206600	0	1	3	62	9	1	5	1	17	0	17	0
206605	1	9	5	0	0	3	0	0	0	0	0	0
206610	1	34	6	27	6	8	1	3	0	0	0	2
206620	0	0	0	0	0	0	0	0	0	0	0	0
206630	3	8	9	11	16	17	7	0	0	0	0	0
206640	2	13	10	1	4	10	0	6	20	20	0	0
206650	0	0	0	18	0	0	0	0	0	0	0	0
206660	0	19	0	0	0	0	1	0	17	0	17	6
206670	7	10	5	43	25	19	14	0	2	2	0	4
206680	5	7	0	0	0	5	2	3	64	22	42	2
206690	6	0	13	0	3	64	1	0	1	1	0	2
206695	0	0	0	0	1	7	0	0	4	4	0	0
206700	1	17	2	0	0	0	4	16	0	0	0	0
206710	9	2	5	8	0	13	1	0	1	1	0	1
206910	0	0	0	0	0	0	0	0	0	0	0	0
207005	0	0	0	0	0	0	0	0	0	0	0	0
207010	0	0	0	0	0	0	0	0	0	0	0	0
207015	0	0	0	0	0	0	1	0	0	0	0	0
207020	0	0	0	0	0	0	0	0	0	0	0	0
207030	0	0	0	0	0	0	0	0	0	0	0	0
207040	0	0	1	0	15	0	0	0	0	0	0	5
207050	0	1	0	0	0	0	0	0	0	0	0	0
207060	11	120	9	101	13	78	9	13	18	18	0	11
207065	0	6	3	0	13	3	0	0	4	4	0	1
207070	0	4	0	0	1	16	4	13	0	0	0	0
207080	6	7	4	0	19	0	0	0	10	10	0	1
207100	0	1	1	11	0	1	2	0	0	0	0	2
207110	0	0	0	0	4	0	0	0	0	0	0	0
207120	0	1	2	0	46	0	4	0	0	0	0	8
207130	0	0	0	0	0	0	0	0	0	0	0	0
207140	0	6	0	2	0	0	0	0	0	0	0	0
207150	0	0	0	0	0	0	0	0	0	0	0	0
207160	0	0	0	0	0	0	0	0	0	0	0	0
207170	13	27	15	90	35	36	22	7	0	0	0	3
207180	3	0	1	31	0	17	1	0	0	0	0	0
207200	4	12	5	3	3	4	2	0	0	0	0	0
207210	0	0	0	0	0	0	0	0	0	0	0	0
207230	1	16	7	8	0	1	0	0	95	95	0	0
207240	4	27	8	18	10	20	18	22	86	52	34	2
207250	0	0	0	6	0	0	0	0	0	0	0	1
207350	0	0	0	3	0	0	0	0	0	0	0	0
207360	0	0	0	0	0	0	0	0	0	0	0	0
207365	0	0	0	0	0	0	0	0	0	0	0	0
207370	22	145	32	77	83	105	36	26	96	75	21	13
207380	0	0	0	0	0	0	0	0	0	0	0	0
207390	6	33	17	14	10	12	0	0	5	0	5	1
207400	43	168	35	249	361	82	43	25	406	188	218	29
207403	0	0	0	0	0	0	0	0	0	0	0	0
207407	0	0	0	0	0	0	0	0	0	0	0	0
207410	0	0	0	0	6	0	0	0	0	0	0	0
207420	2	57	0	28	3	4	1	14	20	5	15	5
207430	3	2	1	0	12	3	0	1	14	14	0	0
207440	74	240	61	437	161	207	98	61	203	124	79	40
207450	9	3	0	47	0	5	15	3	0	0	0	1
207460	1	5	3	11	1	15	7	17	0	0	0	0
207470	0	0	1	0	12	0	0	0	0	0	0	0
207480	10	2	0	19	2	0	0	5	0	0	0	0
207590	1	0	12	0	0	1	0	0	0	0	0	0
207600	0	2	0	0	0	0	0	0	0	0	0	0
207610	0	0	0	0	0	0	0	0	0	0	0	0
207620	7	47	10	36	21	33	19	2	26	0	26	6
207630	1	7	1	0	0	2	0	0	0	0	0	0
207640	5	29	5	1	40	32	15	7	0	0	0	1
207650	0	0	0	0	0	0	0	0	0	0	0	0
207665	0	0	0	0	0	0	0	0	0	0	0	0
207680	3	102	8	19	14	28	2	9	39	0	39	1
207690	0	2	2	1	5	5	0	0	4	4	0	1
207700	0	11	9	0	0	0	0	0	14	14	0	0
207710	5	34	8	13	13	27	7	0	44	36	8	2
207720	5	11	8	0	0	0	0	0	0	0	0	4
207730	0	0	0	0	0	0	1	0	0	0	0	1
207740	0	0	0	0	0	0	0	0	0	0	0	0
207750	15	97	50	111	47	27	29	25	100	63	37	8
207760	0	26	10	5	1	10	5	0	5	5	0	5
207770	3	41	14	76	1	37	7	8	8	8	0	5
207780	0	0	3	0	0	3	0	0	0	0	0	0
207790	0	0	0	0	0	4	0	0	0	0	0	0
207800	2	10	7	15	20	59	13	5	29	29	0	4
207810	0	0	0	0	0	0	0	0	0	0	0	0
207820	2	26	2	94	3	6	5	1	0	0	0	1
207830	4	1	2	4	2	3	2	4	0	0	0	0
207840	126	530	162	538	272	482	155	79	547	254	293	82
207865	1	3	0	0	7	0	0	0	0	0	0	0
207875	0	0	0	0	0	0	0	1	0	0	0	0
207880	0	5	0	3	32	0	1	0	41	0	41	0
207900	0	15	1	46	36	15	4	1	0	0	0	0
207910	0	3	1	8	8	23	2	0	0	0	0	0
207920	0	0	1	21	0	0	0	0	0	0	0	1
207930	13	79	20	43	35	64	13	1	126	87	39	11
207940	0	24	0	0	17	4	3	0	26	26	0	1
207950	9	18	6	0	24	1	11	14	0	0	0	0
207955	0	0	0	0	0	0	0	0	0	0	0	0
207960	8	5	0	18	7	9	13	0	0	0	0	5
207965	0	0	0	0	0	0	0	0	0	0	0	1
207970	0	7	0	0	0	0	0	0	0	0	0	1
207980	0	6	0	20	5	0	0	0	0	0	0	0
207990	7	10	13	10	5	5	0	0	0	0	0	6
208010	1	27	2	14	25	36	0	8	13	13	0	0
208020	2	8	1	0	3	10	0	10	0	0	0	1
208030	165	382	76	405	402	187	78	52	277	147	130	43
208040	0	20	6	10	0	5	1	0	0	0	0	0
208050	1	0	6	17	0	8	0	6	0	0	0	1
208070	10	5	10	21	17	7	6	2	2	2	0	4
208080	0	1	0	0	0	1	0	0	0	0	0	0
208090	0	3	0	0	0	2	0	4	0	0	0	0
208200	3	9	1	42	2	17	9	4	0	0	0	1
208300	8	12	33	7	22	7	17	16	40	0	40	2
208310	11	20	1	3	35	19	16	0	4	0	4	6
208320	5	17	7	3	5	19	8	0	0	0	0	0
208330	0	0	0	0	0	0	0	0	0	0	0	0
208340	0	18	3	25	4	24	7	4	51	8	43	1
208350	9	7	3	14	8	6	6	0	1	1	0	8
208360	3	1	0	129	2	8	4	0	0	0	0	0
208370	31	136	8	61	57	22	28	53	83	9	74	14
208380	0	0	0	0	0	0	0	0	0	0	0	0
208390	4	12	4	103	7	38	3	2	31	22	9	3
208400	1	60	2	1	9	15	5	3	0	0	0	8
208410	0	31	6	2	12	11	0	0	21	0	21	3
208420	4	17	10	14	25	21	2	0	52	0	52	0
208430	2	25	2	189	11	19	9	13	32	10	22	2
208440	7	42	11	26	44	36	17	7	60	44	16	6
208450	56	214	45	103	233	147	21	28	120	43	77	32
208460	0	0	0	0	0	0	0	0	0	0	0	0
208470	0	0	0	0	0	0	0	0	0	0	0	0
208480	0	0	0	0	0	0	0	0	0	0	0	0
208490	3	15	7	0	8	3	1	0	9	9	0	0
208500	3	24	7	48	25	40	11	24	0	0	0	2
208510	5	31	2	56	55	21	10	2	0	0	0	2
208530	7	2	0	30	13	23	7	0	6	1	5	0
208540	1	1	0	0	0	6	0	10	0	0	0	0
208550	3	47	8	5	48	27	13	9	52	0	52	2
208560	0	25	8	1	21	2	4	0	0	0	0	1
208570	13	63	39	115	65	43	15	12	55	47	8	9
208580	4	22	9	17	11	7	4	3	0	0	0	5
208590	1	39	8	28	17	14	1	12	46	7	39	1
208710	0	0	0	0	0	21	0	0	11	10	1	2
208718	13	71	15	22	25	82	6	0	0	0	0	5
208722	3	0	4	0	14	23	1	0	0	0	0	2
208730	14	71	13	45	21	42	3	4	1	0	1	17
208740	29	98	16	0	6	3	7	0	0	0	0	1
208750	10	8	2	60	17	27	3	0	0	0	0	12
208760	2	1	0	0	0	0	0	0	0	0	0	0
208770	0	0	0	0	0	0	0	0	0	0	0	0
208780	5	5	3	5	0	19	7	1	0	0	0	1
208790	0	27	10	31	10	24	2	0	0	0	0	2
208800	2	10	2	5	7	8	11	2	22	1	21	0
208810	0	0	0	0	0	0	0	0	0	0	0	0
208820	0	1	3	0	1	33	5	6	0	0	0	3
208830	45	264	87	155	130	151	34	59	22	17	5	12
208842	15	59	12	86	18	26	9	3	0	0	0	3
208850	0	10	7	61	2	0	3	17	19	19	0	3
208910	0	0	0	3	0	1	2	12	0	0	0	6
208970	6	21	1	38	13	42	17	15	0	0	0	9
208980	0	15	0	0	0	0	3	0	11	11	0	0
208990	0	17	7	0	2	9	0	1	0	0	0	0
209000	6	30	22	44	48	3	0	2	0	0	0	5
209005	0	0	0	0	0	0	0	0	0	0	0	0
209010	0	0	1	0	14	11	3	0	0	0	0	0
209020	0	0	0	8	0	4	1	0	0	0	0	0
209030	304	806	372	1017	835	986	359	229	966	430	536	150
209040	0	0	0	0	0	0	0	0	0	0	0	0
209045	0	0	0	0	0	0	0	0	0	0	0	0
209050	33	5	2	0	0	9	0	1	0	0	0	2
209060	6	11	1	0	1	5	18	0	79	62	17	0
209070	3	21	5	0	5	34	5	5	2	2	0	3
209080	10	26	5	2	23	36	1	0	0	0	0	1
209090	0	11	1	0	2	20	2	0	0	0	0	0
209095	1	45	2	7	11	8	5	1	0	0	0	2
209100	2	10	4	0	11	7	1	0	0	0	0	1
209108	0	15	0	4	4	1	0	1	0	0	0	0
209112	0	5	0	6	0	0	0	2	0	0	0	0
209120	2	21	1	0	5	2	6	0	23	0	23	1
209130	6	0	4	0	0	1	2	1	0	0	0	1
209140	1	20	7	29	0	11	11	7	4	4	0	2
209150	4	3	0	42	38	18	1	8	1	1	0	4
209160	2	0	1	0	0	10	6	0	10	10	0	1
209170	6	37	3	0	12	73	7	0	9	0	9	1
209180	0	13	4	0	0	0	0	0	0	0	0	0
209190	0	1	6	0	1	23	3	0	11	0	11	0
209200	4	9	4	13	39	20	0	0	27	27	0	0
209210	12	11	10	4	20	11	4	8	3	2	1	4
209230	0	0	0	0	0	0	0	0	0	0	0	0
209240	4	0	0	0	0	2	10	0	0	0	0	0
209250	16	37	8	126	44	84	16	4	70	47	23	5
209260	19	40	29	54	38	39	2	2	76	73	3	9
209270	2	11	0	0	4	11	0	0	0	0	0	0
209280	0	8	1	3	5	0	1	0	0	0	0	0
209290	64	276	82	235	235	233	96	30	173	53	120	36
209300	2	4	0	0	0	0	0	0	0	0	0	0
209410	0	0	0	0	0	0	0	0	0	0	0	0
209420	4	92	20	21	53	42	5	15	35	16	19	2
209430	2	7	3	8	7	12	0	0	0	0	0	5
209440	6	1	7	5	31	6	0	8	1	1	0	5
209450	10	34	25	31	27	51	13	11	0	0	0	4
209460	0	5	0	0	2	0	1	0	0	0	0	0
209470	0	0	0	0	0	0	0	0	0	0	0	0
209480	0	0	0	0	0	0	0	0	0	0	0	0
209485	0	0	0	0	0	0	0	0	0	0	0	0
209490	4	0	2	0	38	36	6	7	0	0	0	3
209500	8	25	6	0	3	23	0	1	0	0	0	2
209510	0	0	0	0	0	0	0	0	0	0	0	0
209515	0	0	0	0	0	0	0	0	0	0	0	0
209520	2	29	3	5	45	13	5	0	0	0	0	1
209530	0	20	0	0	7	0	0	0	39	39	0	0
209540	5	0	0	0	9	3	3	0	0	0	0	0
209550	0	2	1	11	8	4	1	8	5	5	0	1
209560	0	0	0	0	0	0	0	0	0	0	0	0
209570	0	9	1	0	0	13	3	0	9	0	9	1
209580	0	10	2	1	5	7	0	3	0	0	0	0
209583	0	0	0	0	0	0	0	0	0	0	0	0
209585	0	0	0	0	0	0	0	0	0	0	0	3
209590	0	0	0	0	0	0	0	0	0	0	0	0
209600	14	82	46	49	66	24	7	6	103	7	96	1
209610	3	4	13	0	2	9	3	11	0	0	0	0
209620	0	0	0	0	0	0	0	0	0	0	0	0
209630	0	0	0	4	8	0	2	0	0	0	0	4
209640	2	5	0	0	7	3	3	1	0	0	0	0
209650	2	24	7	0	14	2	0	0	46	39	7	4
209670	4	36	5	0	18	12	8	4	6	6	0	0
209680	10	6	5	2	0	4	0	0	0	0	0	0
209690	0	8	14	1	20	15	9	0	0	0	0	1
209700	23	39	13	52	35	7	17	30	218	69	149	3
209705	0	0	0	0	0	0	0	0	0	0	0	1
209710	0	8	5	4	8	24	6	3	24	24	0	4
209720	3	23	12	6	20	14	8	22	30	13	17	7
209730	0	9	1	4	0	9	1	8	0	0	0	0
209740	0	1	5	0	0	0	8	0	13	13	0	1
209755	0	0	0	0	25	0	0	0	0	0	0	0
209770	1	0	1	34	0	6	0	4	0	0	0	0
209780	0	0	0	0	0	0	0	0	0	0	0	0
209790	1	2	7	0	17	0	0	0	0	0	0	0
209800	11	111	11	33	93	110	10	9	131	62	69	8
209810	0	0	0	0	8	0	0	0	0	0	0	0
209820	0	1	1	0	0	12	3	0	0	0	0	0
209830	0	0	0	0	0	0	2	3	21	0	21	0
209850	14	30	21	87	21	28	9	0	2	2	0	7
209860	5	2	0	5	1	0	4	0	0	0	0	0
209870	1	15	1	11	0	9	1	0	5	2	3	2
209880	3	21	0	30	6	15	9	1	74	50	24	0
209890	10	66	26	112	38	54	16	15	83	39	44	12
209900	0	21	2	0	1	7	7	26	29	29	0	1
209910	98	503	137	390	207	334	83	84	341	113	228	64
209920	0	0	0	0	0	0	0	0	0	0	0	3
209930	10	23	11	85	3	11	12	0	23	3	20	2
209940	1	0	0	0	3	0	2	1	0	0	0	1
209945	3	10	4	51	20	11	10	5	11	3	8	1
209950	16	60	17	111	50	19	16	16	3	3	0	15
209960	0	17	2	44	22	63	3	5	20	0	20	2
209970	0	3	2	0	25	24	12	2	0	0	0	5
209985	5	5	1	0	0	0	0	0	0	0	0	0
210095	0	0	0	0	0	0	0	0	0	0	0	0
210100	0	0	0	0	0	0	0	0	0	0	0	0
210210	0	0	0	0	0	0	0	0	0	0	0	0
210220	0	0	0	0	0	0	0	0	0	0	0	0
210230	14	3	7	0	12	6	2	0	0	0	0	0
210235	4	0	1	0	0	3	0	0	0	0	0	0
210245	5	0	0	0	0	7	0	0	0	0	0	5
210255	13	67	20	103	3	47	8	1	74	74	0	1
210260	1	7	0	0	2	4	0	0	0	0	0	0
210270	8	2	2	4	13	39	8	3	0	0	0	1
210280	5	3	4	7	0	11	9	0	20	0	20	0
210300	14	87	18	69	26	62	23	21	51	20	31	5
210310	4	44	1	63	3	39	40	0	39	27	12	0
210320	2	0	0	14	5	0	0	0	0	0	0	0
210330	0	0	0	0	0	0	0	0	0	0	0	0
210345	0	0	0	26	17	5	1	0	0	0	0	7
210360	8	7	2	0	10	17	1	0	16	12	4	0
210370	20	43	22	218	46	61	13	16	51	51	0	9
210380	5	3	2	28	10	2	9	0	0	0	0	2
210390	6	0	0	28	2	2	3	0	0	0	0	0
210400	1	39	0	0	0	0	0	0	0	0	0	0
210408	53	273	29	358	84	191	69	56	170	58	112	33
210412	3	16	0	24	12	18	4	0	44	0	44	4
210420	10	6	17	11	3	3	6	2	0	0	0	4
210430	15	12	6	0	33	32	2	14	0	0	0	4
210440	0	0	6	0	1	3	0	0	0	0	0	0
210450	0	3	15	22	0	31	2	0	0	0	0	0
210460	0	0	0	0	0	0	0	0	0	0	0	0
210470	0	0	0	0	0	0	0	0	0	0	0	0
210478	0	0	0	0	0	0	0	0	0	0	0	0
210482	0	0	0	0	4	0	0	0	0	0	0	0
210490	2	10	1	0	25	0	3	0	0	0	0	1
210600	0	0	0	0	0	0	3	0	0	0	0	0
210678	0	0	0	0	0	0	0	0	0	0	0	0
210682	0	1	0	0	0	0	0	0	0	0	0	0
210690	168	855	188	873	474	679	267	228	839	402	437	120
210700	18	144	13	63	83	88	49	29	0	0	0	9
210715	0	7	3	2	7	7	5	0	0	0	0	0
210730	2	17	0	29	0	5	1	0	0	0	0	0
210740	0	0	0	0	3	0	0	0	0	0	0	0
210750	1	2	4	111	0	50	0	13	0	0	0	0
210760	20	0	0	0	13	1	1	0	0	0	0	0
210770	0	3	5	0	0	1	2	0	0	0	0	0
210778	1	10	5	1	16	11	4	0	0	0	0	1
210781	5	3	2	1	21	47	14	6	15	2	13	3
210783	0	0	0	0	0	0	0	0	0	0	0	0
210787	2	13	5	0	0	1	0	6	0	0	0	0
210790	2	26	2	0	0	0	5	3	0	0	0	1
210800	0	15	0	14	0	0	2	0	0	0	0	2
210810	2	30	7	32	8	9	5	10	50	11	39	3
210815	0	0	0	0	0	0	0	0	0	0	0	0
210820	5	44	3	2	0	24	5	0	0	0	0	6
210830	0	7	2	0	0	0	0	0	6	0	6	0
210840	4	19	13	65	33	7	11	0	2	2	0	1
210950	2	0	0	0	0	0	0	0	0	0	0	0
210960	0	10	10	37	29	11	8	1	0	0	0	5
210970	0	0	0	0	0	0	0	0	0	0	0	0
210975	0	0	0	0	1	0	0	0	0	0	0	0
210980	0	23	2	12	0	1	0	0	4	4	0	3
210990	0	0	0	0	2	0	0	0	0	0	0	0
211000	1	15	0	0	11	0	0	0	0	0	0	0
211010	11	64	5	27	79	56	31	13	0	0	0	8
211015	14	37	19	48	32	26	3	4	20	18	2	4
211020	5	17	2	47	14	7	9	0	2	0	2	0
211030	14	34	7	143	16	46	15	12	50	28	22	4
211040	13	140	27	75	61	77	36	13	182	59	123	22
211050	0	0	0	0	0	0	0	0	0	0	0	0
211060	0	0	0	0	0	0	0	0	0	0	0	0
211070	0	0	0	0	0	0	0	0	0	0	0	0
211080	0	0	0	0	0	0	0	0	0	0	0	0
211090	8	42	1	16	16	10	3	14	8	8	0	2
211150	6	6	9	20	0	30	0	3	0	0	0	0
211220	5	23	4	42	9	11	1	0	0	0	0	1
211230	1	20	14	2	44	26	1	0	83	18	65	7
211240	1	17	0	0	3	7	4	0	1	1	0	0
211250	1	15	8	4	35	8	6	20	25	25	0	5
211260	38	95	40	109	122	57	26	10	0	0	0	21
211270	0	0	1	168	129	110	7	10	6	6	0	4
211280	4	8	0	0	0	2	0	1	10	0	10	0
211290	27	131	24	2	49	81	5	55	119	60	59	4
211300	5	0	0	0	12	2	3	2	0	0	0	0
211310	5	26	6	48	3	30	3	16	14	14	0	1
211320	0	0	0	0	0	0	0	0	0	0	0	0
211330	0	0	2	0	0	6	4	3	2	2	0	1
211340	14	60	2	80	11	33	13	40	0	0	0	4
211350	1	35	8	88	126	3	20	1	0	0	0	3
211360	0	0	0	0	0	0	6	0	0	0	0	0
211370	0	0	0	0	0	0	0	0	0	0	0	0
211380	0	0	0	0	0	0	0	0	0	0	0	0
211385	0	0	0	0	0	0	0	0	0	0	0	0
211390	2	0	0	0	0	13	0	1	0	0	0	0
211400	0	3	0	0	0	7	0	0	0	0	0	0
211410	1	11	1	0	0	1	6	0	0	0	0	0
211420	18	34	45	43	99	107	31	27	111	35	76	15
211430	0	0	0	0	0	0	0	0	0	0	0	0
211440	12	7	0	0	9	22	0	0	0	0	0	2
211450	0	5	0	0	3	11	2	0	7	7	0	1
211460	22	33	16	133	38	56	25	6	42	8	34	10
211470	0	2	0	34	2	5	0	0	0	0	0	0
211480	0	0	0	0	0	4	0	0	0	0	0	0
211600	6	11	3	4	19	33	0	8	0	0	0	5
211610	12	28	5	0	42	29	11	0	0	0	0	7
211630	41	75	20	146	171	61	31	20	14	14	0	14
211640	9	7	0	0	8	32	4	0	18	18	0	2
211650	7	14	7	0	56	12	0	3	0	0	0	3
211660	0	0	0	0	0	0	0	0	0	0	0	0
211670	1	16	4	0	1	5	0	0	0	0	0	4
211675	0	0	0	0	1	0	0	0	0	0	0	0
211680	102	459	105	541	254	389	157	81	416	132	284	77
211690	6	6	6	0	16	0	3	1	5	5	0	1
211695	0	2	1	0	0	2	1	0	0	0	0	0
211700	10	34	7	8	35	24	17	2	0	0	0	6
211710	15	52	60	91	45	59	57	3	20	4	16	4
211720	36	176	22	217	29	67	26	1	10	0	10	18
211730	15	15	8	29	2	39	5	33	0	0	0	3
211850	2	19	4	13	19	16	4	24	28	16	12	4
211860	16	2	25	22	53	12	2	10	2	0	2	0
211870	6	11	3	0	3	23	0	10	0	0	0	0
211880	2	12	0	0	0	15	0	4	0	0	0	0
211890	3	53	7	19	22	13	4	19	0	0	0	2
211910	0	0	0	0	0	0	0	0	0	0	0	0
211920	0	0	0	0	0	0	0	0	0	0	0	0
212030	0	0	0	0	0	0	0	0	0	0	0	0
212045	0	0	0	0	0	0	0	0	0	0	0	0
212060	0	0	0	0	0	0	0	0	0	0	0	0
212075	0	0	0	69	0	0	0	0	0	0	0	0
212090	5	42	2	0	37	13	5	4	0	0	0	0
212100	0	3	0	2	0	0	2	0	0	0	0	0
212110	0	0	0	0	9	2	3	0	0	0	0	0
212130	2	1	1	0	29	9	0	0	38	22	16	2
212140	5	32	1	0	4	23	14	5	0	0	0	2
212145	0	1	0	0	0	0	0	0	0	0	0	0
212150	4	2	0	1	0	10	4	0	0	0	0	0
212160	1	0	0	0	20	5	0	0	37	37	0	0
212170	2	13	11	40	7	3	13	0	5	0	5	2
212180	0	0	0	0	0	0	0	0	0	0	0	0
212190	4	36	23	0	21	78	16	1	193	142	51	2
212200	8	1	2	30	7	16	13	0	59	15	44	3
212210	1	30	1	29	32	27	5	10	33	33	0	2
212220	20	68	17	83	19	42	34	9	0	0	0	7
212230	0	0	0	0	0	0	0	0	0	0	0	0
212240	0	0	0	0	0	0	0	0	0	0	0	0
212250	36	157	17	215	117	94	29	9	78	27	51	12
212260	5	92	1	126	49	11	16	11	13	0	13	3
212270	34	149	44	105	263	208	28	23	251	96	155	23
212275	1	0	0	0	20	0	0	0	0	0	0	1
212280	0	0	0	0	0	0	0	0	0	0	0	0
212290	168	535	172	619	472	473	218	91	623	422	201	80
212300	45	197	56	145	246	166	49	19	78	58	20	20
212310	38	164	36	103	125	168	83	31	204	68	136	11
212410	7	25	7	11	35	29	1	0	2	0	2	1
212420	0	4	2	22	0	1	0	0	0	0	0	0
212710	0	0	0	0	0	0	0	0	0	0	0	0
212725	1	0	0	0	0	7	4	0	17	0	17	3
212735	0	6	0	0	5	0	3	0	0	0	0	0
212740	0	0	0	0	0	0	0	0	0	0	0	0
212750	0	0	0	0	0	0	0	0	0	0	0	0
212760	0	1	0	0	0	0	0	0	34	34	0	1
212770	48	35	80	70	117	177	2	51	3	3	0	14
212775	0	0	0	0	0	0	0	0	0	0	0	0
212780	2	7	5	23	7	19	8	0	0	0	0	0
212800	9	1	6	6	15	8	18	36	0	0	0	1
212810	0	0	2	0	0	0	0	0	0	0	0	0
212820	5	3	4	1	16	6	2	6	1	1	0	1
212830	0	0	0	0	0	0	0	0	0	0	0	0
212840	2	3	2	0	16	11	7	0	0	0	0	0
212850	7	26	10	93	25	24	0	1	11	11	0	3
212860	1	14	1	48	2	0	8	0	0	0	0	5
212880	2	18	1	14	16	8	10	0	0	0	0	5
212900	11	21	12	16	85	52	0	0	0	0	0	1
212910	0	0	0	0	0	0	0	0	0	0	0	0
212920	16	0	1	0	2	6	0	0	1	1	0	0
212930	0	1	0	12	9	18	6	1	8	8	0	0
212937	0	0	0	0	0	0	0	0	0	0	0	0
212940	0	3	0	35	0	0	0	0	2	2	0	0
212950	0	1	1	3	1	0	1	2	0	0	0	0
212955	0	3	0	6	0	0	2	0	9	1	8	0
212960	0	12	10	1	5	1	3	0	10	0	10	0
212970	2	4	0	21	0	8	1	11	0	0	0	0
212980	26	96	77	184	77	104	20	21	108	68	40	36
212990	1	21	4	0	9	8	0	5	0	0	0	0
213000	2	4	0	0	0	5	0	0	0	0	0	0
213010	2	0	0	0	0	5	4	0	0	0	0	0
213020	4	2	0	61	0	8	1	0	22	0	22	1
213030	4	6	25	77	12	51	19	12	53	15	38	2
213040	1	22	2	16	8	34	1	0	9	9	0	1
213050	116	373	84	559	566	226	125	67	354	131	223	61
213060	5	2	0	47	4	10	1	7	0	0	0	0
213065	0	0	1	12	0	0	1	0	0	0	0	0
213067	6	0	3	0	6	4	0	0	0	0	0	0
213069	1	6	0	0	15	1	0	0	0	0	0	0
213072	7	8	1	10	2	4	3	0	0	0	0	0
213100	0	1	2	0	6	0	1	0	0	0	0	0
213115	2	0	0	0	0	0	0	13	5	5	0	0
213240	4	3	3	13	4	0	0	0	0	0	0	10
213255	5	12	0	2	0	7	1	0	0	0	0	0
213280	66	191	77	504	296	195	82	48	199	108	91	63
213290	0	0	0	0	0	0	0	0	0	0	0	0
213300	0	21	3	31	26	3	5	0	35	0	35	2
213310	12	10	4	4	6	14	5	0	0	0	0	0
213325	7	7	6	15	4	5	6	0	0	0	0	0
213340	0	17	7	0	0	2	0	0	0	0	0	0
213350	102	538	110	560	244	350	178	107	714	291	423	68
213360	0	0	0	0	0	0	0	0	0	0	0	0
213370	11	0	5	0	5	16	0	10	6	0	6	0
213380	0	0	0	0	0	0	0	0	0	0	0	0
213388	1	3	6	25	6	4	0	0	0	0	0	3
213392	7	8	8	59	22	2	14	5	0	0	0	1
213400	10	4	0	75	9	4	0	4	7	0	7	1
213410	2	48	19	148	39	69	19	12	57	28	29	7
213415	4	3	0	0	0	0	0	0	2	2	0	0
213420	2	15	0	7	0	1	0	0	0	0	0	2
213430	0	0	0	0	0	0	0	0	0	0	0	0
213445	19	80	33	227	124	74	31	18	102	1	101	18
213460	0	0	0	0	15	1	0	0	28	0	28	0
213480	0	0	0	0	0	0	0	0	0	0	0	0
213490	0	32	5	0	24	20	9	4	36	36	0	2
213500	0	0	0	0	0	0	0	0	0	0	0	0
213510	0	0	0	0	0	0	0	0	0	0	0	0
213520	5	10	3	0	7	0	6	6	0	0	0	1
213530	0	0	0	0	0	0	0	0	0	0	0	0
213550	9	30	7	1	9	9	3	14	14	0	14	2
213560	0	0	0	0	0	0	2	0	50	0	50	1
213570	27	25	32	32	76	86	26	2	84	75	9	18
213580	73	259	119	160	94	257	102	31	120	78	42	40
213590	8	69	15	8	35	30	11	10	102	99	3	1
213600	0	0	0	27	0	0	0	0	0	0	0	0
213610	8	139	20	33	15	93	19	25	74	56	18	14
213620	6	9	2	2	33	0	0	0	0	0	0	0
213635	4	0	0	0	14	0	0	0	0	0	0	0
213650	5	40	6	26	31	7	15	17	26	0	26	2
213660	64	191	62	237	81	53	91	9	95	95	0	18
213670	4	12	2	30	7	4	0	0	0	0	0	6
213680	1	0	3	0	0	3	0	3	0	0	0	0
213690	6	0	6	0	39	2	6	11	24	24	0	1
213700	5	0	4	3	4	5	0	0	0	0	0	0
213710	0	12	2	24	0	8	10	0	7	7	0	0
213720	0	0	1	0	0	0	0	0	0	0	0	0
213730	7	25	22	35	18	15	14	9	12	10	2	5
213740	2	3	1	4	10	5	3	6	3	3	0	4
213746	3	0	0	0	0	1	0	0	0	0	0	0
213748	4	0	0	16	0	5	0	0	1	1	0	1
213752	0	0	0	0	0	0	1	0	0	0	0	0
213760	0	0	0	0	2	0	0	0	0	0	0	0
213770	2	29	8	18	14	17	2	2	32	0	32	1
213780	0	1	0	0	0	5	12	0	0	0	0	1
213790	0	18	2	0	31	10	7	2	47	11	36	0
213800	2	0	14	0	29	30	10	1	0	0	0	8
213810	2	0	0	33	0	8	1	2	0	0	0	0
213820	1	24	2	13	19	0	0	0	12	0	12	1
213830	5	8	4	4	14	41	2	4	1	0	1	0
213840	0	0	0	0	0	0	0	0	0	0	0	0
213850	0	0	0	0	0	0	0	0	0	0	0	0
213860	0	0	0	0	0	0	0	0	0	0	0	0
213870	1	9	7	106	0	10	0	7	0	0	0	1
213880	0	0	0	0	3	0	0	0	0	0	0	0
213885	2	0	0	0	0	0	0	0	0	0	0	0
213890	4	0	1	2	0	11	3	0	6	6	0	2
213900	12	66	3	31	47	22	22	2	1	1	0	2
213910	1	9	0	0	0	26	0	3	0	0	0	0
213920	2	22	2	40	12	31	6	5	0	0	0	1
213930	0	1	4	4	11	0	4	3	0	0	0	0
213940	40	149	50	53	104	127	40	36	115	51	64	37
213950	5	35	2	8	0	8	2	1	0	0	0	0
213960	0	0	0	0	0	0	0	0	0	0	0	0
213970	2	73	8	21	36	23	3	6	2	2	0	1
214070	0	0	0	0	0	3	0	0	0	0	0	0
214080	20	65	40	224	55	138	20	32	38	37	1	15
214090	1	8	10	96	4	15	1	1	4	4	0	3
214100	3	16	3	47	0	9	0	2	0	0	0	1
214110	9	21	2	25	5	16	3	0	0	0	0	1
214115	0	0	0	0	0	0	0	0	0	0	0	0
214120	0	5	2	9	0	0	0	0	0	0	0	0
214130	1	100	3	39	22	1	7	0	0	0	0	1
214140	8	17	7	108	13	42	4	14	16	0	16	10
214150	1	7	0	0	10	8	5	0	0	0	0	1
214160	0	0	0	0	0	0	0	0	0	0	0	0
214170	4	22	0	16	18	15	0	0	2	2	0	3
214180	4	28	6	0	66	18	9	3	80	0	80	4
214190	3	1	1	1	10	0	1	0	0	0	0	0
214200	0	0	11	0	1	5	12	0	44	4	40	0
214210	13	68	18	11	48	46	19	19	11	6	5	11
214220	13	73	15	222	104	39	31	24	138	30	108	15
214230	1	0	5	1	4	1	4	0	0	0	0	3
214240	3	9	6	113	23	7	7	2	20	20	0	3
214250	35	156	37	94	39	77	60	2	195	31	164	12
214260	7	7	4	48	19	21	1	0	0	0	0	4
214270	10	48	8	47	1	30	14	0	1	0	1	0
214280	3	6	0	0	6	10	0	1	0	0	0	0
214290	17	48	11	41	28	60	8	18	50	28	22	4
214295	0	0	0	0	0	0	0	0	0	0	0	0
214300	4	5	2	15	1	14	2	0	0	0	0	1
214310	3	0	3	51	9	5	3	10	7	0	7	1
214320	20	103	47	140	84	162	103	61	249	38	211	27
214330	0	0	0	0	0	0	0	0	0	0	0	0
214340	11	19	5	35	21	6	1	1	3	2	1	0
214350	4	67	8	61	31	29	13	25	140	32	108	5
214360	0	0	0	0	0	0	0	0	0	0	0	0
214370	10	6	1	50	29	0	9	0	0	0	0	3
214380	6	19	5	0	5	11	5	0	0	0	0	0
214385	0	0	1	0	0	0	0	0	0	0	0	0
214390	11	13	3	11	18	3	2	0	0	0	0	3
214400	5	6	4	1	1	6	0	0	0	0	0	0
214410	30	77	4	55	39	0	16	28	70	70	0	16
214420	1	2	0	5	0	0	0	0	0	0	0	0
214430	6	29	0	6	4	0	0	3	0	0	0	3
214440	31	312	70	337	244	213	28	46	216	171	45	25
214450	0	0	0	0	0	0	0	0	0	0	0	0
214470	8	11	0	0	6	0	3	0	16	1	15	8
214480	5	18	3	8	10	34	11	2	0	0	0	2
214490	4	6	3	0	0	15	1	0	19	19	0	0
214500	2	2	1	35	39	4	6	12	21	0	21	3
214510	0	0	0	0	0	0	0	0	0	0	0	0
214520	0	33	4	0	8	20	3	0	21	21	0	2
214530	1	11	7	3	22	31	10	7	12	12	0	1
214540	7	8	12	16	16	32	29	1	0	0	0	1
214545	3	0	0	0	0	0	0	1	0	0	0	0
214550	0	0	0	0	0	0	0	0	0	0	0	0
214560	5	31	1	36	23	19	2	0	13	0	13	3
214570	0	0	0	0	0	0	3	2	0	0	0	0
214575	8	41	7	0	0	6	4	0	0	0	0	0
214580	6	17	4	8	0	2	0	0	0	0	0	0
214590	6	2	0	54	5	8	17	5	0	0	0	1
214600	2	11	4	99	27	35	9	1	2	2	0	2
214610	0	1	2	0	14	21	9	0	0	0	0	3
214620	8	3	0	0	3	8	0	0	5	5	0	0
214630	7	3	6	62	0	4	0	0	0	0	0	0
214740	12	1	2	0	0	5	13	9	0	0	0	0
214750	1	18	1	3	21	22	5	0	32	32	0	7
214760	1	2	4	0	0	1	0	1	20	20	0	0
214770	9	26	9	25	0	2	18	0	14	0	14	2
214780	2	3	1	2	6	1	0	7	0	0	0	1
214783	0	3	0	5	0	0	0	0	0	0	0	0
214787	0	4	0	0	0	0	0	0	0	0	0	0
214790	26	169	39	177	83	49	31	16	65	7	58	11
214800	0	0	0	0	0	11	5	2	0	0	0	0
214810	1	17	2	2	16	5	1	1	0	0	0	0
214820	2	2	3	6	11	3	2	1	2	2	0	9
214830	3	18	0	0	2	3	10	0	0	0	0	4
214835	0	3	2	0	0	0	0	0	0	0	0	0
214840	34	104	54	111	59	176	34	31	153	51	102	8
214850	2	0	0	0	9	8	3	0	9	9	0	0
214860	0	0	0	0	0	0	0	0	0	0	0	0
214870	1	0	0	20	0	3	1	0	0	0	0	0
214880	23	36	32	11	59	117	7	30	0	0	0	5
214900	0	59	7	27	7	27	4	1	0	0	0	2
214910	0	0	1	0	0	15	6	0	0	0	0	3
214920	6	93	17	81	45	88	19	16	18	14	4	8
214930	0	0	0	0	0	0	0	0	0	0	0	0
214940	214	788	149	441	907	510	207	183	570	237	333	115
214950	36	192	23	45	120	106	26	37	31	18	13	22
214960	1	13	1	1	16	6	0	2	0	0	0	3
214970	3	73	0	0	9	7	10	4	20	0	20	5
214980	33	125	16	106	112	26	15	5	47	47	0	11
214990	2	13	0	0	1	4	11	3	0	0	0	1
215010	3	4	9	14	19	6	0	9	0	0	0	0
215020	1	23	0	27	0	4	0	0	0	0	0	0
215030	6	2	3	0	18	3	0	0	0	0	0	2
215040	6	1	0	12	1	9	0	13	52	0	52	0
215050	0	1	0	9	0	0	0	0	0	0	0	0
215055	0	0	0	0	0	0	0	0	0	0	0	0
215060	5	12	1	13	1	11	3	6	23	2	21	0
215070	2	13	3	0	0	12	9	0	20	20	0	0
215080	4	7	0	0	17	55	0	0	0	0	0	3
215090	0	10	8	34	24	21	7	1	27	27	0	2
215100	0	0	7	0	3	18	11	0	0	0	0	0
215110	0	0	0	0	0	0	0	0	0	0	0	0
215120	0	0	0	0	0	0	0	0	0	0	0	0
215130	6	38	11	141	0	5	3	0	66	34	32	3
215140	0	0	0	0	0	0	3	0	0	0	0	0
215150	20	94	23	121	34	69	25	32	8	0	8	3
215160	40	320	47	436	125	171	48	23	109	48	61	21
215165	0	0	0	0	0	0	0	0	0	0	0	0
215170	0	65	6	8	5	24	6	0	1	1	0	1
215180	0	0	0	0	0	7	0	2	0	0	0	3
215185	0	0	0	0	0	0	0	0	0	0	0	0
215195	0	0	0	0	0	0	0	0	0	0	0	0
215210	4	15	5	0	12	2	0	11	0	0	0	0
215220	53	70	29	205	168	84	14	34	7	0	7	7
215230	13	4	0	18	11	18	1	0	0	0	0	2
215250	0	1	0	16	2	1	0	0	0	0	0	1
215260	3	30	9	11	32	34	5	1	1	0	1	0
215270	0	0	0	0	0	0	0	0	0	0	0	0
215280	4	22	10	21	7	7	3	0	26	19	7	3
215290	2	0	7	72	8	6	7	25	0	0	0	0
215300	6	9	2	0	0	0	6	1	0	0	0	0
215320	0	0	0	0	0	0	0	0	0	0	0	0
215328	0	0	0	0	0	0	0	0	0	0	0	0
215340	0	0	0	0	0	2	0	0	0	0	0	0
215343	0	16	1	0	5	0	0	0	0	0	0	0
215347	2	9	1	28	24	8	6	2	31	7	24	2
215350	15	75	33	48	21	89	44	7	128	73	55	5
215360	0	121	8	3	8	13	6	9	0	0	0	7
215370	16	10	1	0	4	18	1	1	7	7	0	3
215380	2	14	6	0	27	0	4	0	0	0	0	3
215385	0	7	3	3	1	21	3	0	0	0	0	0
215390	0	0	0	14	0	3	3	0	0	0	0	0
215400	2	21	6	3	0	6	5	1	0	0	0	1
215410	0	1	0	0	0	0	0	0	0	0	0	0
215420	1	6	9	0	14	13	1	8	42	42	0	1
215425	2	50	3	8	19	19	9	7	29	29	0	2
215430	5	63	18	70	12	38	23	8	58	42	16	6
215440	9	19	11	0	26	25	11	0	2	2	0	3
215450	18	3	0	0	18	0	1	0	0	0	0	1
215460	151	483	140	587	308	475	181	77	580	211	369	80
215470	117	341	122	676	345	286	111	90	436	278	158	53
215480	3	0	2	0	8	7	0	1	0	0	0	0
215490	24	238	34	144	49	108	56	25	290	156	134	19
215500	0	0	0	0	8	0	0	1	0	0	0	0
215510	1	35	16	20	14	31	4	0	60	0	60	6
215520	6	42	11	72	18	69	2	0	0	0	0	6
215530	61	182	81	97	155	151	39	56	220	48	172	18
215540	0	11	0	11	0	0	0	0	0	0	0	0
215550	7	0	0	0	7	23	2	0	0	0	0	1
215560	4	4	4	0	0	6	3	0	0	0	0	0
215570	14	0	4	4	13	12	0	0	0	0	0	3
215580	0	0	1	3	0	0	0	0	0	0	0	0
215590	11	39	13	123	45	17	26	0	57	8	49	7
215600	6	2	0	0	2	1	2	0	0	0	0	1
215610	0	2	0	0	16	14	0	0	0	0	0	1
215620	5	12	3	0	0	5	0	0	0	0	0	0
215640	5	3	4	13	12	27	0	19	0	0	0	5
215650	0	0	0	0	0	0	0	0	0	0	0	0
215660	5	10	1	42	11	18	0	0	0	0	0	0
215670	0	0	0	0	0	0	0	0	0	0	0	0
215680	0	2	0	13	35	18	0	0	0	0	0	0
215690	0	2	2	0	3	31	8	0	0	0	0	0
215700	1	3	2	14	0	8	2	0	0	0	0	1
215710	0	0	0	0	0	7	1	0	0	0	0	1
215730	1	3	3	0	12	10	8	13	0	0	0	3
215740	8	29	3	0	5	10	13	0	3	3	0	2
215750	0	16	0	0	0	10	4	0	12	0	12	7
215775	5	38	18	35	33	33	1	10	16	9	7	5
215785	0	0	0	0	0	0	0	0	0	0	0	0
215885	0	1	0	0	0	0	0	0	0	0	0	0
215890	0	10	0	0	21	0	1	4	3	3	0	4
215895	6	26	4	54	101	13	7	8	25	22	3	6
215900	0	0	0	2	0	0	0	0	0	0	0	0
215910	4	56	10	169	19	20	18	6	11	0	11	4
215920	0	2	3	0	11	0	0	1	0	0	0	3
215930	0	0	0	0	0	0	0	0	0	0	0	0
215940	3	15	5	0	1	3	14	0	0	0	0	2
215950	1	18	3	5	52	9	13	7	0	0	0	9
215955	0	0	0	0	14	0	0	0	0	0	0	0
215960	255	679	149	1018	993	544	313	86	435	187	248	190
215970	0	0	0	0	0	0	0	0	0	0	0	0
215980	0	0	0	0	0	0	0	0	0	0	0	0
215990	4	81	0	111	37	8	10	13	0	0	0	8
216000	53	195	65	103	260	290	8	48	151	62	89	35
216010	9	0	5	0	14	0	2	0	2	2	0	2
216020	3	36	1	0	15	3	2	1	3	2	1	0
216030	0	0	0	34	7	3	7	0	0	0	0	4
216040	9	28	4	43	17	6	28	7	0	0	0	0
216050	2	0	0	0	0	5	19	8	23	0	23	0
216053	0	0	0	12	0	0	0	0	0	0	0	0
216055	3	7	1	0	21	8	16	6	51	28	23	6
216060	6	44	7	16	17	25	4	6	2	0	2	4
216070	1	11	1	4	0	0	0	0	0	0	0	1
216080	1	5	2	21	49	6	11	7	33	33	0	2
216090	0	0	0	0	0	0	0	0	0	0	0	0
216120	0	36	1	6	0	9	8	2	0	0	0	0
216130	1	13	8	51	39	39	29	0	14	14	0	7
216140	0	0	0	0	1	0	0	0	0	0	0	0
216150	0	0	0	0	0	0	0	0	0	0	0	0
216155	0	0	0	0	6	0	0	0	0	0	0	0
216160	0	0	0	0	11	0	0	0	0	0	0	0
216170	2	1	0	0	0	8	6	0	0	0	0	2
216180	55	250	78	154	71	148	63	28	67	66	1	23
216190	0	0	0	0	0	4	0	3	0	0	0	2
216200	0	0	0	0	0	0	0	0	0	0	0	0
216210	6	46	18	46	10	13	5	22	0	0	0	0
216220	0	3	0	0	0	25	1	2	1	1	0	2
216230	0	2	5	0	9	5	3	4	0	0	0	1
216240	6	0	0	0	0	16	0	0	0	0	0	2
216250	0	5	0	0	0	6	1	0	0	0	0	0
216260	9	0	3	3	2	19	7	0	0	0	0	0
216270	0	0	0	0	0	0	0	0	0	0	0	0
216275	0	0	0	0	0	0	0	0	0	0	0	0
216280	0	0	0	0	0	0	0	0	0	0	0	1
216285	0	0	0	0	22	15	0	0	0	0	0	1
216290	9	46	1	14	55	37	24	13	0	0	0	9
216335	48	263	41	31	73	186	69	43	13	11	2	38
216370	0	6	0	0	0	3	0	0	0	0	0	3
216375	7	0	1	0	3	1	0	0	0	0	0	0
216380	0	0	1	0	19	14	10	9	0	0	0	3
216390	3	1	10	3	1	5	8	0	0	0	0	4
216400	7	13	3	20	0	17	2	0	25	0	25	2
216410	3	4	2	30	0	5	2	0	11	0	11	0
216415	0	9	0	53	0	0	2	0	0	0	0	1
216420	0	0	0	0	0	0	0	0	0	0	0	0
216430	5	10	3	12	26	20	4	35	2	2	0	8
216435	9	24	10	0	3	1	3	0	51	51	0	0
216440	0	13	3	15	0	42	5	0	0	0	0	6
216450	13	62	14	55	37	89	32	3	76	42	34	5
216460	1	39	7	36	28	5	2	37	16	16	0	5
216470	0	0	0	0	19	0	0	1	1	0	1	1
216480	1	20	4	22	0	4	4	0	0	0	0	0
216490	1	0	10	13	1	3	6	0	118	46	72	0
216500	0	8	1	0	37	6	0	0	0	0	0	1
216510	5	0	11	7	6	0	1	0	0	0	0	3
216530	0	1	1	0	9	10	0	0	0	0	0	0
216540	2	12	0	50	2	11	0	0	0	0	0	5
216550	0	0	0	0	0	0	0	0	0	0	0	0
216560	0	3	0	7	0	1	0	3	0	0	0	0
216570	0	0	0	0	0	0	0	0	0	0	0	0
216580	1	8	4	79	6	20	1	1	42	42	0	1
216585	0	0	0	0	0	0	0	0	0	0	0	0
216590	19	103	33	40	105	101	22	24	4	0	4	13
216600	0	1	1	0	1	5	2	0	5	5	0	0
216610	0	0	0	0	0	0	0	0	0	0	0	0
216620	7	11	7	40	2	38	9	0	0	0	0	4
216630	1	2	2	30	0	7	0	0	0	0	0	0
216640	0	10	0	0	0	0	1	0	0	0	0	2
216650	9	48	22	15	24	49	10	4	159	114	45	23
216660	3	6	18	19	10	19	2	0	0	0	0	6
216670	5	46	14	147	8	50	19	7	3	3	0	17
216680	11	56	6	135	61	60	14	13	72	32	40	4
216700	1	18	1	0	2	0	0	0	0	0	0	0
216710	2	0	0	0	4	0	0	4	0	0	0	3
216720	0	0	0	0	0	0	0	0	0	0	0	0
216730	6	60	17	149	42	48	15	0	127	23	104	9
216740	1	12	6	17	0	5	1	0	0	0	0	2
216750	5	7	7	11	3	9	3	1	1	1	0	2
216760	3	0	1	2	5	0	0	0	0	0	0	0
216770	10	28	22	15	42	14	6	12	9	9	0	6
216780	5	12	3	54	8	3	4	0	10	10	0	1
216785	2	4	1	0	0	8	0	0	0	0	0	0
216790	5	18	1	0	0	17	0	3	0	0	0	0
216800	0	20	6	58	36	21	2	1	0	0	0	2
216810	0	57	7	23	51	34	10	22	0	0	0	5
216820	30	112	13	37	111	67	3	13	185	160	25	2
216830	0	5	0	10	23	4	0	0	0	0	0	0
216840	2	34	0	9	0	23	0	0	1	1	0	0
216850	1	0	0	0	0	7	0	0	0	0	0	0
216860	33	212	35	67	98	58	48	13	57	57	0	28
216870	0	0	0	0	3	0	5	2	0	0	0	3
216875	0	0	0	0	0	0	0	0	0	0	0	0
216880	134	644	298	889	515	692	221	83	338	193	145	103
216890	0	0	4	0	0	9	3	0	0	0	0	0
216900	2	0	2	10	11	24	2	2	2	0	2	1
216910	1	24	1	0	26	5	4	10	16	16	0	0
216920	16	13	0	7	39	21	0	3	0	0	0	3
216930	13	36	9	48	4	15	7	16	13	0	13	10
216940	2	0	0	0	0	0	0	0	0	0	0	0
216950	0	15	3	42	5	3	0	2	0	0	0	1
216960	1	0	2	0	0	6	6	0	34	34	0	1
216965	0	0	0	0	0	0	0	0	2	2	0	0
216970	3	13	6	0	2	10	2	0	0	0	0	3
216980	7	5	1	1	2	5	0	1	0	0	0	0
216990	0	1	0	0	15	3	0	0	0	0	0	0
217000	5	29	6	3	22	33	5	0	1	1	0	2
217010	2	1	1	14	0	38	2	1	0	0	0	8
217020	9	11	10	50	47	12	15	2	29	17	12	5
217030	0	0	2	12	1	0	0	0	12	12	0	0
217040	0	0	0	0	0	0	0	0	3	3	0	0
217050	0	16	8	151	8	19	2	5	0	0	0	1
217160	0	0	0	0	0	0	0	0	0	0	0	0
217170	0	0	0	0	0	0	0	0	0	0	0	0
217178	0	0	0	0	0	0	0	0	0	0	0	0
217182	6	21	3	13	35	6	3	3	11	0	11	1
217220	4	11	0	0	9	21	5	14	0	0	0	3
217340	2	0	0	0	0	19	0	0	0	0	0	0
217350	2	2	2	0	0	0	0	0	2	2	0	1
217360	4	2	0	4	5	4	2	2	18	0	18	4
217370	0	0	0	0	0	0	0	0	0	0	0	0
217380	0	0	0	0	0	0	0	0	0	0	0	0
217390	0	0	0	0	0	0	0	0	0	0	0	0
217400	9	3	4	7	14	39	5	22	0	0	0	0
217410	1	0	0	19	0	3	0	0	1	0	1	1
217420	0	0	0	0	0	0	0	0	0	0	0	0
217430	1	9	0	0	22	34	10	0	57	0	57	0
217440	22	10	1	0	41	3	10	0	17	17	0	1
217450	0	19	2	0	4	4	6	6	0	0	0	2
217460	29	183	44	43	131	74	25	28	200	22	178	11
217470	0	4	0	0	7	0	6	1	0	0	0	0
217480	0	18	0	0	0	11	7	1	0	0	0	0
217490	0	0	0	0	0	0	0	0	0	0	0	0
217500	6	4	9	19	6	5	4	2	0	0	0	1
217510	9	26	9	119	80	29	5	7	128	113	15	11
217520	17	65	6	79	30	50	7	37	76	75	1	10
217530	1	20	0	0	27	6	1	3	12	8	4	1
217540	5	25	7	24	80	10	9	8	1	0	1	4
217550	15	49	20	36	28	21	5	2	37	0	37	7
217555	25	7	15	25	23	47	20	10	0	0	0	8
217560	3	29	6	10	9	18	5	6	38	38	0	3
217570	81	411	122	361	160	213	150	35	167	63	104	36
217580	6	3	0	0	8	6	10	0	0	0	0	1
217590	1	2	0	13	3	4	0	0	11	11	0	0
217600	0	13	5	0	34	14	5	9	0	0	0	11
217610	13	67	11	19	3	35	15	9	101	6	95	3
217620	0	3	4	29	9	20	4	0	0	0	0	1
217630	5	11	0	0	14	5	2	0	0	0	0	0
217640	4	43	8	0	53	30	14	0	46	46	0	2
217650	0	0	0	0	0	0	0	0	0	0	0	0
217660	0	0	2	0	11	0	2	1	5	5	0	0
217665	1	1	0	0	9	13	1	2	12	12	0	4
217670	0	13	0	0	1	4	3	0	11	0	11	0
217680	83	87	40	206	119	83	61	27	88	26	62	21
217688	4	10	3	0	20	4	3	0	0	0	0	5
217692	0	16	2	12	0	0	0	0	0	0	0	0
217700	3	1	0	38	13	31	3	3	22	22	0	1
217710	0	0	0	0	0	0	0	0	0	0	0	0
217720	0	4	3	37	5	21	4	1	0	0	0	2
217722	0	0	0	0	0	0	0	0	0	0	0	0
217724	0	0	0	0	0	0	0	0	0	0	0	0
217726	1	0	3	0	0	0	1	0	0	0	0	0
217728	1	0	0	0	0	0	0	0	13	13	0	0
217730	2	3	3	0	12	8	12	0	6	6	0	2
217740	3	14	0	0	4	14	5	5	7	7	0	1
217750	1	30	5	10	1	23	2	0	14	14	0	1
217760	0	3	1	6	3	22	2	0	2	2	0	4
217770	5	26	1	45	17	17	1	0	0	0	0	2
217780	3	23	2	2	0	6	2	0	0	0	0	0
217790	0	0	0	0	0	24	11	2	0	0	0	2
217800	0	0	0	0	0	0	0	0	0	0	0	0
217810	0	2	0	0	0	0	0	0	0	0	0	0
217820	3	42	5	11	30	23	1	0	4	0	4	5
217830	9	31	10	0	29	32	3	0	0	0	0	2
217850	0	0	0	0	4	2	0	0	0	0	0	0
217855	0	0	1	0	0	0	0	0	0	0	0	0
217860	0	2	0	0	0	0	0	0	0	0	0	0
217870	11	14	7	4	33	23	11	17	28	28	0	0
217875	0	0	0	0	0	0	0	0	0	0	0	2
217880	0	1	1	0	0	0	0	0	0	0	0	0
217890	4	243	58	93	116	109	28	28	449	165	284	4
217900	4	10	0	50	6	0	7	0	0	0	0	0
217910	5	17	6	0	0	26	3	2	0	0	0	3
217915	0	0	0	0	0	0	0	0	0	0	0	0
217920	0	0	0	0	0	0	0	1	0	0	0	0
217930	0	0	0	0	9	0	1	0	0	0	0	0
217940	0	1	3	39	0	4	1	2	3	3	0	0
217951	5	9	13	8	44	36	7	0	48	42	6	4
217961	0	4	5	0	0	23	0	0	13	13	0	0
218000	5	8	0	0	0	6	8	0	0	0	0	3
218070	0	2	5	25	58	10	9	0	0	0	0	1
218130	0	0	0	0	2	0	0	0	0	0	0	0
218188	0	0	0	0	0	0	0	0	0	0	0	0
218192	0	0	0	2	0	0	0	0	0	0	0	0
218195	3	0	0	0	6	0	0	0	0	0	0	0
218200	0	0	0	5	1	0	0	4	0	0	0	1
218210	2	0	0	0	0	0	0	0	0	0	0	0
218215	0	0	0	0	0	13	0	0	0	0	0	0
218220	0	8	4	0	12	6	0	3	0	0	0	0
218230	0	7	2	0	12	0	8	9	0	0	0	1
218240	6	19	8	117	7	29	3	11	23	0	23	1
218250	6	12	2	55	7	0	1	0	27	27	0	0
218260	73	361	96	228	224	242	49	77	337	175	162	40
218270	6	21	5	19	36	12	0	0	1	1	0	1
218280	6	37	12	89	37	11	13	22	84	3	81	6
218290	0	0	0	0	6	0	0	0	0	0	0	0
218300	6	42	13	193	65	28	16	14	1	1	0	10
218310	38	122	19	113	178	108	24	18	101	74	27	19
218340	0	0	0	0	0	2	0	0	1	0	1	0
218350	0	0	0	0	0	0	0	0	0	0	0	0
218358	0	1	0	0	0	9	0	4	6	6	0	2
218362	9	2	12	3	0	10	2	0	0	0	0	1
218370	0	14	0	6	6	0	6	0	25	25	0	5
218380	0	1	0	0	0	0	0	0	0	0	0	0
218390	0	0	0	0	0	0	0	0	0	0	0	0
218400	11	0	0	0	0	0	4	0	0	0	0	0
218410	73	251	79	324	264	318	90	47	80	59	21	64
218420	7	39	1	46	8	22	5	3	24	24	0	3
218430	0	0	0	0	0	0	0	0	0	0	0	0
218440	0	0	0	0	0	0	0	0	0	0	0	0
218450	0	0	0	0	0	5	0	0	0	0	0	0
218460	0	0	0	0	0	0	0	0	1	1	0	0
218470	0	0	0	0	0	0	0	0	0	0	0	0
218480	0	0	0	0	0	0	0	0	0	0	0	0
218490	12	0	1	0	32	0	4	1	0	0	0	1
218500	0	0	0	0	6	0	0	0	0	0	0	0
218510	0	0	0	0	0	0	0	0	0	0	0	0
218520	191	561	161	598	566	404	123	120	453	97	356	78
218530	0	4	1	23	0	1	5	0	20	10	10	1
218540	10	17	9	44	1	21	2	11	9	8	1	4
218550	27	15	14	1	27	58	13	5	0	0	0	12
218560	8	55	2	73	4	95	1	4	58	52	6	9
218570	4	3	4	0	12	15	3	0	32	25	7	0
218580	3	10	0	0	3	19	3	3	116	0	116	1
218590	6	27	6	45	0	28	18	10	0	0	0	2
218600	1	4	1	1	16	11	7	0	0	0	0	1
218610	1	0	4	0	18	26	0	0	0	0	0	0
218720	7	10	7	0	18	33	2	4	0	0	0	0
218730	6	110	14	9	30	39	4	6	24	0	24	2
218740	14	29	1	18	7	0	0	0	79	0	79	4
218750	1	2	0	41	36	6	0	0	0	0	0	1
218760	13	15	8	2	22	6	8	1	0	0	0	2
218770	3	0	2	0	0	0	0	0	0	0	0	1
218780	1	10	7	21	33	23	44	3	69	53	16	13
218790	0	7	4	0	0	16	0	3	0	0	0	1
218800	2	0	0	0	0	0	0	0	0	0	0	1
218810	2	2	2	0	0	5	7	0	0	0	0	0
218820	20	74	18	64	54	62	26	24	75	35	40	13
218830	1	6	0	0	0	25	7	0	0	0	0	1
218840	12	3	8	0	11	4	0	0	0	0	0	0
218850	1	1	0	0	0	0	0	1	62	0	62	0
218860	0	0	0	0	0	0	0	0	1	0	1	0
218870	0	19	1	18	24	12	5	0	0	0	0	2
218880	6	44	2	95	24	33	2	1	80	80	0	3
218890	0	0	0	0	0	0	0	0	0	0	0	0
218900	5	0	0	0	0	0	0	0	0	0	0	0
218910	1	0	0	0	0	0	0	0	0	0	0	1
218920	16	39	9	53	12	57	22	8	29	29	0	9
218930	0	0	0	0	0	0	0	0	0	0	0	0
218940	3	21	4	28	11	4	9	0	20	18	2	3
218950	0	7	1	16	34	4	1	0	25	25	0	1
218955	0	22	0	7	0	4	0	0	0	0	0	0
218960	1	43	10	62	3	29	23	2	6	1	5	3
219070	1	9	7	7	16	15	1	16	0	0	0	3
219080	9	15	3	0	24	5	0	7	4	4	0	2
219090	0	0	0	0	0	0	0	2	1	1	0	0
219100	0	24	6	11	0	18	2	5	0	0	0	2
219110	0	0	0	0	0	0	0	0	0	0	0	0
219120	30	195	21	169	29	53	31	11	0	0	0	12
219125	0	0	0	0	0	0	0	0	0	0	0	0
219130	0	0	1	0	0	6	10	0	0	0	0	1
219140	10	210	37	63	60	57	37	14	162	105	57	12
219150	0	10	2	0	0	6	1	0	0	0	0	0
219160	0	0	0	0	0	0	0	0	0	0	0	0
219170	3	0	5	0	17	0	0	1	0	0	0	0
219175	0	0	0	0	0	3	0	0	0	0	0	0
219180	1	0	0	0	11	28	2	0	31	0	31	3
219190	1	19	10	22	8	40	9	7	59	7	52	5
219200	16	7	9	13	11	5	0	3	34	0	34	0
219210	2	39	0	20	0	5	0	0	0	0	0	2
219218	0	0	0	0	0	0	0	0	43	0	43	3
219222	0	0	0	0	0	0	0	0	0	0	0	0
219230	6	15	8	35	31	4	9	3	45	6	39	0
219240	16	13	1	11	23	12	0	0	6	0	6	0
219250	7	8	16	5	50	11	8	7	78	78	0	9
219260	3	39	8	4	2	29	11	0	0	0	0	0
219270	29	189	54	43	174	377	33	44	208	7	201	31
219280	1	25	2	26	21	2	8	10	0	0	0	3
219290	4	7	1	0	14	8	9	28	0	0	0	0
219300	3	10	2	0	12	30	6	0	8	8	0	0
219310	12	65	26	49	47	77	20	15	148	42	106	5
219320	141	331	176	633	277	501	40	74	191	50	141	53
219348	0	0	0	0	0	0	0	0	0	0	0	0
219370	0	0	0	0	0	0	0	0	0	0	0	0
219430	1	11	0	35	12	23	10	3	0	0	0	2
219440	6	47	8	45	3	13	1	1	16	13	3	2
219450	0	0	0	56	2	0	0	0	0	0	0	0
219460	2	7	2	0	13	6	0	0	0	0	0	4
219470	3	0	0	0	0	3	0	4	0	0	0	0
219485	3	12	0	16	0	15	1	1	1	1	0	0
219500	1	3	2	1	0	18	3	5	0	0	0	1
219510	0	0	0	26	34	2	2	0	0	0	0	0
219520	6	67	35	45	0	5	21	9	61	30	31	7
219530	0	0	0	7	0	6	0	1	0	0	0	3
219540	13	103	19	58	32	51	14	7	12	11	1	9
219550	1	17	5	1	0	9	2	8	43	14	29	0
219560	0	0	0	0	0	0	0	0	0	0	0	0
219570	0	0	1	0	0	12	0	0	0	0	0	0
219580	0	0	0	0	0	0	0	0	0	0	0	0
219590	6	11	2	7	1	4	5	3	0	0	0	1
219600	4	17	7	0	3	2	0	4	0	0	0	3
219610	0	0	0	0	0	0	0	0	0	0	0	0
219620	0	0	11	0	0	0	1	0	0	0	0	0
219630	10	36	13	18	7	17	6	0	1	1	0	1
219640	2	5	4	0	1	0	6	0	0	0	0	0
219650	2	5	0	18	0	14	5	0	35	35	0	1
219660	9	0	0	0	0	4	0	0	0	0	0	0
219670	0	0	0	0	0	0	0	0	0	0	0	0
219678	1	75	2	0	0	5	5	0	0	0	0	0
219682	0	14	1	0	0	1	0	5	0	0	0	0
219690	34	114	33	87	81	85	32	8	12	0	12	14
219700	13	22	11	34	7	11	13	0	51	51	0	0
219710	6	40	8	18	28	36	7	0	7	0	7	3
219720	6	104	14	58	29	79	10	6	52	52	0	8
219730	22	121	26	8	133	42	31	14	72	26	46	9
219738	23	14	9	27	66	16	10	7	0	0	0	10
219742	2	0	6	50	0	0	0	0	0	0	0	0
219750	31	71	14	85	43	81	21	12	81	35	46	8
219760	3	6	0	0	7	2	0	0	0	0	0	1
219770	0	10	0	0	0	1	0	0	11	0	11	1
219780	0	0	0	0	0	0	0	0	0	0	0	0
219790	2	4	2	67	2	6	1	0	12	10	2	2
219800	34	245	52	140	153	144	76	41	122	29	93	27
219810	62	325	62	331	300	164	54	57	284	194	90	25
219820	19	74	34	40	41	28	9	21	64	23	41	2
219828	0	0	0	0	0	0	2	0	0	0	0	0
219832	0	0	0	0	0	0	0	0	0	0	0	1
219840	1	0	0	0	0	0	2	1	0	0	0	0
219850	28	82	22	15	32	88	31	4	8	8	0	10
219860	1	55	8	146	21	71	19	1	0	0	0	7
220025	0	0	0	0	2	0	0	0	0	0	0	0
220060	1	6	0	0	0	0	1	0	2	2	0	0
220070	0	0	0	0	0	0	0	0	0	0	0	0
220080	0	0	0	0	0	0	0	0	0	0	0	0
220090	1	9	7	3	1	17	8	0	0	0	0	0
220100	3	26	11	36	43	27	8	6	18	18	0	1
220110	0	0	1	10	8	10	0	0	1	0	1	2
220120	0	11	1	0	0	0	0	0	0	0	0	0
220125	0	6	0	0	0	0	1	0	0	0	0	0
220128	0	0	0	0	0	0	0	0	0	0	0	0
220132	6	0	0	0	3	0	18	0	0	0	0	0
220140	0	0	2	43	8	3	5	0	0	0	0	0
220145	1	0	0	0	0	0	0	0	0	0	0	0
220150	2	4	2	0	0	4	0	0	0	0	0	0
220160	0	0	0	0	5	16	2	0	0	0	0	2
220170	2	0	0	0	1	16	6	0	6	6	0	2
220175	0	1	0	3	0	0	1	0	0	0	0	0
220180	0	0	0	0	0	1	0	0	0	0	0	0
220190	4	0	1	0	0	1	0	0	0	0	0	0
220200	0	2	1	0	6	4	0	0	0	0	0	2
220208	7	13	8	0	2	12	0	0	0	0	0	0
220212	0	19	0	0	0	0	15	0	0	0	0	0
220230	9	19	1	41	37	7	2	0	9	9	0	10
220240	104	479	85	365	292	179	66	63	106	90	16	36
220250	7	28	12	29	57	38	15	8	110	0	110	9
220260	0	6	2	0	26	7	0	0	0	0	0	0
220270	20	40	34	35	119	83	1	37	35	35	0	19
220280	2	0	2	60	0	0	0	0	0	0	0	0
220290	0	0	0	0	0	0	0	0	0	0	0	1
220300	0	0	1	0	0	1	0	0	0	0	0	2
220310	0	0	0	0	0	0	0	0	0	0	0	0
220320	4	0	5	2	0	0	0	1	0	0	0	0
220330	9	13	12	19	0	21	3	0	1	0	1	5
220340	0	0	0	0	3	0	0	0	0	0	0	0
220350	6	13	16	5	36	0	21	1	0	0	0	4
220360	2	4	0	0	6	10	1	8	0	0	0	0
220370	6	5	17	0	0	38	1	6	0	0	0	0
220380	18	31	3	223	35	42	4	0	3	3	0	9
220390	20	144	15	225	106	86	40	20	49	49	0	6
220400	10	78	28	105	80	47	38	24	139	62	77	8
220420	1	0	1	4	0	4	4	0	0	0	0	1
220425	0	0	0	0	0	0	0	0	0	0	0	0
220430	6	23	5	8	12	15	0	0	26	26	0	0
220440	0	0	0	0	0	7	0	0	0	0	0	0
220450	0	2	2	0	0	0	0	2	0	0	0	0
220460	0	0	0	0	9	4	0	0	0	0	0	0
220470	6	15	7	0	28	6	8	0	0	0	0	1
220480	0	10	3	2	2	3	7	0	0	0	0	5
220490	4	19	6	45	0	29	0	1	0	0	0	5
220500	6	47	11	3	1	33	3	0	0	0	0	1
220510	1	0	4	0	8	16	0	0	8	8	0	9
220520	18	6	0	0	7	2	26	0	0	0	0	2
220525	0	0	0	0	0	0	0	0	0	0	0	0
220530	1	16	3	2	2	7	0	4	0	0	0	0
220540	0	0	1	0	0	10	0	0	0	0	0	0
220550	0	0	0	0	0	0	0	0	0	0	0	0
220560	1	0	0	0	0	0	0	0	0	0	0	0
220570	7	33	9	62	36	10	4	1	0	0	0	0
220580	2	2	0	14	0	0	0	0	0	0	0	0
220585	0	0	0	0	0	0	0	0	0	0	0	0
220600	12	11	9	52	2	18	2	4	53	53	0	5
220610	12	17	6	0	8	28	0	1	11	11	0	0
220620	0	0	0	0	0	0	0	0	0	0	0	0
220630	30	81	15	25	50	59	16	15	46	41	5	19
220640	14	51	12	7	15	63	7	7	43	22	21	8
220650	0	0	0	0	0	0	0	0	0	0	0	0
220720	0	3	3	29	17	8	3	6	3	3	0	0
220730	0	12	5	9	11	4	7	4	19	8	11	0
220740	1	1	0	0	0	1	0	0	0	0	0	0
220840	0	0	0	0	0	0	0	0	0	0	0	0
220850	0	0	0	0	0	0	0	0	0	0	0	0
220860	2	10	21	16	18	14	2	9	12	12	0	9
220870	0	5	5	0	6	15	3	0	41	0	41	0
220880	0	0	0	0	8	9	0	0	0	0	0	0
220890	9	68	14	2	71	54	7	1	37	37	0	4
220900	30	98	15	29	75	148	9	13	125	21	104	1
220910	9	8	3	0	5	12	7	0	0	0	0	4
220920	4	16	5	17	18	1	5	3	0	0	0	2
220930	3	10	0	42	3	14	4	2	1	1	0	1
220940	11	27	1	8	44	22	0	8	13	13	0	4
220950	274	988	167	696	896	545	218	130	332	161	171	126
221160	6	13	3	1	0	3	1	4	0	0	0	1
221170	2	27	4	3	2	9	8	0	0	0	0	5
221180	19	76	22	42	63	59	17	1	66	26	40	7
221190	0	10	1	38	0	0	8	0	6	6	0	8
221200	4	47	1	91	7	18	7	0	0	0	0	7
221210	74	196	55	231	84	189	76	39	236	77	159	30
221220	0	1	0	0	0	2	0	0	0	0	0	0
221230	6	28	3	27	3	0	4	1	0	0	0	2
221240	0	0	0	0	0	2	0	0	0	0	0	0
221250	2	24	19	139	36	10	9	1	13	0	13	3
221260	6	30	0	0	4	56	3	1	42	42	0	6
221265	0	0	0	0	0	0	0	0	0	0	0	0
221270	21	1	5	12	6	38	12	2	8	0	8	7
221275	0	0	0	0	0	0	0	0	0	0	0	0
221280	0	5	1	1	1	29	4	0	0	0	0	3
221290	0	0	0	0	0	0	0	0	0	0	0	0
221295	3	6	4	0	23	22	1	8	56	51	5	3
221310	0	4	0	0	0	0	1	0	0	0	0	0
221320	12	66	25	69	3	112	9	13	3	3	0	2
221330	0	4	6	2	5	14	11	0	0	0	0	3
221340	3	20	0	5	65	1	8	1	0	0	0	1
221350	2	7	6	2	0	5	11	14	7	0	7	1
221360	3	0	0	0	0	0	0	4	31	23	8	1
221370	1	0	2	0	2	16	0	1	0	0	0	0
221380	33	81	52	156	43	128	24	10	170	1	169	5
221390	0	0	4	0	6	13	0	0	0	0	0	1
221400	16	39	11	45	57	37	13	1	2	1	1	9
221410	1	1	2	7	5	12	1	0	0	0	0	3
221415	0	1	0	0	0	0	0	0	0	0	0	0
221420	0	0	0	0	0	0	1	0	0	0	0	0
221430	0	1	2	0	0	0	4	0	0	0	0	0
221440	0	0	4	0	3	9	3	3	1	0	1	3
221450	4	3	4	0	2	2	2	9	0	0	0	0
221455	0	4	0	7	0	0	0	0	0	0	0	0
221460	13	27	12	16	26	18	5	5	38	33	5	4
221470	19	71	14	4	20	79	10	2	87	36	51	8
221480	11	109	14	27	24	35	4	22	79	30	49	6
221490	14	33	5	11	3	10	0	3	34	25	9	0
221500	7	4	0	0	14	0	0	0	13	0	13	0
221510	8	78	12	83	34	74	12	8	80	44	36	10
221518	0	7	8	0	0	5	0	0	0	0	0	0
221522	3	31	7	0	6	1	9	5	14	14	0	1
221530	4	10	8	7	19	14	6	1	21	21	0	1
221540	0	0	1	13	2	0	0	0	0	0	0	0
221550	0	0	0	0	0	0	0	0	0	0	0	2
221560	1	0	0	0	0	0	0	0	0	0	0	1
221570	0	41	0	0	3	27	3	8	3	3	0	0
221580	0	4	5	39	18	4	0	25	1	0	1	8
221585	3	6	0	20	7	0	0	0	0	0	0	0
221590	58	94	15	150	92	77	35	4	80	38	42	8
221600	1	3	0	0	2	6	0	0	0	0	0	3
221610	5	44	1	26	0	13	11	5	4	4	0	2
221620	53	163	51	307	67	137	16	59	65	65	0	30
221630	13	17	6	8	16	0	0	0	0	0	0	0
221640	7	15	4	3	41	18	3	7	0	0	0	2
221660	0	7	2	1	0	7	0	0	0	0	0	3
221665	0	0	0	0	0	0	0	0	0	0	0	0
221670	0	4	14	4	56	10	14	6	0	0	0	3
221675	5	17	3	90	0	20	11	4	0	0	0	7
221685	3	0	0	0	0	0	0	0	0	0	0	0
221690	4	30	9	38	2	9	20	10	0	0	0	1
221700	1	0	6	17	15	5	0	7	0	0	0	3
221710	0	15	1	0	2	0	0	0	0	0	0	1
221720	5	34	4	2	13	15	7	14	79	0	79	2
221818	3	1	1	0	0	7	1	0	14	14	0	0
221830	1	0	0	0	0	0	0	0	0	0	0	0
221840	0	0	0	0	0	0	0	0	0	0	0	0
221850	0	0	0	14	0	0	1	0	0	0	0	0
221855	0	0	0	0	0	0	0	0	0	0	0	0
221860	0	0	0	0	0	0	0	0	0	0	0	0
221865	0	0	0	0	0	0	0	0	0	0	0	0
221870	4	35	2	42	17	32	16	1	3	0	3	8
221880	5	2	0	6	1	5	4	0	0	0	0	2
221890	0	0	0	0	0	0	6	0	0	0	0	0
221895	0	0	0	0	0	0	0	0	0	0	0	0
221900	1	2	1	0	7	9	0	0	0	0	0	1
221905	0	22	3	14	20	11	2	4	0	0	0	1
221910	1	7	0	7	6	22	8	4	0	0	0	0
221922	3	2	4	29	2	3	7	1	30	11	19	3
221930	0	0	0	0	0	0	0	0	0	0	0	0
221940	0	12	1	0	0	0	1	0	0	0	0	0
221950	1	6	3	3	0	5	7	0	0	0	0	4
221970	2	12	1	0	14	22	9	0	1	0	1	4
221980	0	9	2	18	1	0	0	0	0	0	0	2
221990	2	0	5	0	49	25	0	19	0	0	0	1
222000	3	18	1	0	3	3	4	2	11	11	0	0
222010	1	0	1	9	29	1	0	0	0	0	0	0
222020	0	6	4	7	17	16	0	0	0	0	0	0
222030	0	4	0	0	1	6	0	0	2	2	0	0
222040	6	11	0	0	0	23	3	0	22	8	14	0
222050	20	31	12	57	38	16	22	38	21	21	0	6
222060	1	1	0	0	0	0	1	10	0	0	0	0
222070	76	221	58	365	201	190	79	49	460	377	83	12
222075	0	0	0	0	0	0	0	0	0	0	0	0
222080	0	0	0	0	0	0	0	0	0	0	0	0
222090	2	10	3	0	21	24	4	9	38	18	20	7
222100	4	15	1	5	37	56	15	0	15	15	0	7
222110	10	36	1	3	11	14	7	7	32	32	0	4
222120	0	19	0	0	16	10	0	2	0	0	0	3
222130	3	0	5	0	11	3	0	6	0	0	0	0
222140	1	46	9	0	4	10	0	1	0	0	0	1
222150	0	2	0	0	0	0	0	0	0	0	0	0
222155	1	0	1	0	0	4	2	0	0	0	0	0
222160	0	8	0	0	0	4	2	1	0	0	0	0
222170	34	89	19	253	91	102	38	16	53	38	15	17
222180	0	11	14	0	4	31	0	0	74	0	74	0
222188	0	0	0	0	0	0	0	0	0	0	0	0
222192	0	28	3	0	17	21	0	0	10	9	1	0
222200	2	3	3	0	10	2	1	4	0	0	0	0
222210	0	3	0	0	0	0	0	2	0	0	0	0
222220	60	298	86	434	216	269	94	60	80	21	59	35
222230	2	34	11	170	10	12	0	0	0	0	0	2
222240	3	23	0	97	40	21	0	1	8	8	0	1
222245	7	20	7	4	68	14	18	4	8	0	8	8
222250	0	0	0	0	0	0	0	0	0	0	0	0
222260	0	0	0	0	0	0	0	0	0	0	0	0
222270	0	4	3	47	0	4	2	0	0	0	0	0
222280	0	3	2	0	2	11	0	0	0	0	0	0
222290	4	8	14	0	0	20	4	10	0	0	0	0
222300	2	1	2	13	0	6	1	0	0	0	0	0
222305	1	0	0	0	0	0	0	0	0	0	0	0
222310	0	6	4	0	10	9	6	0	0	0	0	0
222330	0	15	0	0	0	0	2	0	0	0	0	1
222340	0	0	0	0	0	0	0	0	0	0	0	0
222350	7	9	1	71	5	37	0	2	0	0	0	1
222360	0	8	4	7	0	0	0	0	21	21	0	2
222370	1	1	1	3	5	19	0	0	61	61	0	0
222380	7	20	11	5	17	13	3	10	16	0	16	12
222385	0	0	0	0	0	0	0	0	0	0	0	0
222390	0	0	1	0	0	0	5	0	0	0	0	3
222400	0	12	12	176	3	12	37	0	0	0	0	1
222410	5	7	19	9	2	30	6	6	0	0	0	1
222420	0	0	0	0	0	0	0	0	0	0	0	0
222430	0	0	0	0	0	12	0	0	0	0	0	0
222440	0	0	0	0	0	0	0	0	0	0	0	0
222660	7	6	0	9	10	3	3	0	1	1	0	3
222680	0	0	0	0	0	0	0	0	0	0	0	0
222690	0	0	0	0	0	0	0	0	0	0	0	0
222700	0	0	0	0	0	0	0	0	0	0	0	0
222710	0	4	3	42	30	21	6	3	24	24	0	1
222800	2	3	0	132	7	24	3	0	0	0	0	5
222840	16	89	9	53	19	21	10	4	39	37	2	4
222850	10	111	4	146	32	99	21	17	20	0	20	5
222860	20	107	21	110	68	115	37	15	5	5	0	11
222870	5	10	5	0	0	5	3	2	4	0	4	1
222880	0	0	0	0	0	0	0	0	0	0	0	0
222900	9	12	3	0	35	47	14	3	0	0	0	3
222910	1	2	0	0	8	2	9	9	11	11	0	0
222920	0	13	23	106	115	10	8	1	0	0	0	10
222930	2	12	6	106	15	39	0	18	0	0	0	3
222935	7	0	0	11	0	14	0	0	0	0	0	1
222940	0	2	0	1	0	0	0	0	11	2	9	1
222948	0	12	2	6	2	20	1	9	8	0	8	0
222952	6	11	0	0	34	20	5	14	7	7	0	0
222960	8	9	5	14	3	15	6	21	0	0	0	0
222970	9	6	4	0	6	9	10	5	0	0	0	5
222975	0	0	0	0	0	0	0	0	0	0	0	0
222980	0	0	0	0	0	0	0	0	0	0	0	0
222990	2	42	5	64	4	12	16	4	18	18	0	2
223000	2	31	10	89	1	6	0	4	38	38	0	3
223010	1	39	14	86	16	5	11	10	18	18	0	5
223020	4	4	2	0	1	3	4	0	0	0	0	6
223025	0	0	0	0	0	0	0	0	0	0	0	0
223030	0	0	0	0	0	1	0	0	0	0	0	0
223040	2	46	27	37	45	62	29	2	0	0	0	12
223045	0	0	3	0	0	0	0	0	0	0	0	0
223050	52	265	82	321	181	276	54	41	127	11	116	52
223060	30	46	12	19	0	59	22	23	34	0	34	2
223070	11	96	18	21	57	32	15	15	48	20	28	3
223080	11	73	19	175	111	39	9	7	31	31	0	15
223095	0	0	0	0	0	0	0	0	0	0	0	0
223110	8	59	5	21	21	45	18	15	60	60	0	9
223120	0	1	0	0	0	0	0	0	1	0	1	1
223125	12	59	5	12	0	72	6	1	0	0	0	4
223130	6	0	1	6	0	1	0	2	0	0	0	4
223140	14	60	9	36	11	79	28	10	0	0	0	7
223150	0	29	2	18	5	10	2	0	0	0	0	2
223258	0	0	0	19	0	0	0	0	16	0	16	0
223262	2	6	0	0	22	3	0	0	0	0	0	0
223270	0	1	0	6	0	2	6	0	0	0	0	1
223390	36	94	6	19	15	70	18	11	33	33	0	10
223400	0	0	0	23	0	0	0	0	0	0	0	0
223410	16	81	50	65	18	26	24	19	8	5	3	3
223420	5	0	0	0	0	0	0	0	32	32	0	2
223430	0	0	0	0	0	0	0	0	0	0	0	0
223440	3	14	2	0	0	16	0	1	0	0	0	0
223450	11	0	1	54	8	9	9	6	0	0	0	0
223470	0	0	0	0	0	0	0	0	0	0	0	0
223480	3	0	0	0	1	0	0	0	0	0	0	2
223485	6	22	12	40	5	75	31	25	11	0	11	8
223490	4	2	2	0	0	33	1	0	5	5	0	2
223500	1	0	2	0	0	10	10	0	0	0	0	2
223510	0	2	2	22	6	3	0	2	0	0	0	0
223520	8	0	0	0	0	0	0	0	0	0	0	0
223530	13	86	24	27	26	21	8	0	14	4	10	13
223540	6	13	3	15	25	21	0	5	5	5	0	5
223550	0	24	0	0	0	15	0	0	0	0	0	1
223560	0	13	2	0	0	4	0	0	0	0	0	1
223570	2	1	0	0	9	19	0	0	0	0	0	4
223580	4	1	3	0	0	5	0	0	0	0	0	3
223590	4	76	16	88	97	85	21	12	265	72	193	9
223600	5	8	1	9	8	14	4	0	0	0	0	4
223610	1	2	0	3	1	13	0	19	0	0	0	2
223620	1	7	1	0	0	5	3	3	0	0	0	2
223630	9	1	4	12	0	8	4	0	0	0	0	2
223640	0	0	0	9	5	2	0	0	0	0	0	0
223650	0	0	0	0	3	0	0	0	0	0	0	0
223660	0	10	2	0	2	2	6	6	4	4	0	1
223668	0	0	9	41	4	2	7	0	19	19	0	0
223672	5	0	6	0	0	29	1	0	49	49	0	1
223680	10	27	14	6	38	54	22	4	14	0	14	2
223685	0	0	0	0	0	0	0	0	0	0	0	0
223690	4	5	1	0	0	14	6	0	1	0	1	2
223700	2	0	0	0	0	0	0	0	0	0	0	0
223710	6	24	9	4	1	5	3	1	11	10	1	4
223725	8	11	0	0	0	13	0	0	0	0	0	0
223750	8	3	1	0	3	0	4	0	0	0	0	0
223760	1	17	9	15	21	13	24	5	70	45	25	7
223770	0	0	0	0	0	0	0	0	0	0	0	0
223780	0	15	13	41	3	21	0	0	0	0	0	1
223790	10	37	6	85	2	39	15	0	7	7	0	5
223800	0	14	5	4	0	10	0	0	6	4	2	0
223810	19	46	6	74	6	28	12	16	3	3	0	2
223830	0	0	0	0	0	5	0	0	0	0	0	0
223840	5	4	17	0	55	30	13	0	19	17	2	1
223845	0	4	0	0	0	0	0	0	0	0	0	0
223855	2	0	2	0	16	15	0	0	10	10	0	0
223870	2	0	0	0	2	0	0	0	0	0	0	2
223880	7	3	2	0	6	25	2	0	0	0	0	1
223900	0	0	0	0	0	0	0	0	0	0	0	0
223910	11	48	0	0	4	16	0	3	0	0	0	2
223915	0	0	0	0	0	0	0	0	0	0	0	0
223920	31	164	79	236	79	229	13	55	43	23	20	36
223930	4	22	4	54	18	41	9	4	28	11	17	2
223940	35	202	44	141	72	156	37	27	54	40	14	16
223950	3	34	1	20	4	19	25	12	0	0	0	2
223960	0	33	4	31	6	19	12	23	8	0	8	2
223970	0	6	2	14	11	8	3	0	0	0	0	0
223985	2	17	7	3	23	72	2	3	20	20	0	5
224000	5	8	0	0	20	19	3	48	0	0	0	0
224010	0	0	0	0	2	0	0	1	0	0	0	0
224020	11	31	1	2	2	1	8	3	51	51	0	0
224030	0	13	0	32	8	7	0	0	0	0	0	0
224040	0	0	0	0	0	0	0	0	0	0	0	0
224050	5	6	6	60	17	5	9	0	0	0	0	3
224060	9	63	8	154	33	11	12	9	5	5	0	11
224070	0	0	3	3	3	2	0	0	13	13	0	2
224080	0	0	0	0	0	0	3	0	0	0	0	0
224090	1	11	9	34	15	2	4	18	1	0	1	2
224100	0	0	0	0	2	0	0	0	16	0	16	0
224110	0	13	7	35	7	16	1	1	9	7	2	2
224120	0	0	0	0	0	0	0	0	0	0	0	0
224130	62	89	41	48	80	189	32	44	218	69	149	27
224140	0	0	0	0	0	0	0	0	0	0	0	0
224150	5	0	0	0	0	0	0	0	0	0	0	1
224160	0	2	0	0	0	0	0	2	0	0	0	1
224170	0	0	0	0	0	0	0	0	0	0	0	0
224180	9	0	0	0	0	0	0	0	0	0	0	0
224190	11	6	4	0	9	3	0	0	0	0	0	3
224200	0	1	0	0	0	0	3	0	0	0	0	1
224205	5	31	3	10	15	38	14	2	1	1	0	5
224210	0	19	1	4	4	4	0	2	16	16	0	0
224220	4	5	2	6	22	24	5	19	0	0	0	1
224230	0	4	12	5	13	9	1	2	0	0	0	0
224235	0	2	12	0	2	3	4	0	0	0	0	1
224240	1	24	9	26	52	15	8	20	0	0	0	5
224250	4	0	0	0	6	16	2	0	0	0	0	1
224260	15	38	12	55	49	79	8	14	0	0	0	8
224270	6	10	9	4	0	0	0	11	60	0	60	1
224275	0	0	0	11	26	0	0	0	0	0	0	0
224280	1	8	4	0	12	2	8	2	3	3	0	0
224290	13	28	7	99	32	13	13	0	71	7	64	0
224310	1	9	8	2	10	3	11	3	1	1	0	0
224320	3	0	0	19	0	0	0	0	0	0	0	1
224330	6	26	7	0	8	7	13	0	0	0	0	1
224340	0	16	7	6	19	17	1	0	64	0	64	5
224350	11	58	17	164	35	21	25	8	33	10	23	1
224460	62	254	89	452	207	165	84	30	214	127	87	32
224470	10	67	13	76	21	19	16	2	53	1	52	2
224480	5	3	4	0	76	30	8	0	2	0	2	6
224490	0	0	1	0	0	0	2	0	14	14	0	0
224500	0	0	0	0	0	0	0	0	0	0	0	0
224510	3	31	7	63	21	18	6	18	0	0	0	1
224520	19	52	16	28	68	47	11	20	39	39	0	4
224530	6	61	20	23	95	35	7	2	13	13	0	3
224540	4	9	9	0	3	19	0	0	2	0	2	1
224560	0	0	0	0	2	6	0	0	0	0	0	0
224570	14	88	13	12	21	67	21	4	70	44	26	4
224575	0	0	0	0	2	1	0	0	0	0	0	0
224580	6	45	11	0	9	10	19	17	1	0	1	2
224590	0	19	0	0	3	27	10	0	0	0	0	1
224600	0	14	0	48	17	10	8	1	0	0	0	0
224610	5	0	1	11	0	3	4	0	0	0	0	0
224620	4	0	9	4	12	0	10	0	0	0	0	2
224630	3	0	2	21	0	18	18	0	0	0	0	0
224650	3	23	2	0	0	4	0	0	11	11	0	0
224660	0	0	13	141	22	14	7	1	16	0	16	0
224670	7	0	0	0	11	25	1	1	1	0	1	0
224675	0	0	0	0	0	0	0	0	0	0	0	0
224680	1	0	0	0	0	0	0	0	0	0	0	0
224700	15	2	10	43	49	68	0	0	40	0	40	2
224710	1	12	0	0	0	1	0	0	0	0	0	0
224720	6	34	18	24	13	7	10	0	0	0	0	0
224730	0	46	1	3	8	13	2	2	0	0	0	0
224740	3	30	0	0	9	24	10	0	29	29	0	3
224750	0	5	0	0	0	0	0	0	0	0	0	4
224760	0	7	0	0	0	0	9	0	38	38	0	1
224770	0	0	0	0	0	0	0	0	0	0	0	0
224780	0	0	0	0	0	0	0	0	0	0	0	0
224790	0	0	0	0	0	0	0	0	0	0	0	0
224800	4	63	13	14	22	24	10	0	19	19	0	8
224810	0	0	0	0	0	0	0	0	0	0	0	1
224820	0	37	1	16	2	4	6	0	0	0	0	2
224830	1	16	0	2	13	5	0	8	8	2	6	1
224840	1	1	2	21	2	14	2	0	0	0	0	0
224845	0	0	0	0	0	0	0	0	0	0	0	0
224850	51	283	95	274	157	146	68	61	81	69	12	45
224860	4	5	1	46	11	12	8	0	42	42	0	1
224870	2	14	3	49	0	26	0	0	0	0	0	4
224880	4	20	7	14	7	52	0	7	0	0	0	8
224890	1	7	0	54	4	14	32	0	0	0	0	1
224900	4	53	11	27	18	15	10	4	72	60	12	1
224905	0	0	0	0	0	0	0	0	0	0	0	0
224910	7	29	5	29	5	9	8	7	0	0	0	6
224920	0	4	0	0	27	19	0	0	15	15	0	5
224928	4	8	3	0	34	0	0	8	0	0	0	5
224932	0	0	0	0	0	0	0	0	0	0	0	0
224935	1	8	4	4	0	30	2	0	6	6	0	2
224940	0	3	1	0	1	0	0	0	0	0	0	0
224950	10	55	20	35	53	41	4	4	17	13	4	7
224960	0	15	14	3	14	8	4	1	0	0	0	5
224970	8	51	8	105	31	58	14	10	0	0	0	4
224980	2	6	6	22	15	5	6	0	4	4	0	0
224990	4	0	0	2	0	1	5	6	20	20	0	0
225000	3	17	2	10	13	30	11	8	0	0	0	1
225005	2	1	1	0	3	0	0	0	0	0	0	0
225010	1	44	3	32	19	24	9	2	0	0	0	6
225020	9	46	14	26	65	22	2	12	8	0	8	5
225024	0	0	0	0	0	0	0	0	0	0	0	0
225028	1	0	0	2	0	0	0	0	0	0	0	0
225032	0	0	0	0	0	0	0	0	0	0	0	0
225050	2	30	7	9	30	7	7	34	4	4	0	3
225060	3	30	2	15	14	6	1	0	41	41	0	0
225070	0	0	0	0	0	0	0	0	0	0	0	0
225080	93	450	94	412	332	247	115	89	562	429	133	55
225090	4	0	1	0	0	0	0	0	0	0	0	0
225098	0	0	0	0	0	0	0	0	0	0	0	0
225102	0	0	0	0	0	3	0	0	0	0	0	0
225105	1	1	2	13	51	0	6	1	0	0	0	1
225108	0	24	0	0	8	7	8	0	0	0	0	1
225110	2	18	2	20	61	11	5	1	9	9	0	5
225120	29	159	50	150	86	159	41	8	140	50	90	12
225125	29	33	15	2	14	53	6	1	5	0	5	7
225130	2	17	3	1	13	2	0	0	0	0	0	0
225140	0	0	0	0	0	0	0	0	0	0	0	0
225150	11	50	13	260	40	104	12	19	0	0	0	16
225160	6	50	6	91	47	31	9	10	100	10	90	3
225170	6	41	0	2	39	6	4	1	26	13	13	2
225190	0	12	0	0	0	26	0	0	9	9	0	0
225200	12	120	9	39	22	29	1	14	0	0	0	4
225210	0	0	0	0	0	0	0	0	0	0	0	0
225220	10	46	7	20	12	36	2	2	32	32	0	3
225230	0	11	10	12	3	5	2	0	15	0	15	1
225240	3	45	10	0	10	2	8	11	38	19	19	4
225250	1	3	3	7	4	20	7	0	0	0	0	3
225260	10	90	28	38	22	61	20	17	39	7	32	11
225270	3	0	10	0	0	15	1	0	0	0	0	4
225280	0	0	0	0	15	0	0	0	0	0	0	0
225290	0	0	0	0	0	0	0	0	0	0	0	0
225300	3	3	6	0	9	3	0	10	0	0	0	2
225310	1	42	12	9	27	18	26	10	24	24	0	0
225315	0	0	0	0	0	10	0	0	0	0	0	0
225320	4	21	0	0	11	24	0	0	0	0	0	1
225330	4	2	7	0	21	25	0	0	0	0	0	0
225340	5	9	0	0	4	41	0	0	3	0	3	2
225350	0	4	2	0	0	0	0	8	0	0	0	0
225360	1	18	5	0	1	15	1	0	0	0	0	0
225370	0	0	0	0	0	0	0	0	0	0	0	1
225380	3	2	8	4	2	5	0	0	0	0	0	0
225400	0	0	0	0	0	0	0	0	0	0	0	0
225410	2	1	2	10	0	21	6	0	26	26	0	0
225413	2	0	0	0	0	0	0	0	0	0	0	0
225420	1	11	8	2	11	4	8	0	1	0	1	1
225430	0	0	0	0	12	0	1	0	0	0	0	0
225435	0	0	0	0	0	0	0	0	0	0	0	0
225440	4	0	3	0	0	0	0	3	0	0	0	0
225450	2	0	1	0	5	0	0	4	13	13	0	0
225460	0	0	0	0	0	0	0	0	0	0	0	0
225470	8	3	20	0	16	15	6	20	0	0	0	0
225480	7	5	1	47	4	0	2	1	0	0	0	4
225490	12	54	12	121	105	65	7	38	29	29	0	4
225500	1	6	1	19	17	12	8	0	7	0	7	2
225510	14	22	19	75	43	103	10	2	46	0	46	9
225520	0	0	0	2	0	8	0	0	0	0	0	0
225530	7	58	11	42	26	81	20	1	0	0	0	4
225540	35	51	24	79	67	25	23	14	30	23	7	6
225550	13	45	15	2	33	14	11	5	0	0	0	5
225555	13	154	32	134	51	77	20	2	28	2	26	17
225560	15	41	27	5	110	80	7	11	0	0	0	12
225570	0	0	0	0	8	0	0	0	0	0	0	0
225580	2	3	3	89	43	21	17	17	111	3	108	1
225590	4	0	0	0	0	0	0	0	0	0	0	2
225680	0	0	0	0	0	0	0	0	0	0	0	1
225690	32	20	22	15	84	89	0	20	0	0	0	9
225710	0	2	1	37	5	0	0	0	0	0	0	2
225720	0	14	0	0	10	4	1	0	7	7	0	0
225730	6	143	14	1	49	23	8	23	88	39	49	3
225745	24	47	11	62	26	55	0	7	75	0	75	3
225770	10	48	1	4	5	2	5	0	0	0	0	0
225780	0	22	5	1	5	18	4	0	0	0	0	4
225790	5	28	4	0	33	29	4	7	48	28	20	4
225800	1	10	3	0	14	1	3	2	43	32	11	0
225810	7	37	5	0	17	10	12	11	20	20	0	1
225820	4	11	0	49	13	4	0	0	4	4	0	0
225830	4	23	4	12	0	18	4	0	0	0	0	0
225840	0	16	2	117	4	37	12	0	16	0	16	0
225850	0	29	4	12	0	11	10	0	1	1	0	2
225860	13	49	2	59	25	6	0	5	32	7	25	2
225870	19	28	24	9	120	65	29	10	0	0	0	3
225880	0	5	1	48	0	2	1	0	0	0	0	0
225890	1	5	5	0	2	35	0	1	6	6	0	0
225900	0	5	7	0	0	0	0	0	0	0	0	0
225905	0	0	0	0	0	0	0	0	0	0	0	0
225910	2	0	0	31	5	14	1	0	0	0	0	2
225920	18	3	1	0	31	14	7	8	0	0	0	0
225930	16	45	6	16	55	28	12	14	45	0	45	7
225940	11	95	14	82	4	40	0	0	15	11	4	13
225950	0	0	0	0	0	1	0	0	0	0	0	0
225953	0	0	0	0	0	0	0	0	0	0	0	0
225955	2	0	0	0	0	0	0	0	0	0	0	0
[truncated: 6,924 more rows]
