# Supplementary material for: Transcriptional signatures of clonally derived Toxoplasma tachyzoites reveal novel insights into the expression of a family of surface proteins
Source: PLoS One. 2022 Feb 25;17(2):e0262374. doi: 10.1371/journal.pone.0262374 (PMC8880437; doi:10.1371/journal.pone.0262374)
Supplement: S2 Table — (CSV) [file pone.0262374.s003.csv]

gene_6id	gene_name	gene_product	C1a	C1b	C1c	C2a	C2b	C2c	C3a	C3b	C3c	C3ci	C3cii	C4
200010	GRA20	dense granule protein GRA20	3.941803173	4.586743707	3.929106876	5.268081333	4.888235939	3.951655723	4.515572811	4.084512611	4.614709844	5.412674751	2.952559799	4.401842859
200110		hypothetical protein	0	0	0	0	0	0	0	0	0	0	0	0
200130	TSF4	Toxoplasma-specific familty protein 4 TSF4 / family C protein	0	1.775755864	0	0	0.471638618	2.447089108	0	0	0	0	0	0
200230	MIC17C	microneme protein MIC17C	0	0	0	0	0	0	0	0	0	0	0	0
200240	MIC17B	microneme protein MIC17B	0	0.381861116	0	0	0	0	0	0	1.584962501	0	2.278615881	0
200250	MIC17A	microneme protein MIC17A	4.56975943	4.433325109	5.080865069	3.490146568	3.466466976	4.51693801	3.438671269	5.746457778	5.714245518	5.862839786	5.561493135	5.085548316
200260		hypothetical protein	0	0	0	0	0	0	0	0	0	0	0	0
200270		PAN/Apple domain-containing protein	0	1.330620654	2.694689502	2.231612518	0	3.361402035	1.672334183	2.884814474	2	2.367282916	1.548959892	2.220842764
200280		WD domain, G-beta repeat-containing protein	0	3.419093148	3.115000256	4.056531816	1.11106519	1.312887258	0	0	0	0	0	3.057157961
200290	ROM1	rhomboid protease ROM1	3.824781701	3.573953887	3.705216806	3.41521714	3.741345565	3.916632647	3.113624678	4.545435911	4.491853096	4.375630465	4.591723281	1.501224273
200295		hypothetical protein	1.763228914	0	1.066832374	0	3.822448873	0	0	0	0	0	0	3.583154405
200300		hypothetical protein	0	0	0	0	0	0	0	0	0	0	0	0
200310		hypothetical protein	2.533349138	4.640315209	4.51706002	3.069216248	3.936147197	3.644313588	4.121408315	2.533459053	5.357552005	5.184173961	5.5014202	3.788247037
200320	HXGPRT	hypoxanthine-xanthine-guanine phosphoribosyl transferase HXGPRT	3.557724479	2.938563861	4.210798849	3.694079779	0.471638618	2.117648644	2.426156635	2.068001512	4.209453366	3.859867738	4.471621376	2.698770787
200330		hypothetical protein	0	0	2.920097571	1.711416641	1.5525826	0.45532917	0	0	1	0	1.548959892	0
200340		hypothetical protein	1.763228914	2.304301389	0	0	0	0	0	0	0	0	0	0
200350	SUB3	subtilisin SUB3	4.708352079	3.150326412	2.920097571	4.305042776	4.107747292	3.600848723	2.097930277	3.403153569	0.584962501	1.028513411	0	3.583154405
200360		hypothetical protein	6.186601687	6.41857884	6.555516354	6.496442803	6.894071856	5.654083622	6.587177276	6.364973049	7.027905997	7.595335209	6.175210408	6.103091567
200370		prenyltransferase and squalene oxidase repeat-containing protein	0	3.377633652	2.920097571	0	0	0	3.285283009	0	0	0	0	0
200375		hypothetical protein	0	0	0	2.141509144	0	0	0	0	0	0	0	0
200385	BFD1	Myb family DNA-binding domain-containing protein	4.708352079	2.212961619	1.673401602	5.110765352	5.834638367	2.542070508	4.121408315	3.167138832	3.584962501	0	4.471621376	4.127423228
200400		homolog of human PPP2R3A/B /PR48 / PR72/PR130	0	1.898090435	2.694689502	0	0.826491255	1.847062546	0	1.37658331	1.807354922	2.632176511	0	1.501224273
200410		hypothetical protein	0	0	1.066832374	0	0	1.690002941	1.672334183	0	0	0	0	0
200430		cytidine and deoxycytidylate deaminase zinc-binding region domain-containing protein	0	2.471272167	0	0	0	1.847062546	0	0	0	0	0	0
200440		hypothetical protein	2.199077172	0	1.066832374	0.649574612	2.282984083	0	2.097930277	2.884814474	0	0	0	0
200450		hypothetical protein	0	0	0	0	0	1.847062546	3.820055533	0	0	0	0	1.501224273
200460		hypothetical protein	2.533349138	3.24558811	2.099122316	2.045401281	3.248996022	1.513732276	0	0	2.807354922	0	3.650347146	0
200470		hypothetical protein	3.03275512	0	4.293671406	2.316417769	2.163547734	3.916632647	4.027781306	0	1.321928095	2.042561536	0	0
200480		Toxoplasma gondii family B protein	0	0	0	0	0	0	0	0	0	0	0	0
200590	TSF6	Toxoplasma-specific familty protein 6 TSF6 / family C protein	2.533349138	3.459394407	2.099122316	3.84444403	5.130443075	2.941053871	0	2.068001512	0	0	0	3.96777976
200595		hypothetical protein	0	0	0	0	0	0	0	0	0	0	0	0
200600		hypothetical protein	0	0	0	0	0	0	0	0	0	0	0	0
200700	TSF2	Toxoplasma-specific familty protein 2 TSF2 / family C protein	2.199077172	2.01085754	1.066832374	2.045401281	2.033323826	0	0	2.068001512	0	0	0	0
201100		hypothetical protein	0	0	0	0	0	0	0	0	0	0	0	1.501224273
201110		hypothetical protein	0	0.381861116	0	0	0	1.079488578	0	0	0	0	0	0
201120		ELMO/CED-12 family protein	1.763228914	3.841264177	1.066832374	2.801450195	2.282984083	1.312887258	0	3.605931632	0	0	0	2.220842764
201130	ROP33	rhoptry kinase family protein ROP33	4.56975943	4.604822807	4.648824032	1.580372025	4.596995618	4.369331556	4.209327712	2.068001512	3	3.959667842	0	3.96777976
201140		hypothetical protein	0	0.932866312	1.066832374	0	3.189089989	3.253263027	0	1.37658331	0	0	0	1.501224273
201150		heavy metal translocating P-type ATPase subfamily protein	1.763228914	1.642078589	4.122874172	1.095864462	2.033323826	3.361402035	3.113624678	1.37658331	0	0	0	2.220842764
201160		hypothetical protein	0	0.381861116	0	0	1.348648449	3.461997499	2.426156635	0	0	0	0	0
201170		hypothetical protein	5.382241613	4.16745552	5.033424607	2.801450195	4.318135689	5.473078554	5.447986514	3.605931632	5.686500527	4.63912721	6.250135095	3.3439964
201180	MSF	megakaryocyte stimulating factor MSF	3.22974105	0.381861116	3.929106876	0	0	4.713393443	2.693374659	0	0	0	0	0
201190		hypothetical protein	0	0	2.920097571	0	0.471638618	0	1.066019801	0	0	0	0	0
201200		zinc finger (CCCH type) motif-containing protein	0	0	0	0	0	0	1.672334183	0	0	0	0	0
201210		hypothetical protein	2.199077172	3.536769056	0	3.069216248	0.826491255	2.236019865	0	0	0.584962501	0	0.973082623	1.501224273
201215		hypothetical protein	0	0	0	0	0	0.800902968	0	0	0	0	0	0
201220		zinc finger protein	0	0	0	0	1.5525826	0	0	0	0	0	0	0
201230		kinesin motor domain-containing protein	1.135722068	0	0	1.711416641	0	2.941053871	0	2.533459053	0	0	0	1.501224273
201240		hypothetical protein	0	0	1.673401602	0	1.5525826	0	0	0	0	0	0	0
201250		histone lysine methyltransferase, SET, putative	4.95103415	1.898090435	2.694689502	2.316417769	4.107747292	3.600848723	4.647330893	1.37658331	0	0	0	0
201260	ST3	sugar transporter TgST3	5.423073147	2.81975689	3.821500643	5.289217505	3.936147197	4.316571226	2.097930277	3.403153569	1.584962501	2.367282916	0	2.220842764
201270		hypothetical protein / apicoplast localization likely	0	4.013559205	1.673401602	2.85912702	2.681127639	0.45532917	3.820055533	3.941927393	0	0	0	1.501224273
201380		chorismate synthase, putative	6.088480116	5.062783248	4.584445785	4.345963311	4.961684386	4.420230285	4.708956057	5.611639068	5.942514505	4.961517497	6.485407671	4.521675196
201390		hypothetical protein	9.634448091	9.90379532	9.690872663	9.479522516	10.20598657	9.37374749	9.50617493	9.528640745	10.49385545	10.67114871	10.30763932	9.292651312
201400	SAP18	Sin3-associated polypeptide SAP18	2.199077172	0.381861116	0	3.927672696	3.699017496	0.45532917	1.672334183	0	2.321928095	0	3.121719061	2.698770787
201520	PPM3G	protein phosphatase 2C domain-containing protein / protein phosphatase Mg2Mn2 dependent TgPPM3G	4.56975943	4.284241976	4.584445785	4.325648122	3.466466976	4.445021717	3.113624678	5.041354394	0	0	0	3.583154405
201630	PPM3H	protein phosphatase 2C domain-containing protein / protein phosphatase Mg2Mn2 dependent TgPPM3H	3.403033263	2.471272167	4.122874172	1.095864462	3.564029352	3.68650717	0	2.884814474	0.584962501	0	0.973082623	3.057157961
201640		hypothetical protein	0	0	0	0	0	0	0	0	0	0	0	0
201650		hypothetical protein	0	0	0	0	0	2.345411032	1.066019801	0	0	0	0	1.501224273
201660		hypothetical protein	0	0.381861116	0	0	0	0	1.672334183	0	0	0	0	0
201670		DnaJ domain-containing protein	3.403033263	2.620907519	2.920097571	0	0	2.79442203	4.768056366	2.884814474	0	0	0	3.583154405
201680		eukaryotic initiation factor-3 subunit 10, putative	4.333177644	3.841264177	4.293671406	3.526200716	1.890168446	3.880738148	4.582955476	1.37658331	4.357552005	5.008882838	3.27310927	2.698770787
201690		BT1 family protein	0	1.775755864	0	0	0	0	2.918747969	3.783688932	0	0	0	1.501224273
201700	Sec13	TgSec13	3.03275512	3.100227964	3.705216806	2.967992482	2.393284203	2.79442203	3.285283009	2.068001512	2.807354922	3.752647362	0	3.96777976
201710		WD domain, G-beta repeat-containing protein	2.804554503	1.330620654	1.066832374	4.056531816	0	2.941053871	0	0	2.459431619	3.372853312	0	1.501224273
201720		protein c9orf32, putative	1.135722068	0.381861116	2.099122316	0.361041543	2.845377077	1.847062546	2.097930277	3.167138832	0	0	0	0
201730		hypothetical protein	1.135722068	0	0	0	0	0	0	0	0	0	0	0
201740		hypothetical protein	0	0.932866312	2.099122316	0	0.826491255	0	0	0	0	0	0	2.220842764
201750		Tctex-1 family protein	0	0	0	0	0	1.988690074	0	0	0	0	0	0
201760	TLAP4	Thioredoxin-like (TrxL1) associated protein 4 TLAP4	2.533349138	2.471272167	3.578732064	0	3.361825305	4.629363531	0	3.167138832	5.087462841	5.514646549	4.532921753	0
201770		cullin 3, putative	0	2.81975689	1.673401602	0	3.861352471	2.117648644	2.693374659	0	0.584962501	1.028513411	0	2.220842764
201775		hypothetical protein	0	0	0	0	0	0	0	0	0	0	0	0
201780	MIC2	microneme protein MIC2	7.945112791	7.685398285	7.279572203	7.479264053	8.55935077	7.917915314	7.33776859	7.370184304	6.672425342	7.670901437	2.952559799	7.761802155
201785		hypothetical protein	6.985442761	6.778534411	6.128751535	6.059301084	7.170655405	6.368786375	6.277156279	4.443265358	5	5.938178234	2.278615881	6.532027293
201790		FHA domain-containing protein	0	0.683510889	3.286678734	0.361041543	2.393284203	0.800902968	2.426156635	0	0	0	0	0
201800		hypothetical protein	1.763228914	4.549891299	1.673401602	2.396513509	0.826491255	3.556033583	2.097930277	0	3.169925001	4.140675514	0	2.698770787
201810		hypothetical protein	3.03275512	2.938563861	1.066832374	4.031664333	0	1.513732276	0	0	4.044394119	2.042561536	4.80554296	2.698770787
201820		hypothetical protein	2.199077172	3.77893517	3.115000256	0	0	1.847062546	0	4.084512611	0	0	0	3.3439964
201830	RPL37	ribosomal protein L37 RPL37	2.804554503	2.471272167	0	0	0.826491255	3.136356725	2.097930277	3.605931632	0	0	0	2.698770787
201840	ASP1	aspartyl protease 1 ASP1	2.533349138	2.304301389	0	3.294978942	0	0	0	0	0	0	0	0
201850		WD domain, G-beta repeat-containing protein	2.533349138	1.145408011	0	3.252564584	0	0	0	0	0	0	0	0
201860		hypothetical protein	5.109526994	5.54708817	4.984370952	5.350829273	4.451601032	5.756667629	3.820055533	4.640846894	5.942514505	6.225629774	5.619164342	3.788247037
201870		tetratricopeptide repeat-containing protein	3.03275512	3.150326412	1.673401602	4.151924939	1.890168446	1.312887258	4.121408315	2.068001512	2.169925001	3.049534633	0	1.501224273
201880		hypothetical protein	4.05004071	6.105947511	5.375340703	6.131295789	4.961684386	5.460974801	6.127218607	6.019281273	7.503825738	7.857125711	7.075332021	5.085548316
201890		MORN repeat-containing protein	1.135722068	0	0	0	0	0	0	0	0	0	0	0
201895		hypothetical protein	0	0	0	0	0	0	0	0	0	0	0	0
201900		hypothetical protein	3.403033263	2.390200983	2.694689502	0.649574612	2.845377077	0.45532917	2.693374659	0	0	0	0	2.698770787
202010		hypothetical protein	0	0.381861116	0	0	1.731227323	4.083818485	0	4.084512611	0	0	0	0
202020	DnaKTPR	DnaK-tetratricopeptide repeat DnaK-TPR	1.135722068	0	0	0	0	0	0	0	0	0	0	0
202025		hypothetical protein	0	0	0	0	0	0	0	0	0	0	0	0
202030		hypothetical protein	4.416424067	5.574868762	4.029241175	4.552369114	4.399686943	4.692840339	3.927653857	5.297068553	3.459431619	2.367282916	4.036370465	4.27114801
202040		hypothetical protein	4.244831997	4.851898769	4.648824032	5.235784881	4.830586635	4.939586182	4.370560994	1.37658331	5.569855608	4.754782211	6.054980353	4.127423228
202050		hypothetical protein	0	0	0	0	0	0	0	0	0	0	0	1.501224273
202060		hypothetical protein	0	0	0	0	0	0	0	0	0	0	0	0
202065		hypothetical protein	0	0	0	0	0	0	0	0	0	0	0	0
202070		hypothetical protein	2.533349138	4.284241976	0	3.561375765	3.189089989	3.767363527	2.097930277	0	3.321928095	4.301483851	0	3.3439964
202080		hypothetical protein	0	0	0	0	0.826491255	0	0	2.068001512	0	0	0	0
202090		hypothetical protein	0	0	0	0	0	0	0	0	0	0	0	0
202100		hypothetical protein	0	0	0	0	0	0	0	0	0	0	0	0
202110		hypothetical protein	0	0	0	0	0	0	0	0	0	0	0	0
202120	ICAP16	indispensable conserved apicomplexan ICAP16, conoid localized	2.199077172	2.69028091	0	4.105016676	1.348648449	3.727501727	3.438671269	0	1	1.622856511	0	1.501224273
202140		enoyl-CoA hydratase/isomerase family protein	0	0	0	0	0	0	0	0	0	0	0	0
202160		ABC1 family protein	0	0.683510889	3.705216806	2.6131427	1.5525826	3.308345505	0	0	0	0	0	0
202170		hypothetical protein	1.135722068	0.683510889	2.427422572	0.649574612	0.471638618	0.45532917	0	0	0	0	0	1.501224273
202180		hypothetical protein	3.22974105	2.115445731	1.673401602	3.336181874	3.516072715	3.009135097	0	0	0	0	0	3.3439964
202190		hypothetical protein	3.697423657	2.115445731	2.694689502	0	1.731227323	2.345411032	1.672334183	0	0	0	0	3.583154405
202200		hypothetical protein, rhoptry co-localizing	4.834789937	4.092558459	4.71045179	5.257395981	5.114428286	5.334000906	3.703780933	5.946450893	0	0	0	5.547533386
202205		hypothetical protein	0	0	0	0.649574612	0	0	0	0	0	0	0	0
202210		nucleoside diphosphate kinase	0	0	0	0	0	0	0	0	0	0	0	0
202220		hypothetical protein	3.22974105	0.932866312	1.673401602	0	0.471638618	1.847062546	2.693374659	1.37658331	0	0	0	2.698770787
202230	HDAC5	histone deacetylase HDAC5	2.804554503	4.586743707	4.029241175	1.711416641	3.061255681	4.083818485	3.438671269	3.941927393	0	0	0	3.96777976
202240		RAP domain-containing protein	0	2.548028984	2.427422572	2.472395403	0.826491255	3.361402035	1.066019801	1.37658331	0	0	0	1.501224273
202250		hypothetical protein	3.03275512	2.938563861	2.099122316	2.6131427	1.11106519	4.343192563	1.066019801	0	0	0	0	3.057157961
202255		hypothetical protein	0	0.932866312	0	0	0	0	1.672334183	0	4.209453366	0	5.117116067	1.501224273
202260		hypothetical protein	0	0	0	0	0	0	0	0	0	0	0	0
202280		WD domain, G-beta repeat-containing protein	0	0	0	0	0	0	2.426156635	0	0	0	0	0
202285		EGF family domain-containing protein	0	0	0	0	0	0	0	0	0	0	0	0
202290		membrane protein, putative	2.199077172	0.932866312	3.929106876	2.045401281	3.564029352	1.847062546	1.066019801	4.333303918	5.303780748	0	6.231765549	2.220842764
202300		inosine triphosphate pyrophosphatase, putative	3.22974105	2.620907519	4.122874172	1.436224084	1.890168446	3.009135097	4.932086269	1.37658331	2.169925001	3.049534633	0	2.220842764
202310		O-sialoglycoprotein endopeptidase	3.22974105	3.290959484	1.066832374	0	3.655409904	2.117648644	1.672334183	0	4.857980995	0	5.779514786	2.220842764
202320		tRNA-Glu	0	0	0	0	0	0	0	0	0	0	0	0
202330		hypothetical protein	0	0	0	0	0	0	0	0	0	0	0	0
202340		proline dehydrogenase	0	0	0	0	0	0	0	0	0	0	0	0
202350		50S ribosomal protein L21, putative	2.804554503	1.775755864	1.673401602	2.141509144	0	3.509781574	2.426156635	4.333303918	3.459431619	1.622856511	4.196492939	0
202360		methylase, putative	0	0	2.427422572	0	1.731227323	0	0	0	0	0	0	0
202370		T-complex protein 1, epsilon subunit (TCP-1-epsilon), putative	3.697423657	3.419093148	5.961401425	5.157490061	3.610443014	2.345411032	3.438671269	2.068001512	1.584962501	2.367282916	0	3.3439964
202375		hypothetical protein	0	0.932866312	0	3.163801116	0	1.513732276	0	0	0	0	0	0
202380		rab GDI alpha, putative	3.403033263	1.330620654	3.440083076	2.801450195	1.5525826	3.951655723	1.672334183	5.462910644	3.857980995	4.861849783	0	3.3439964
202390	MSC1b	Mature soluble cytoskeletal protein 1b TgMSC1b / IMC localization	3.03275512	2.01085754	2.427422572	1.276058258	0.826491255	3.253263027	0	0	2.584962501	3.51086217	0	1.501224273
202400		calcium binding egf domain-containing protein	0	0	1.066832374	1.436224084	0	0	0	0	0	0	0	2.698770787
202410		hypothetical protein	1.135722068	4.586743707	2.694689502	2.141509144	1.348648449	2.236019865	2.693374659	0	0	0	0	1.501224273
202420		hypothetical protein	1.135722068	4.284241976	0	3.900459832	3.189089989	3.07414781	2.426156635	0	1	1.622856511	0	3.583154405
202430		hypothetical protein / cytoplasm localization	3.557724479	0	1.066832374	0.649574612	0	0	1.066019801	0	0	0	0	0
202440		hypothetical protein / apicoplast localization likely	1.135722068	2.548028984	2.099122316	3.756118382	1.11106519	0.800902968	0	3.941927393	3.392317423	4.375630465	0	0
202445		hypothetical protein	0	0	0	0	0	0	0	0	0	0	0	0
202450		hypothetical protein	0	1.898090435	0	1.095864462	0.826491255	0	2.918747969	0	0	0	0	0
202460		diacylglycerol kinase accessory domain (presumed) domain-containing protein	1.135722068	2.69028091	2.427422572	2.678681101	1.11106519	2.631183095	2.426156635	1.37658331	0	0	0	3.3439964
202470		rRNA metabolism protein, SBDS family protein	3.22974105	2.01085754	1.066832374	3.815598835	0	1.847062546	2.426156635	0	0	0	0	0
202480		hypothetical protein	1.763228914	0.683510889	3.286678734	0	0	1.079488578	0	3.403153569	0	0	0	1.501224273
202490	AP2VIIA7	AP2 domain transcription factor AP2VIIa-7	3.403033263	3.100227964	1.066832374	1.942431149	1.890168446	4.692840339	4.209327712	0	0	0	0	2.698770787
202500		GAPM1a	6.088480116	4.622678151	5.619778893	4.462190207	4.997052357	5.706287223	5.031916953	6.307971806	5.285402219	5.184173961	5.373205625	4.830986693
202510		multi-pass transmembrane protein	2.533349138	3.610204328	4.029241175	1.436224084	4.041535887	2.715110115	2.693374659	1.37658331	4.977279923	4.754782211	5.156602896	3.057157961
202520		hypothetical protein	3.557724479	2.304301389	2.099122316	4.586919401	2.033323826	1.513732276	2.693374659	0	1	1.622856511	0	2.220842764
202530		aspartate-tRNA ligase	2.199077172	2.390200983	3.115000256	2.316417769	2.681127639	4.051895424	2.918747969	0	2	2.855895459	0	0
202540		3'5'-cyclic nucleotide phosphodiesterase domain-containing protein	2.804554503	2.390200983	3.705216806	3.252564584	4.373012135	2.86960006	4.027781306	3.941927393	0	0	0	2.698770787
202550	CTDSPL3	CTD (Carboxy-terminal domain) Small Phosphatase like protien 3 CTDSPL3	1.763228914	2.115445731	2.099122316	0	4.399686943	3.644313588	1.066019801	0	0	0	0	3.96777976
202568		hypothetical protein	0	0	0	2.045401281	2.49574706	0	0	0	0	0	0	0
202572		ribophorin i protein	0	2.548028984	2.427422572	0	0	0	0	1.37658331	0	0	0	3.057157961
202580	ClpB5	Caseinolytic peptidase B (Class I ATP-dependent molecular chaperone) TgClpB5	2.804554503	0	0	0	1.890168446	0	0	0	0	0	0	1.501224273
202590		hypothetical protein	1.763228914	0.683510889	0	0	0	0	1.066019801	0	3.807354922	0	4.702590737	3.057157961
202600		hypothetical protein	0	0	0	0	0	0	0	0	0	0	0	0
202610	PPM3D	protein phosphatase 2C domain-containing protein / protein phosphatase Mg2Mn2 dependent TgPPM3D	5.382241613	4.640315209	4.648824032	2.54448476	3.466466976	4.083818485	3.927653857	2.533459053	3.807354922	4.809309003	0	2.220842764
202620		hypothetical protein / PV localization	6.23326832	6.618678673	5.256413672	5.896675708	6.509335958	5.135074943	5.984999637	4.969657774	6.392317423	4.446151905	7.145702517	5.851890902
202630		ATP-dependent metallopeptidase HflB subfamily protein	2.199077172	2.994489073	3.115000256	2.741371165	1.890168446	0.45532917	0	3.167138832	3.392317423	4.375630465	0	2.220842764
202640	PUS1	RNA pseudouridine synthase 1 TgPUS1	0	2.01085754	0	3.662030506	0	1.690002941	0	0	0	0	0	3.3439964
202650		hypothetical protein	0	0.932866312	0	1.580372025	0	2.542070508	2.426156635	4.084512611	0	0	0	2.220842764
202660		tRNA-Gly	0	0	0	0	1.731227323	0	0	0	0	0	0	0
202670		tRNA-Gly	0	0	0	0	0	0	0	0	0	0	0	0
202680		peptidase M16, alpha subunit, putative	5.252318684	5.346809543	2.694689502	5.977025911	4.075021397	5.180071548	5.518523219	3.941927393	4.672425342	5.099189053	4.118652031	3.057157961
202690	POLR2I	DNA-directed RNA polymerase II RPB9	3.697423657	1.898090435	0	2.141509144	0	2.542070508	0	0	3.321928095	4.301483851	0	0
202700		hypothetical protein	0	0	1.066832374	0	0	2.236019865	0	0	3.169925001	4.140675514	0	0
202720		RNB family domain-containing protein	1.135722068	0.932866312	0	2.914586378	3.782467062	0	0	0	0	0	0	2.698770787
202730		hypothetical protein	0	0.683510889	0	0	0	1.079488578	0	0	0	0	0	2.220842764
202735		hypothetical protein	0	0	0	0	0	0	0	0	0	0	0	0
202740		hypothetical protein	0	0	0	0	4.261089062	2.941053871	0	0	0	0	0	2.220842764
202750		3' exoribonuclease family, domain 1 domain-containing protein	1.763228914	1.145408011	3.115000256	1.436224084	0	3.195993714	2.097930277	4.084512611	0	0	0	2.220842764
202760		hypothetical protein	1.135722068	2.69028091	2.099122316	2.472395403	1.890168446	0.45532917	2.693374659	0	0	0	0	0
202770		RNA recognition motif-containing protein	3.22974105	2.304301389	4.293671406	3.376240663	0.471638618	2.715110115	3.438671269	2.884814474	3.459431619	0	4.340605772	3.3439964
202780	ROP25	rhoptry kinase family protein ROP25	3.403033263	4.741836105	4.446371906	3.786165125	3.306513392	2.631183095	3.438671269	1.37658331	0	0	0	3.583154405
202790		dihydrouridine synthase (dus) protein	1.135722068	2.756470905	2.920097571	1.580372025	2.845377077	2.345411032	3.285283009	2.068001512	0	0	0	0
202800		cytochrome c oxidase assembly protein COX11 protein, putative	1.135722068	0.381861116	0	1.831542922	2.033323826	3.556033583	0	0	0	0	0	0
202810	TIM14	TIM14	0	0	0	0	1.348648449	0.45532917	0	0	0.584962501	0	0.973082623	1.501224273
202820		ubiquitin-conjugating enzyme subfamily protein	4.244831997	2.471272167	3.578732064	2.316417769	3.699017496	2.345411032	2.426156635	0	0	0	0	0
202830		Elicitor-responsive protein, putative	6.13837493	5.036383723	5.171307842	4.999749957	5.722892183	4.469394318	5.984999637	4.545435911	6.74819285	7.633613022	4.532921753	4.127423228
202840		FHA domain-containing protein	5.462780791	4.066703061	4.372041016	3.980605296	4.997052357	5.532119417	4.209327712	4.333303918	0	0	0	5.085548316
202850		ATP-binding domain-containing protein	1.763228914	0	0	0	1.5525826	0	1.672334183	0	0	0	0	0
202860		hypothetical protein	2.533349138	2.756470905	1.673401602	1.436224084	2.49574706	0.800902968	0	2.533459053	2.700439718	3.636814029	0	1.501224273
202870		SAP domain-containing protein	0	0	0	1.831542922	1.5525826	1.847062546	0	0	1	1.622856511	0	0
202880		carrier superfamily protein	1.135722068	2.620907519	0	3.662030506	0	1.988690074	1.066019801	0	0	0	0	0
202890		hypothetical protein	4.05004071	3.610204328	2.694689502	0.649574612	3.516072715	3.644313588	2.426156635	2.884814474	1	1.028513411	0.973082623	2.698770787
202895		tRNA-Met	0	0	0	0	0	0	0	0	0	0	0	0
202900		zinc finger (CCCH type) motif-containing protein	3.941803173	1.775755864	3.705216806	4.717396684	2.033323826	3.985848685	3.820055533	0	5.523561956	3.220232346	6.321360009	2.698770787
202910		zinc carboxypeptidase superfamily protein	0	0	0	0	0	0	0	0	0	0	0	0
202920		p-aminobenzoic acid synthase	2.199077172	2.756470905	0	0.889908331	1.11106519	1.690002941	0	2.533459053	0	0	0	2.220842764
202930	ISC5	IMC sutures component 5 ISC5	1.135722068	0	3.286678734	0	0	2.345411032	0	2.068001512	0	0	0	0
202940		hypothetical protein	2.533349138	3.419093148	4.51706002	6.107694508	1.731227323	1.847062546	3.927653857	3.783688932	1.584962501	2.367282916	0	1.501224273
202950		hypothetical protein	1.135722068	1.145408011	3.440083076	3.117283681	0	3.556033583	1.672334183	1.37658331	0	0	0	2.220842764
202960		glycine cleavage H-protein	0	0	0	0	0	0	0	0	0	0	0	0
202970		hypothetical protein	2.199077172	0	0	0	0	0	1.066019801	0	0	0	0	0
202975		hypothetical protein	0	0	0	1.095864462	0	0	0	0	0	0	0	0
202980		hypothetical protein	3.941803173	2.756470905	1.673401602	0.361041543	1.890168446	2.715110115	4.121408315	3.403153569	0	0	0	0
202990		hypothetical protein	0	0	0	0	0	0	0	0	0	0	0	2.698770787
203000		hypothetical protein	0	1.145408011	0	0	0	0	0	0	0	0	0	0
203010		aurora kinase	1.763228914	2.390200983	2.427422572	4.865469828	3.782467062	4.469394318	2.918747969	0	4.357552005	5.377017039	0	2.220842764
203020		ribosome biogenesis GTPase Der protein	2.199077172	1.145408011	2.694689502	2.316417769	2.49574706	2.86960006	2.426156635	3.167138832	0	0	0	1.501224273
203030		N-methyl-D-aspartate receptor-associated protein	4.56975943	2.938563861	3.821500643	5.665669578	4.729069574	3.68650717	5.254899214	4.969657774	4.459431619	3.636814029	4.94738315	2.698770787
203040	FBXO11	putative F-Box protein 11 FBXO11	2.804554503	0.381861116	2.694689502	0	1.5525826	1.079488578	0	0	2.807354922	3.752647362	0	4.127423228
203050	AP2VIIA6	AP2 domain transcription factor AP2VIIa-6	3.22974105	2.81975689	3.440083076	0	2.49574706	2.542070508	1.066019801	1.37658331	0	0	0	1.501224273
203060		hypothetical protein	4.894082515	4.492785166	3.821500643	2.316417769	5.309916754	3.136356725	3.703780933	1.37658331	3.700439718	3.51086217	3.856231553	3.057157961
203070		hypothetical protein	0	0	0	0	0	0	0	0	0	0	0	0
203080	RRM1	RNA recognition motif-containing protein	2.199077172	4.371308694	3.115000256	1.711416641	2.845377077	2.542070508	3.820055533	4.443265358	4.491853096	5.340455627	2.539817084	2.698770787
203090		hypothetical protein	0	0	0	0	0	0	0	0	0	0	0	0
203100		hypothetical protein	0	0	0	0	0	0	0	0	0	0	0	0
203110		citrate synthase, putative	1.135722068	2.471272167	0	0	0	0	0	0	0	0	0	2.220842764
203120		hypothetical protein	2.804554503	0	3.929106876	1.276058258	0.826491255	0	1.672334183	2.533459053	0	0	0	1.501224273
203135		dynein heavy chain family protein	0	0	1.673401602	0	0	0	0	0	0	0	0	2.220842764
203150		hypothetical protein	1.763228914	0	2.427422572	1.095864462	2.49574706	2.117648644	4.027781306	1.37658331	0	0	0	0
203160		hypothetical protein	1.763228914	0	3.705216806	0.889908331	2.845377077	2.236019865	0	4.730337495	0	0	0	3.057157961
203170		OB-fold nucleic acid binding domain-containing protein	0	2.390200983	2.920097571	0.889908331	0	1.312887258	0	0	0	0	0	0
203175		hypothetical protein	0	0	0	0	0	0	0	0	0.584962501	1.028513411	0	0
203180		leucine rich repeat-containing protein	2.533349138	0	1.673401602	3.208865402	1.731227323	2.715110115	2.097930277	0	0	0	0	3.3439964
203200		hypothetical protein	0	0	0	0	0	0	0	0	0	0	0	0
203220		DEAD/DEAH box helicase domain-containing protein	2.533349138	2.390200983	0	0	0	2.345411032	0	1.37658331	5.022367813	4.053008583	5.561493135	2.698770787
203230		hypothetical protein	0	0	0	0	0	0	0	0	0	0	0	0
203240		hypothetical protein	0	0	3.115000256	4.424478803	4.318135689	3.556033583	0	0	0	0	0	2.698770787
203250		hypothetical protein	0	0	0	0	0	0	0	0	0	0	0	0
203260		hypothetical protein	2.533349138	0	0	3.294978942	0	4.051895424	1.066019801	0	0	0	0	0
203270		ATP-dependent Clp endopeptidase, proteolytic subunit ClpP domain-containing protein	2.199077172	4.412947748	2.694689502	5.074701135	0	1.690002941	4.515572811	0	0	0	0	3.057157961
203280		hypothetical protein	0	2.938563861	1.066832374	3.41521714	3.972138977	2.236019865	2.097930277	3.941927393	1.321928095	0	1.95943323	2.698770787
203290	GRA34	dense granule protein GRA34	3.403033263	4.995855951	3.929106876	3.954381745	2.845377077	1.312887258	2.426156635	4.640846894	0	0	0	3.057157961
203300		hypothetical protein	5.680492414	5.126742917	3.286678734	6.089736665	6.865651483	4.28944941	3.438671269	5.237262529	4.700439718	5.099189053	4.196492939	4.632312924
203310	GRA7	dense granule protein GRA7	9.731107075	9.48102464	9.285304213	9.58637546	9.948099229	8.943483535	9.208406597	9.349575547	10.04916787	10.15182058	9.947115691	8.903418541
203320		zinc finger in N-recognin protein	3.403033263	3.048327037	2.694689502	0	1.890168446	3.509781574	2.097930277	2.533459053	0	0	0	3.3439964
203330		hypothetical protein	0	0	0	0	0.471638618	0	0	0	0	0	0	0
203340		metallo-beta-lactamase domain-containing protein	0	0	0	0	0	0	0	0	0	0	0	0
203350		hypothetical protein	3.03275512	3.680081994	2.920097571	0	1.348648449	4.115050437	2.918747969	0	3.523561956	1.028513411	4.340605772	0
203358	ICAP10	indispensable conserved apicomplexan ICAP10	1.135722068	0.932866312	1.066832374	2.396513509	1.5525826	1.079488578	1.672334183	2.533459053	0	0	0	0
203362	ICAP5	indispensable conserved apicomplexan ICAP5	3.22974105	0.381861116	1.673401602	0	2.992823588	3.253263027	3.285283009	3.605931632	2.807354922	0	3.650347146	0
203370		hypothetical protein	4.834789937	2.620907519	4.446371906	0.649574612	2.282984083	3.308345505	3.820055533	0	3.906890596	4.223319063	3.53522386	3.788247037
203375		cpw-wpc domain-containing protein	0	0.683510889	0	1.095864462	0	0	0	1.37658331	0	0	0	0
203380		DnaJ domain-containing protein	2.533349138	2.994489073	3.115000256	3.980605296	3.061255681	3.916632647	4.444888111	1.37658331	4	5.008882838	0	2.220842764
203390		CRAL/TRIO domain-containing protein	4.150721425	3.334947371	2.099122316	0	1.890168446	2.79442203	3.113624678	1.37658331	0	0	0	4.127423228
203400		hypothetical protein	4.56975943	1.145408011	3.286678734	1.942431149	2.992823588	2.117648644	3.577307122	4.214264609	4.727920455	0	5.64715785	3.057157961
203420		4'-phosphopantetheinyl transferase domain-containing protein	1.135722068	1.145408011	1.066832374	0.889908331	0.826491255	0	0	0	0	0	0	0
203430		hypothetical protein	0	0	0	0	0	0	0	0	0	0	0	1.501224273
203440	APC10	anaphase-promoting complex subunit 10 TgAPC10	0	0	0	0	0	0	0	0	0	0	0	0
203450	BCP1	Brain Colonization Protein 1	3.557724479	2.390200983	2.920097571	0	2.282984083	3.253263027	2.097930277	2.533459053	4.129283017	0	5.034744303	3.057157961
203460		hypothetical protein	1.135722068	0	0	0	0	0	0	0	0	0	0	0
203470		hypothetical protein	0	0	0	0	0	0	0	0	0	0	0	0
203480		hypothetical protein	0	1.145408011	1.673401602	0	3.361825305	3.195993714	1.672334183	0	0	0	0	3.583154405
203490		GNL3L/Grn1 GTPase	2.533349138	0	2.427422572	0	0	3.07414781	2.097930277	3.167138832	1.321928095	2.042561536	0	1.501224273
203500		alanine dehydrogenase/pyridine nucleotide transhydrogenase domain-containing protein	0	0	0	0	0	0	0	2.533459053	0	0	0	0
203505		hypothetical protein	1.135722068	0	0	0	0	0	0	0	0	0	0	0
203510		zinc finger, C3HC4 type (RING finger) domain-containing protein	1.135722068	3.610204328	4.122874172	1.095864462	1.731227323	4.445021717	2.426156635	1.37658331	0	0	0	2.220842764
203520		hypothetical protein	1.763228914	1.145408011	1.066832374	3.252564584	4.289894322	0	2.918747969	0	0	0	0	1.501224273
203540		RNA binding protein, putative	3.22974105	2.390200983	2.427422572	3.595713568	3.699017496	3.916632647	4.515572811	3.403153569	3.321928095	0	4.196492939	2.698770787
203560		hypothetical protein	2.199077172	1.494738283	2.099122316	1.095864462	3.936147197	3.009135097	2.918747969	0	1.807354922	2.632176511	0	0
203570		acyltransferase domain-containing protein	0	0	3.578732064	0	0	0	0	0	0.584962501	0	0.973082623	0
203580		NAD-binding domain 4 domain-containing protein	0	0	0	0	0	0	0	0	0	0	0	0
203590		hypothetical protein	0	0.932866312	0	0	0	1.513732276	2.918747969	0	0	0	0	0
203600	GRA50/CST2	dense granule protein GRA50/cyst wall protein 2 CST2	4.05004071	4.238655469	5.080865069	6.034481701	3.189089989	5.577671903	4.444888111	5.788735897	0	0	0	2.220842764
203610		3'-5' exoribonuclease csl4, putative	2.199077172	2.938563861	2.427422572	1.831542922	0.826491255	1.079488578	1.066019801	2.533459053	4.426264755	0	5.339288931	1.501224273
203620		hypothetical protein	2.199077172	2.548028984	3.440083076	0	2.992823588	0.800902968	1.672334183	1.37658331	0	0	0	0
203630	RPL44	ribosomal protein RPL44	5.252318684	5.62887485	4.933590518	5.582502133	5.456867795	5.460974801	5.483685912	5.041354394	6.651051691	6.810848792	6.485407671	4.920924632
203665		hypothetical protein	2.804554503	4.531105965	4.122874172	6.571688552	4.526129156	4.51693801	5.079355879	2.533459053	5.022367813	6.055608566	0	3.96777976
203682		hypothetical protein	0	0	0	0	0	0	0	0	0	0	0	0
203685		hypothetical protein	0	0	0	0	0	0	0	0	0	0	0	0
203688		hypothetical protein	0	0	0	0	0	0	0	0	0	0	0	0
203690	AP2VIIA5	AP2 domain transcription factor AP2VIIa-5	3.03275512	2.548028984	2.694689502	5.80426241	3.861352471	3.806153491	4.370560994	3.167138832	4	5.008882838	0	1.501224273
203700		SFT2 family protein	4.150721425	4.092558459	2.099122316	3.872723781	3.361825305	4.051895424	0	3.167138832	0	0	0	2.698770787
203705		hypothetical protein	0	0.683510889	1.066832374	0.361041543	0	0	1.066019801	0	2.700439718	3.636814029	0	0
203710	AP2VIIA4	AP2 domain transcription factor AP2VIIa-4	4.333177644	3.498600389	4.648824032	2.678681101	2.591412887	5.485081605	5.169795857	5.56374654	5.894817763	4.861849783	6.454056583	3.96777976
203720		vitamin k epoxide reductase family protein	2.533349138	3.24558811	3.705216806	0.889908331	0	1.847062546	3.703780933	0	3.169925001	4.140675514	0	1.501224273
203730		hypothetical protein	1.135722068	1.330620654	2.920097571	1.580372025	0	2.86960006	2.918747969	0	1	0	1.548959892	0
203735		hypothetical protein	0	1.494738283	2.694689502	0	0	1.513732276	1.066019801	0	0	0	0	0
203740		hypothetical protein	2.199077172	5.036383723	2.920097571	0	2.033323826	3.308345505	4.027781306	2.533459053	0	0	0	0
203750		hypothetical protein	1.135722068	0	1.066832374	1.942431149	0.471638618	2.941053871	1.672334183	0	0	0	0	1.501224273
203760		hypothetical protein	1.763228914	0.381861116	1.066832374	0	0	2.631183095	0	0	0	0	0	0
203770		hypothetical protein	0	0	0	0	0	0	0	0	0	0	0	0
203780		hypothetical protein / nucleoporins containing phenylalanine-glycine (FG) repeat FG-Nup	3.941803173	2.01085754	0	5.547844614	3.189089989	2.715110115	3.577307122	4.333303918	0	0	0	0
203790		hypothetical protein	5.158711374	4.805753249	4.122874172	3.490146568	3.972138977	3.253263027	0	0	4.247927513	2.632176511	4.94738315	3.583154405
203800		hypothetical protein	2.199077172	0	2.099122316	0	0	0	0	0	0	0	0	0
203810		kelch repeat-containing protein	1.135722068	2.01085754	0	0	2.591412887	0.800902968	2.426156635	0	0	0	0	0
203815		hypothetical protein	3.22974105	2.938563861	2.694689502	3.294978942	4.00725466	1.079488578	2.918747969	2.068001512	1.321928095	2.042561536	0	2.220842764
203820		hypothetical protein	4.834789937	4.19158138	3.705216806	1.711416641	2.845377077	4.115050437	1.066019801	1.37658331	2.321928095	3.220232346	0	2.698770787
203830		FHA domain-containing protein	2.533349138	2.471272167	3.115000256	2.141509144	0.471638618	3.843927752	1.672334183	0	0	0	0	1.501224273
203840		DEAD/DEAH box helicase domain-containing protein	2.804554503	0.381861116	3.440083076	0	3.126588265	3.07414781	1.066019801	2.884814474	0	0	0	0
203860		hypothetical protein	1.763228914	0	0	0	3.415094667	2.117648644	3.820055533	0	0	0	0	4.127423228
203870		RAB43, member RAS oncogene family protein	4.05004071	2.01085754	2.427422572	2.316417769	1.731227323	0.45532917	2.097930277	3.403153569	2.169925001	2.367282916	1.95943323	2.698770787
203875		hypothetical protein	2.199077172	0.381861116	0	2.801450195	0	1.690002941	2.097930277	0	4.044394119	5.054742426	0	0
203880		hypothetical protein	2.199077172	3.810436248	0	2.396513509	3.741345565	3.412576373	4.708956057	3.403153569	3.906890596	4.912544154	0	3.788247037
203890		hypothetical protein	0	0	0	0	1.890168446	0	1.066019801	0	0	0	0	0
203900		hypothetical protein	1.135722068	0	0	0	0	0	0	0	0	0	0	0
203910		TBC domain-containing protein	4.05004071	3.24558811	3.115000256	4.38575512	4.075021397	3.07414781	2.918747969	4.084512611	3	3.959667842	0	0
203930		hypothetical protein	3.22974105	2.390200983	5.297155073	5.599523598	4.139747274	5.16522807	0	4.969657774	2.459431619	3.049534633	1.548959892	2.698770787
203940		ABC1 protein	1.763228914	2.01085754	4.029241175	0	3.564029352	2.941053871	1.066019801	2.533459053	5.087462841	0	6.012569033	2.698770787
203950		Myb family DNA-binding domain-containing protein	1.763228914	1.642078589	2.099122316	1.276058258	0	1.847062546	1.066019801	1.37658331	0	0	0	1.501224273
203960		hypothetical protein	0	1.330620654	1.673401602	3.069216248	0.471638618	2.941053871	4.370560994	0	0	0	0	1.501224273
203970		dolichyl-diphosphooligosaccharide--protein glycosyltransferase	1.763228914	0	2.099122316	0	0	1.988690074	1.066019801	0	0	0	0	0
203980		hypothetical protein	3.557724479	3.610204328	2.920097571	2.6131427	3.415094667	3.556033583	2.918747969	4.214264609	3.392317423	4.375630465	0	2.698770787
203985		hypothetical protein	0	0	0	2.741371165	0	0	0	0	0	0	0	0
203990	ROP12	rhoptry protein 12 ROP12	3.403033263	2.81975689	4.210798849	3.786165125	3.699017496	3.509781574	0	2.533459053	4.087462841	2.367282916	4.80554296	1.501224273
204000		hypothetical protein	0	0	0	0	0	0	0	0	0	0	0	0
204010		hypothetical protein	0	0.381861116	0	1.711416641	2.163547734	0	0	0	2.584962501	3.51086217	0	0
204020	RPL8	ribosomal protein RPL8	7.902433806	8.022831388	7.837466464	8.25253835	7.805613225	7.972224139	8.139898529	8.046725572	8.471675214	8.426994264	8.511853625	7.922848046
204040		hypothetical protein	0	0.932866312	0	0	2.49574706	0	1.066019801	1.37658331	5.087462841	0	6.012569033	2.698770787
204045		hypothetical protein	0	0	0	0	2.282984083	1.690002941	0	0	4.087462841	4.301483851	3.856231553	0
204050	SUB1	subtilisin TgSUB1	8.159638529	7.480351728	6.258202125	7.306035197	8.755395646	6.926071443	7.288157358	7.528263604	7.588714636	7.195632698	7.876617765	7.307895123
204055		hypothetical protein	1.135722068	1.145408011	0	0	0	1.079488578	1.672334183	0	0.584962501	1.028513411	0	3.057157961
204060	QaS2	Qa-SNAREs TgQaS2	0	2.756470905	0	0	0	0	1.672334183	0	0	0	0	0
204070		YT521-B family protein	2.533349138	2.115445731	0	1.276058258	1.731227323	3.195993714	2.426156635	3.783688932	4.209453366	5.224859948	0	3.057157961
204080		histidine acid phosphatase superfamily protein	2.199077172	2.88038301	2.920097571	5.340741637	3.415094667	3.727501727	4.121408315	3.783688932	0	0	0	1.501224273
204090		eIF2 kinase IF2K-C	0	0	0	0	0	0	0	0	0	0	0	0
204100	IF2KC	eIF2 kinase IF2K-C	2.533349138	2.304301389	2.694689502	4.197355918	2.282984083	3.308345505	2.918747969	2.068001512	0	0	0	0
204110		eIF2 kinase IF2K-C	1.763228914	1.494738283	3.440083076	1.711416641	3.516072715	2.236019865	1.672334183	1.37658331	3.459431619	4.446151905	0	3.3439964
204120		hypothetical protein	1.135722068	0.381861116	2.427422572	1.711416641	2.992823588	1.847062546	1.066019801	0	2.459431619	0	3.27310927	1.501224273
204130	PLP1	perforin-like protein TgPLP1	6.256047509	6.143536119	6.318817118	5.157490061	6.884660469	6.676790656	6.081352566	5.869747492	5.442943496	6.482094809	0	6.413088051
204140		PHD-finger domain-containing protein	0	1.330620654	2.099122316	0.361041543	0	1.312887258	0	0	0	0	0	1.501224273
204150		hypothetical protein	1.135722068	1.145408011	1.673401602	0	2.49574706	1.079488578	1.066019801	0	0	0	0	0
204160		GYF domain-containing protein	4.495127927	1.775755864	2.920097571	0.649574612	0.826491255	2.117648644	2.918747969	0	0	0	0	2.698770787
204270		hypothetical protein	3.941803173	4.092558459	2.427422572	1.942431149	0.826491255	2.542070508	2.918747969	3.605931632	2.584962501	3.51086217	0	2.220842764
204280		cell-cycle-associated protein kinase DYRK, putative	3.03275512	1.642078589	2.920097571	1.276058258	2.49574706	4.420230285	2.693374659	0	0	0	0	3.057157961
204290		hypothetical protein	0	0	0	3.786165125	0	0	0	0	0	0	0	0
204300		hypothetical protein	0	0	0	0	0	0	0	0	0	0	0	0
204310		hypothetical protein	4.640719355	4.56843517	5.214488224	5.168938559	4.550140175	4.469394318	4.209327712	5.297068553	2.807354922	3.752647362	0	4.521675196
204315		hypothetical protein	0	0.932866312	0	1.831542922	2.033323826	1.513732276	3.113624678	0	0	0	0	2.220842764
204320		hypothetical protein	0	2.212961619	1.673401602	1.831542922	3.061255681	1.988690074	4.121408315	4.640846894	0	0	0	0
204325		hypothetical protein	0	0.932866312	0	0	0	0	0	0	1.807354922	2.632176511	0	0
204330		hypothetical protein	0	0	0	0	0	1.513732276	0	0	0	0	0	0
204340	CST8/GRA54	cyst wall protein 8 CST8/dense granule protein 54	4.894082515	5.655138213	4.648824032	4.717396684	5.08185531	4.585438954	5.031916953	5.354493725	4.584962501	4.57762617	4.591723281	4.27114801
204350		hypothetical protein	0	0	1.066832374	3.069216248	0	0.45532917	1.066019801	0	0	0	0	0
204360	SUB4	subtilisin SUB4	0	0	0	0	0	0	0	0	0	0	0	0
204370		WD-40 repeat protein	0	3.198743389	2.920097571	0	3.516072715	3.412576373	2.693374659	3.167138832	3.584962501	4.57762617	0	2.220842764
204380		hypothetical protein	0	1.145408011	0	1.095864462	2.393284203	1.690002941	2.426156635	0	3.087462841	4.053008583	0	2.220842764
204390		hypothetical protein	0	1.145408011	1.066832374	0	1.11106519	0	2.693374659	0	0	0	0	0
204395		hypothetical protein	0	1.330620654	3.286678734	0	2.393284203	0	0	0	0	0	0	0
204400	ATPSalp	ATPase synthase subunit alpha TgATPSa	4.495127927	5.620013064	4.446371906	5.01251536	4.810846662	5.599919896	5.373823025	5.746457778	2.906890596	3.51086217	1.95943323	4.27114801
204410		endonuclease/exonuclease/phosphatase family protein	0	1.494738283	0	1.711416641	0	0.800902968	2.426156635	0	0	0	0	0
204420	OWP1	oocyst wall protein 1 OWP1	1.135722068	1.145408011	0	2.472395403	1.11106519	0	0	0	0	0	0	0
204440		cyclic nucleotide-binding domain-containing protein	2.199077172	0	2.427422572	0	0	1.312887258	0	0	0	0	0	2.698770787
204460		hydroxymethylglutaryl-CoA lyase, putative	0	0	0	0	0	0	0	0	0	0	0	0
204468		hypothetical protein	0	0	0	0	0	0	0	0	0	0	0	0
204472		cyclic nucleotide-binding domain-containing protein	0	0	0	0	0	0	0	0	0	0	0	0
204480		thioredoxin domain-containing protein	4.495127927	5.6021245	3.705216806	5.64121885	5.882705062	4.28944941	5.335260811	4.214264609	5.409390936	5.57883166	5.232475066	5.367308985
204490		hypothetical protein	3.403033263	3.198743389	0	3.069216248	3.306513392	3.644313588	3.113624678	0	3.247927513	4.140675514	0.973082623	1.501224273
204500		hypothetical protein	0	0	0	0	1.11106519	1.988690074	2.426156635	4.333303918	0	0	0	0
204505		hypothetical protein	0	0	0	0	0	0	0	0	0	0	0	0
204510		WD domain, G-beta repeat-containing protein	4.244831997	2.756470905	3.440083076	0	4.318135689	2.715110115	1.066019801	2.884814474	3.247927513	4.223319063	0	1.501224273
204520		hypothetical protein	2.533349138	3.536769056	0	2.741371165	0	3.253263027	0	1.37658331	4.64385619	0	5.561493135	0
204530	MIC11	microneme protein MIC11	7.717847008	7.4754471	7.319673766	7.528976815	7.772828225	6.91280294	6.88289336	7.128230103	8.787902559	9.100763411	8.421542458	6.588011092
204540		DUF367 domain-containing protein	0	0	0	0	3.306513392	0	0	2.068001512	0	0	0	0
204550		hypothetical protein	1.135722068	1.494738283	3.578732064	0	3.061255681	2.345411032	3.285283009	0	0	0	0	2.220842764
204560		type I fatty acid synthase, putative	0	1.494738283	0	0	0	0	0	0	0	0	0	0
204870		hypothetical protein	0	0.683510889	0	0	0	0	0	0	0	0	0	0
204880		hypothetical protein	2.804554503	3.290959484	2.099122316	2.6131427	2.282984083	3.009135097	0	0	0	0	0	1.501224273
205000		phosphoglycerate mutase family protein	1.135722068	1.775755864	2.920097571	3.756118382	2.282984083	1.079488578	4.879454928	0	0	0	0	0
205010		U2 small nuclear ribonucleoprotein family protein, putative	4.05004071	4.640315209	3.821500643	0	3.861352471	2.86960006	3.577307122	3.403153569	2.700439718	3.636814029	0	3.583154405
205020		hypothetical protein	0	0.381861116	0	0	0.826491255	0	0	2.884814474	0	0	0	0
205030	Bet1	Qc-SNAREs TgBet1	2.199077172	0.683510889	3.286678734	4.443457722	3.564029352	2.941053871	4.027781306	2.884814474	0	0	0	3.057157961
205040		PGAP1 family protein	4.05004071	2.938563861	4.51706002	3.019491953	3.466466976	3.136356725	4.209327712	3.167138832	0.584962501	0	0.973082623	3.057157961
205050		hypothetical protein	0	0.683510889	0	0.361041543	3.516072715	0	0	0	0	0	0	0
205060		hypothetical protein	0	0	1.066832374	1.276058258	0	0	1.066019801	0	0	0	0	1.501224273
205070		hypothetical protein	0	0	0	0	0	0	0	0	0	0	0	0
205080		hypothetical protein	1.135722068	0	0	0	0	0	0	0	0	0	0	0
205090		Toxoplasma gondii family D protein	0	0	0	0	0	0	0	0	0	0	0	0
205100		hypothetical protein	1.135722068	0.381861116	0	0	0	3.253263027	2.426156635	0	0	0	0	0
205110		hypothetical protein	0	1.494738283	2.099122316	0	0	2.345411032	0	0	0.584962501	0	0.973082623	0
205120		hypothetical protein	0	0	1.066832374	1.276058258	3.126588265	1.988690074	2.097930277	0	0	0	0	0
205130		hypothetical protein	3.697423657	4.306506198	5.256413672	5.134316858	4.830586635	2.345411032	3.703780933	4.084512611	0	0	0	3.788247037
205140		hypothetical protein	0	0	0	0	0	0	0	0	0	0	0	1.501224273
205150		ACR, YagE family COG1723 domain-containing protein	1.135722068	2.471272167	1.066832374	0	0	0	1.066019801	0	4.044394119	0	4.94738315	0
205160		hypothetical protein	2.804554503	0.683510889	2.694689502	0	1.5525826	0	2.426156635	5.174869661	0	0	0	3.583154405
205170		hypothetical protein	3.22974105	2.69028091	1.066832374	2.472395403	2.393284203	3.916632647	3.703780933	4.084512611	5.339850003	5.412674751	5.268965474	1.501224273
205180		RNA recognition motif-containing protein	3.824781701	3.498600389	2.920097571	4.907082211	4.573758107	4.713393443	1.672334183	5.657992679	5.14974712	4.754782211	5.438736773	3.3439964
205190		hypothetical protein	0	2.938563861	3.286678734	1.580372025	1.5525826	2.117648644	2.097930277	0	0	0	0	1.501224273
205200		hypothetical protein	3.03275512	0.381861116	1.673401602	0	3.655409904	2.941053871	1.672334183	0	0	0	0	0
205210		hypothetical protein	0	0.683510889	0	0	1.348648449	0.800902968	0	1.37658331	0	0	0	2.220842764
205220		U5 snRNP-associated subunit, putative	0	0.683510889	3.440083076	0	4.171052849	1.312887258	2.426156635	2.533459053	0	0	0	1.501224273
205230		hypothetical protein	0	0	0	0	0	0	0	0	0	0	0	0
205240		contribute to ME49 in vivo fitness	1.135722068	2.471272167	2.920097571	0	0	2.86960006	3.285283009	4.640846894	0	0	0	1.501224273
205250	ROP18	rhoptry protein 18 ROP18 (ROP2L2)	6.23326832	5.714621666	6.588716274	6.935679462	5.177447653	6.400819859	5.483685912	5.908608891	5.169925001	5.783349299	4.196492939	6.381755352
205265		transporter, cation channel family protein	1.763228914	1.898090435	2.694689502	2.914586378	0.826491255	3.412576373	0	2.533459053	2.906890596	3.859867738	0	0
205280		hypothetical protein	3.22974105	3.048327037	4.293671406	3.786165125	5.146282041	5.543643088	4.027781306	4.814599718	3.169925001	4.053008583	0.973082623	3.3439964
205290		serine/threonine specific protein phosphatase	2.533349138	1.898090435	1.066832374	0	3.861352471	1.988690074	2.693374659	5.409720371	0	0	0	1.501224273
205300		hypothetical protein	3.697423657	1.494738283	1.066832374	1.711416641	2.591412887	2.631183095	3.820055533	2.068001512	1.807354922	2.042561536	1.548959892	1.501224273
205310		tRNA-Leu	0	0	0	0	0	0	0	0	0	0	0	0
205320	PRP	PRP	3.557724479	3.841264177	2.920097571	0.361041543	3.361825305	4.939586182	2.693374659	4.084512611	0	0	0	3.057157961
205330		hypothetical protein	4.495127927	4.328432045	4.372041016	2.54448476	4.550140175	5.223707085	2.693374659	4.894210912	4.614709844	5.640282411	0	3.788247037
205340	RPS12	ribosomal protein RPS12	7.387350716	7.09543631	7.036554239	7.010765927	6.682261185	7.47583557	7.128184718	6.643635198	6.330916878	6.756381277	5.779514786	7.404598399
205350	ELO-C	fatty acid elogation machinery TgELO-C	4.708352079	6.696610919	6.298893757	5.547844614	5.309916754	5.293622355	5.169795857	5.788735897	6.044394119	6.225629774	5.853466818	4.401842859
205360		hypothetical protein	3.22974105	4.433325109	1.673401602	4.999749957	3.126588265	4.369331556	2.693374659	4.333303918	4.523561956	5.547096022	0	3.788247037
205370		hypothetical protein	5.058606455	0	3.440083076	1.711416641	4.171052849	4.692840339	2.918747969	2.884814474	0	0	0	4.401842859
205380		fructose-bisphospatase I	3.824781701	3.150326412	4.584445785	1.711416641	4.770537467	3.253263027	5.650024025	4.443265358	4.491853096	5.054742426	3.650347146	3.057157961
205390		hypothetical protein	3.03275512	1.642078589	0	0	1.731227323	4.233626496	4.768056366	4.443265358	0	0	0	2.220842764
205398		DNA repair and recombination protein RAD54, putative	0	0	0	0	0	0	0	0	0	0	0	0
205402		SNF2 family N-terminal domain-containing protein	0	0	0	0	0	0	0	0	0	0	0	0
205410		RNA pseudouridine synthase superfamily protein	0	0	1.066832374	0	0	0	3.438671269	0	0	0	0	1.501224273
205420		aspartate-semialdehyde dehydrogenase	0	0	0	0	0	0	0	0	0	0	0	0
205425		hypothetical protein	0	0	0	0	0	0	0	0	0	0	0	0
205430		isovaleryl-CoA dehydrogenase	0	0	0	0	0	0	0	0	0	0	0	0
205440		CCT chaperonin gamma subunit	4.333177644	4.725404339	4.293671406	2.914586378	3.126588265	4.540134931	4.444888111	3.403153569	4.977279923	2.855895459	5.753997033	3.788247037
205450		hypothetical protein	0	0	0	0	0	0	1.066019801	0	0	0	0	1.501224273
205460		AN1 family Zinc finger domain-containing protein	3.03275512	2.620907519	1.673401602	1.095864462	3.248996022	3.412576373	0	3.605931632	4.285402219	4.053008583	4.471621376	1.501224273
205470		translation elongation factor 2 family protein, putative	7.774166941	8.652858449	8.118897984	8.494680739	7.683384941	8.20774602	8.481919167	7.966120307	7.851749041	8.236192289	7.372240179	8.087264435
205480	ISP4	IMC subcompartment protein ISP4	1.135722068	0.932866312	3.705216806	2.472395403	0.826491255	0.45532917	0	0	0	0	0	1.501224273
205490		integral membrane protein, putative	3.941803173	4.284241976	4.446371906	3.561375765	4.201693515	4.692840339	3.285283009	2.884814474	4.321928095	0	5.232475066	3.96777976
205500		hypothetical protein	1.763228914	3.100227964	2.694689502	0	2.765588552	0.45532917	2.693374659	0	0	0	0	2.220842764
205510		nucleolar protein 5, putative	1.763228914	2.01085754	3.821500643	5.246630896	4.770537467	2.236019865	3.820055533	3.605931632	4.357552005	5.377017039	0	3.057157961
205520	AT5/2	Apicomplexan amino acid transporter 5-2 ApiAT5/2	0	0.683510889	1.066832374	0	1.348648449	0	0	0	0	0	0	0
205530		hypothetical protein	0	0	0	0	0	0	0	0	0	0	0	0
205540		DEAD/DEAH box helicase domain-containing protein	1.135722068	0	3.578732064	3.526200716	0	0	3.438671269	0	0	0	0	0
205550		AGC kinase	1.135722068	0.381861116	0	2.231612518	0	0	2.426156635	0	0.584962501	1.028513411	0	1.501224273
205558		NAC domain-containing protein	4.640719355	4.56843517	3.821500643	3.815598835	4.888235939	3.727501727	4.824830593	4.443265358	4.95419631	4.140675514	5.438736773	4.27114801
205562		hypothetical protein	4.05004071	3.334947371	4.372041016	0.361041543	0	3.556033583	1.066019801	1.37658331	2.321928095	3.220232346	0	1.501224273
205570		hypothetical protein	4.56975943	2.994489073	2.099122316	3.756118382	2.765588552	3.509781574	4.444888111	0	3.857980995	0	4.754985001	2.220842764
205580	NF4	nuclear factor NF4	4.772955692	2.390200983	3.286678734	2.045401281	3.782467062	3.461997499	2.918747969	4.545435911	2.700439718	1.622856511	3.27310927	2.220842764
205590		hypothetical protein	0	0	0	0	0	0	0	0	0	0	0	0
205600		zinc finger, C3HC4 type (RING finger) domain-containing protein	3.22974105	1.898090435	2.694689502	0	0	0	1.066019801	4.333303918	0	0	0	1.501224273
205615		hypothetical protein	2.533349138	3.048327037	1.066832374	0	0.826491255	1.513732276	3.577307122	2.068001512	0	0	0	2.698770787
205625		hypothetical protein	0	0	2.694689502	0	0	0	0	4.545435911	0	0	0	0
205630		hypothetical protein	0	0	0	0	0	0	0	0	0	0	0	0
205640		hypothetical protein	1.763228914	2.390200983	0	0	2.681127639	2.447089108	4.121408315	0	0	0	0	3.96777976
205650	AP2VIIA3	AP2 domain transcription factor AP2VIIa-3	5.296939067	4.56843517	5.619778893	5.72115958	4.790832841	6.26122056	3.438671269	6.857358446	0	0	0	4.830986693
205658		F5/8 type C domain-containing protein	0	0	0	0	0	0	0	0	0	0	0	0
205662		LCCL domain-containing protein	1.135722068	0	0	0	0	1.312887258	1.066019801	0	2.321928095	0	3.121719061	0
205670	SF2	striated fiber assemblin 2 TgSFA2	4.05004071	2.548028984	1.673401602	0	2.393284203	3.843927752	2.693374659	1.37658331	5.169925001	4.301483851	5.674618506	3.788247037
205680		hypothetical protein	4.834789937	2.212961619	5.033424607	3.927672696	4.289894322	4.261807934	1.672334183	3.403153569	1.321928095	2.042561536	0	3.057157961
205690		hypothetical protein	2.199077172	2.471272167	1.673401602	0	2.393284203	3.600848723	0	2.533459053	2.321928095	3.220232346	0	1.501224273
205700		cyclophilin precursor	7.417974701	6.999617799	7.415306322	6.856469453	6.792050183	7.241208285	7.628313377	7.269281988	7.622051819	7.175016765	7.940224074	6.744000187
205710		lysine-tRNA ligase	1.763228914	4.066703061	3.929106876	2.045401281	3.126588265	3.361402035	3.285283009	3.167138832	4.209453366	5.224859948	0	3.057157961
205720		Adenosine/AMP deaminase domain-containing protein	0	0	0	0	0.826491255	0	0	0	0	0	0	0
205730		hypothetical protein	2.199077172	0	0	3.629253055	0	0	0	4.214264609	0	0	0	2.220842764
205740		hypothetical protein	3.03275512	3.77893517	3.578732064	2.231612518	2.163547734	1.847062546	4.292195578	0	0	0	0	1.501224273
205750	SIN3	histone deacetylase complex subunit Sin3	1.135722068	1.898090435	2.694689502	0	2.163547734	2.542070508	3.285283009	4.333303918	5.044394119	0	5.968873075	0
205760		membrane protein	0	0	0	0	0	0	0	0	0	0	0	0
205770		hypothetical protein	0	0	0	0	0	0	0	0	0	0	0	0
206290		hypothetical protein	0	0	0	0	0.826491255	0	0	0	0	0	0	0
206300		hypothetical protein	3.557724479	3.100227964	3.115000256	1.942431149	2.681127639	3.136356725	1.066019801	4.730337495	1	1.622856511	0	1.501224273
206310		prenyltransferase, UbiA family protein	1.763228914	1.642078589	3.115000256	0	1.348648449	4.115050437	1.066019801	0	4.321928095	5.340455627	0	3.788247037
206320		hypothetical protein	3.22974105	1.145408011	3.286678734	3.526200716	3.466466976	3.009135097	3.113624678	3.941927393	1.321928095	0	1.95943323	0
206330		PHD-finger domain-containing protein	0	3.929982223	3.440083076	0	0.471638618	1.988690074	0	2.533459053	3.857980995	4.861849783	0	3.057157961
206340		hypothetical protein	3.03275512	4.93998474	4.029241175	5.224856708	5.252537641	3.951655723	4.027781306	4.969657774	5.339850003	5.099189053	5.53176932	3.583154405
206350		ER-retrevial receptor Ter1p, putative	4.05004071	5.440388785	4.293671406	4.637241269	3.861352471	4.083818485	4.582955476	5.297068553	4.857980995	5.302943513	4.270348062	4.632312924
206360		peptidyl-tRNA hydrolase domain-containing protein	1.763228914	1.642078589	1.066832374	0	1.890168446	1.690002941	1.066019801	0	0	0	0	1.501224273
206380		hypothetical protein	3.824781701	3.958382596	2.099122316	0.889908331	3.861352471	1.312887258	3.285283009	5.983325613	0	0	0	1.501224273
206390		hypothetical protein / HUS1 homolog	1.135722068	0.683510889	3.578732064	2.316417769	2.591412887	0	2.693374659	0	0.584962501	1.028513411	0	1.501224273
206400		FAD binding domain of DNA photolyase domain-containing protein	0	0	0	0	2.393284203	0	1.672334183	0	0	0	0	0
206415	MyoK	myosin K TgMyoK / BSR6 and BSR8	3.557724479	3.048327037	1.673401602	0	0	2.631183095	1.672334183	0	3.087462841	0	3.949110765	0
206430	FRM1	formin FRM1	3.03275512	1.494738283	1.066832374	1.436224084	1.890168446	2.447089108	1.066019801	0	4.247927513	3.959667842	4.471621376	2.220842764
206440		cpw-wpc domain-containing protein	0	0	0	0	2.393284203	0	0	0	3.754887502	0	4.648221733	1.501224273
206450		autophagy-related cysteine peptidase atg4, putative	4.244831997	3.810436248	4.122874172	5.037712226	4.749952506	3.361402035	3.438671269	2.533459053	2	2.855895459	0	4.401842859
206460		hypothetical protein	4.333177644	2.01085754	1.066832374	1.580372025	2.920983181	3.253263027	3.113624678	0	1	0	1.548959892	4.127423228
206470	PDHE3II	pyruvate dehydrogenase complex subunit PDH-E3II	5.539060565	5.126742917	3.440083076	4.851327969	4.139747274	4.316571226	5.373823025	3.403153569	0	0	0	4.27114801
206480		hypothetical protein	0	3.810436248	2.920097571	2.045401281	3.655409904	3.136356725	2.918747969	3.403153569	3.321928095	0	4.196492939	3.583154405
206490	MCA1	metacaspase 1 TgMCA1	1.135722068	3.198743389	2.099122316	4.105016676	3.306513392	0	2.693374659	2.068001512	0	0	0	1.501224273
206500		hypothetical protein	3.22974105	1.145408011	1.066832374	0	2.992823588	3.07414781	0	1.37658331	0	0	0	0
206510	TLN4	toxolysin TLN4	6.010245215	4.284241976	4.648824032	5.213845124	5.098233725	4.733657848	5.447986514	1.37658331	3.807354922	4.301483851	3.121719061	4.521675196
206520		hypothetical protein	0	0	0	0	0	0	0	0	0	0	0	0
206540		hypothetical protein	4.416424067	4.350029649	4.769554484	5.796902335	4.68637439	4.175556354	4.121408315	3.783688932	3.169925001	4.140675514	0	4.401842859
206550		hypothetical protein	1.135722068	0	0	0	0.826491255	0	2.426156635	0	0	0	0	0
206560		EF hand domain-containing protein	0	0	0	1.711416641	0	0	0	0	0	0	0	0
206570	Kinesin15A	kinesin-15 family protein Kinesin15A	0	0	0	2.316417769	0	0	0	0	0	0	0	0
206580	FRM2	formin FRM2	2.533349138	2.01085754	3.821500643	0	1.348648449	4.083818485	3.820055533	5.237262529	5.285402219	5.514646549	5.034744303	2.220842764
206590	CDPK2A	calcium-dependent protein kinase CDPK2A	4.333177644	2.88038301	2.427422572	4.174819251	4.888235939	2.117648644	2.097930277	1.37658331	0	0	0	3.788247037
206600		sigma-70, region 3 protein	0	0.381861116	2.099122316	4.219545943	2.163547734	0.45532917	2.693374659	1.37658331	3.247927513	0	4.118652031	0
206605		hypothetical protein	1.135722068	1.898090435	2.694689502	0	0	1.079488578	0	0	0	0	0	0
206610	PDHE2	pyruvate dehydrogenase complex subunit PDH-E2	1.135722068	3.498600389	2.920097571	3.117283681	1.731227323	1.988690074	1.066019801	2.533459053	0	0	0	2.220842764
206620		hypothetical protein	0	0	0	0	0	0	0	0	0	0	0	0
206630		hypothetical protein	2.199077172	1.775755864	3.440083076	2.045401281	2.845377077	2.86960006	3.113624678	0	0	0	0	0
206640		hypothetical protein	1.763228914	2.304301389	3.578732064	0.361041543	1.348648449	2.236019865	0	3.403153569	3.459431619	4.446151905	0	0
206650		zinc finger, c2h2 type domain-containing protein	0	0	0	2.6131427	0	0	0	0	0	0	0	0
206660		hypothetical protein	0	2.756470905	0	0	0	0	1.066019801	0	3.247927513	0	4.118652031	3.583154405
206670		hypothetical protein	3.22974105	2.01085754	2.694689502	3.725432527	3.415094667	3.009135097	4.027781306	0	1	1.622856511	0	3.057157961
206680		hypothetical protein	2.804554503	1.642078589	0	0	0	1.513732276	1.672334183	2.533459053	5.044394119	4.57762617	5.373205625	2.220842764
206690	GAPM2B	glideosome-associated protein with multiple-membrane spans GAPM2B	3.03275512	0	3.929106876	0	1.11106519	4.629363531	1.066019801	0	0.584962501	1.028513411	0	2.220842764
206695		hypothetical protein	0	0	0	0	0.471638618	1.847062546	0	0	1.584962501	2.367282916	0	0
206700		hypothetical protein	1.135722068	2.620907519	1.673401602	0	0	0	2.426156635	4.730337495	0	0	0	0
206710		hypothetical protein	3.557724479	0.683510889	2.694689502	1.711416641	0	2.542070508	1.066019801	0	0.584962501	1.028513411	0	1.501224273
206910		hypothetical protein	0	0	0	0	0	0	0	0	0	0	0	0
207005	SRS48Q	SAG-related sequence SRS48Q	0	0	0	0	0	0	0	0	0	0	0	0
207010	SRS48K	SAG-related sequence SRS48K	0	0	0	0	0	0	0	0	0	0	0	0
207015		hypothetical protein	0	0	0	0	0	0	1.066019801	0	0	0	0	0
207020		hypothetical protein	0	0	0	0	0	0	0	0	0	0	0	0
207030		hypothetical protein	0	0	0	0	0	0	0	0	0	0	0	0
207040		hypothetical protein	0	0	1.066832374	0	2.765588552	0	0	0	0	0	0	3.3439964
207050		hypothetical protein	0	0.381861116	0	0	0	0	0	0	0	0	0	0
207060		ribonucleoside-diphosphate reductase small subunit	3.824781701	5.223523128	3.440083076	4.893344347	2.591412887	4.904265244	3.438671269	4.443265358	3.321928095	4.301483851	0	4.401842859
207065		hypothetical protein	0	1.494738283	2.099122316	0	2.591412887	1.079488578	0	0	1.584962501	2.367282916	0	1.501224273
207070		glycosyl transferase, putative	0	1.145408011	0	0	0.471638618	2.79442203	2.426156635	4.443265358	0	0	0	0
207080	MYSTB	histone lysine acetyltransferase MYST-B / TIP60 homolog	3.03275512	1.642078589	2.427422572	0	3.061255681	0	0	0	2.584962501	3.51086217	0	1.501224273
207100		hypothetical protein	0	0.381861116	1.066832374	2.045401281	0	0.45532917	1.672334183	0	0	0	0	2.220842764
207110		hypothetical protein	0	0	0	0	1.348648449	0	0	0	0	0	0	0
207120		Sad1/UNC family protein	0	0.381861116	1.673401602	0	4.23169693	0	2.426156635	0	0	0	0	3.96777976
207130	SRS49A/SAG2Y	SAG-related sequence SRS49A	0	0	0	0	0	0	0	0	0	0	0	0
207140	SRS49B/SAG2X	SAG-related sequence SRS49B	0	1.494738283	0	0.649574612	0	0	0	0	0	0	0	0
207150	SRS49C/SAG2D	SAG-related sequence SRS49C	0	0	0	0	0	0	0	0	0	0	0	0
207160	SRS49D/SAG2C	SAG-related sequence SRS49D	0	0	0	0	0	0	0	0	0	0	0	0
207170		hypothetical protein	4.05004071	3.198743389	4.122874172	4.732906889	3.861352471	3.843927752	4.647330893	3.605931632	0	0	0	2.698770787
207180		indole-3-glycerol phosphate synthase domain-containing protein	2.199077172	0	1.066832374	3.294978942	0	2.86960006	1.066019801	0	0	0	0	0
207200		hypothetical protein	2.533349138	2.212961619	2.694689502	0.889908331	1.11106519	1.312887258	1.672334183	0	0	0	0	0
207210		hypothetical protein	0	0	0	0	0	0	0	0	0	0	0	0
207230		hypothetical protein	1.135722068	2.548028984	3.115000256	1.711416641	0	0.45532917	0	0	5.599912842	6.640859665	0	0
207240		hypothetical protein	2.533349138	3.198743389	3.286678734	2.6131427	2.282984083	3.07414781	4.370560994	5.174869661	5.459431619	5.783349299	5.07651799	2.220842764
207250		electron-transfer-flavoprotein, alpha polypeptide	0	0	0	1.436224084	0	0	0	0	0	0	0	1.501224273
207350		hypothetical protein	0	0	0	0.889908331	0	0	0	0	0	0	0	0
207360		hypothetical protein	0	0	0	0	0	0	0	0	0	0	0	0
207365		tRNA-Ser	0	0	0	0	0	0	0	0	0	0	0	0
207370		hypothetical protein	4.772955692	5.489868741	5.171307842	4.516971057	5.048529885	5.320666566	5.335260811	5.409720371	5.614709844	6.303672791	4.407600305	4.632312924
207380		tRNA-Ser	0	0	0	0	0	0	0	0	0	0	0	0
207390	AP4m	adapter protein 4 mu AP4m	3.03275512	3.459394407	4.293671406	2.316417769	2.282984083	2.447089108	0	0	1.807354922	0	2.539817084	1.501224273
207400		hypothetical protein	5.713785402	5.697875172	5.297155073	6.1659892	7.135378598	4.974062996	5.585771381	5.354493725	7.672425342	7.618423549	7.720693393	5.757397268
207403		hypothetical protein	0	0	0	0	0	0	0	0	0	0	0	0
207407		hypothetical protein	0	0	0	0	0	0	0	0	0	0	0	0
207410		tetratricopeptide repeat-containing protein	0	0	0	0	1.731227323	0	0	0	0	0	0	0
207420		hypothetical protein	1.763228914	4.19158138	0	3.163801116	1.11106519	1.312887258	1.066019801	4.545435911	3.459431619	2.632176511	3.949110765	3.3439964
207430		ATP-dependent RNA helicase DDX1, putative	2.199077172	0.683510889	1.066832374	0	2.49574706	1.079488578	0	1.37658331	3	3.959667842	0	0
207440	RPS4	ribosomal protein RPS4	6.485412284	6.204086108	6.082884775	6.968806969	5.983131689	6.282009559	6.757258403	6.620412749	6.6794801	7.021815339	6.268273683	6.213991374
207450		DNA segment, Chr 10, Wayne State University 52, expressed family protein	3.557724479	0.932866312	0	3.84444403	0	1.513732276	4.121408315	2.533459053	0	0	0	1.501224273
207460	Rab5B	Rab5B GTPase protein TgRab5B	1.135722068	1.330620654	2.099122316	2.045401281	0.471638618	2.715110115	3.113624678	4.814599718	0	0	0	0
207470		hypothetical protein	0	0	1.066832374	0	2.49574706	0	0	0	0	0	0	0
207480		GCC2 and GCC3 domain-containing protein	3.697423657	0.683510889	0	2.678681101	0.826491255	0	0	3.167138832	0	0	0	0
207590	PPM12	protein phosphatase 2C domain-containing protein / protein phosphatase Mg2Mn2 dependent TgPPM12	1.135722068	0	3.821500643	0	0	0.45532917	0	0	0	0	0	0
207600	TUBd	tubulin delta chain TgTUBd	0	0.683510889	0	0	0	0	0	0	0	0	0	0
207610	ROP36/ROP2L13	rhoptry kinase family protein ROP36 (incomplete catalytic triad) (ROP2L13)	0	0	0	0	0	0	0	0	0	0	0	0
207620		pyridine nucleotide-disulfide oxidoreductase domain-containing protein	3.22974105	3.929982223	3.578732064	3.490146568	3.189089989	3.727501727	4.444888111	2.068001512	3.807354922	0	4.702590737	3.583154405
207630		peptidyl-tRNA hydrolase domain-containing protein	1.135722068	1.642078589	1.066832374	0	0	0.800902968	0	0	0	0	0	0
207640		isoleucyl-tRNA synthetase family protein	2.804554503	3.290959484	2.694689502	0.361041543	4.041535887	3.68650717	4.121408315	3.605931632	0	0	0	1.501224273
207650	OTUD1A	ovarian-tumor (OTU) domain-containing family cysteine protease 1A OTUD1A	0	0	0	0	0	0	0	0	0	0	0	0
207665	Kinesin2	kinesin-2 family protein Kinesin2	0	0	0	0	0	0	0	0	0	0	0	0
207680	SKP1	suppressor of kinetochore protein 1 TgSKP1	2.199077172	4.995855951	3.286678734	2.678681101	2.681127639	3.509781574	1.672334183	3.941927393	4.357552005	0	5.268965474	1.501224273
207690	PDCD5	programmed cell death 5 protein	0	0.683510889	1.673401602	0.361041543	1.5525826	1.513732276	0	0	1.584962501	2.367282916	0	1.501224273
207700	ROP22	rhoptry kinase family protein ROP22 (incomplete catalytic triad)	0	2.115445731	3.440083076	0	0	0	0	0	3	3.959667842	0	0
207710		phosphatidylinositol synthase, putative	2.804554503	3.498600389	3.286678734	2.231612518	2.591412887	3.461997499	3.113624678	0	4.523561956	5.264429935	3.121719061	2.220842764
207720		hypothetical protein	2.804554503	2.115445731	3.286678734	0	0	0	0	0	0	0	0	3.057157961
207730		hypothetical protein	0	0	0	0	0	0	1.066019801	0	0	0	0	1.501224273
207740		hypothetical protein	0	0	0	0	0	0	0	0	0	0	0	0
207750		hypothetical protein	4.244831997	4.925672185	5.800678423	5.0251688	4.261089062	3.461997499	5.031916953	5.354493725	5.672425342	6.055608566	5.195037694	3.96777976
207760		DnaJ C terminal region domain-containing protein	0	3.150326412	3.578732064	1.276058258	0.471638618	2.236019865	2.693374659	0	1.807354922	2.632176511	0	3.3439964
207770		PCI domain-containing protein	2.199077172	3.746730885	4.029241175	4.498940911	0.471638618	3.880738148	3.113624678	3.783688932	2.321928095	3.220232346	0	3.3439964
207780		hypothetical protein	0	0	2.099122316	0	0	1.079488578	0	0	0	0	0	0
207790		enkurin, putative	0	0	0	0	0	1.312887258	0	0	0	0	0	0
207800		hypothetical protein	1.763228914	2.01085754	3.115000256	2.396513509	3.126588265	4.51693801	3.927653857	3.167138832	3.95419631	4.961517497	0	3.057157961
207810		tRNA-Ser	0	0	0	0	0	0	0	0	0	0	0	0
207820	ChK2	cell-cycle-associated protein kinase MAPK, putative / ChK2 homolog	1.763228914	3.150326412	1.673401602	4.793332136	1.11106519	1.690002941	2.693374659	1.37658331	0	0	0	1.501224273
207830		MORN repeat-containing protein / plasma membrane - peripheral localization	2.533349138	0.381861116	1.673401602	1.095864462	0.826491255	1.079488578	1.672334183	2.884814474	0	0	0	0
207840	RPS17	ribosomal protein RPS17	7.246578358	7.336296814	7.478666676	7.266616051	6.730340139	7.490795377	7.413760273	6.99011128	8.100662339	8.050610419	8.145514175	7.23962645
207865		GCC2 and GCC3 domain-containing protein	1.135722068	0.932866312	0	0	1.890168446	0	0	0	0	0	0	0
207875		GCC2 and GCC3 domain-containing protein	0	0	0	0	0	0	0	1.37658331	0	0	0	0
207880		hypothetical protein	0	1.330620654	0	0.889908331	3.741345565	0	1.066019801	0	4.426264755	0	5.339288931	0
207900	TFIIIB	transcription initiation factor TFIIIB	0	2.471272167	1.066832374	3.815598835	3.899234484	2.715110115	2.426156635	1.37658331	0	0	0	0
207910		manganese resistance 1 protein, putative	0	0.932866312	1.066832374	1.711416641	2.033323826	3.253263027	1.672334183	0	0	0	0	0
207920		hypothetical protein	0	0	1.066832374	2.801450195	0	0	0	0	0	0	0	1.501224273
207930		phosphatidylethanolamine-binding protein	4.05004071	4.640315209	4.51706002	3.725432527	3.861352471	4.629363531	3.927653857	1.37658331	6	6.515276315	5.268965474	4.401842859
207940		ribosomal protein S9, putative	0	3.048327037	0	0	2.920983181	1.312887258	2.097930277	0	3.807354922	4.809309003	0	1.501224273
207950		hypothetical protein	3.557724479	2.69028091	2.920097571	0	3.361825305	0.45532917	3.703780933	4.545435911	0	0	0	0
207955		hypothetical protein	0	0	0	0	0	0	0	0	0	0	0	0
207960	Ccz1	TgCcz1	3.403033263	1.330620654	0	2.6131427	1.890168446	2.117648644	3.927653857	0	0	0	0	3.3439964
207965		hypothetical protein	0	0	0	0	0	0	0	0	0	0	0	1.501224273
207970		HEAT repeat-containing protein	0	1.642078589	0	0	0	0	0	0	0	0	0	1.501224273
207980	PIGP	phosphatidylinositol N-acetylglucosaminyltransferase PIGP	0	1.494738283	0	2.741371165	1.5525826	0	0	0	0	0	0	0
207990		ribosomal RNA large subunit methyltransferase J protein	3.22974105	2.01085754	3.929106876	1.942431149	1.5525826	1.513732276	0	0	0	0	0	3.583154405
208010	QcS3	Qc-SNAREs TgQcS3	1.135722068	3.198743389	1.673401602	2.316417769	3.415094667	3.843927752	0	3.783688932	2.906890596	3.859867738	0	0
208020	AP2IB1	AP2 domain transcription factor AP2Ib-1	1.763228914	1.775755864	1.066832374	0	1.11106519	2.236019865	0	4.084512611	0	0	0	1.501224273
208030	MIC4	microneme protein MIC4	7.633373375	6.867331769	6.395868126	6.860005327	7.28952831	6.137398549	6.431366309	6.392650779	7.124121312	7.265553294	6.979499177	6.31697149
208040		aldo-keto reductase	0	2.81975689	2.920097571	1.942431149	0	1.513732276	1.066019801	0	0	0	0	0
208050		ABC transporter, putative	1.135722068	0	2.920097571	2.54448476	0	1.988690074	0	3.403153569	0	0	0	1.501224273
208070		inositol polyphosphate kinase	3.697423657	1.330620654	3.578732064	2.801450195	2.920983181	1.847062546	2.918747969	2.068001512	1	1.622856511	0	3.057157961
208080		hypothetical protein	0	0.381861116	0	0	0	0.45532917	0	0	0	0	0	0
208090		5-formyltetrahydrofolate cyclo-ligase	0	0.932866312	0	0	0	0.800902968	0	2.884814474	0	0	0	0
208200		PHD-finger domain-containing protein	2.199077172	1.898090435	1.066832374	3.694079779	0.826491255	2.86960006	3.438671269	2.884814474	0	0	0	1.501224273
208300		hypothetical protein	3.403033263	2.212961619	5.214488224	1.580372025	3.248996022	1.847062546	4.292195578	4.730337495	4.392317423	0	5.304555646	2.220842764
208310		hypothetical protein	3.824781701	2.81975689	1.066832374	0.889908331	3.861352471	3.009135097	4.209327712	0	1.584962501	0	2.278615881	3.583154405
208320		polynucleotide kinase 3 phosphatase	2.804554503	2.620907519	3.115000256	0.889908331	1.5525826	3.009135097	3.285283009	0	0	0	0	0
208330		hypothetical protein	0	0	0	0	0	0	0	0	0	0	0	0
208340		hypothetical protein	0	2.69028091	2.099122316	3.019491953	1.348648449	3.308345505	3.113624678	2.884814474	4.727920455	3.220232346	5.406343242	1.501224273
208350		hypothetical protein	3.557724479	1.642078589	2.099122316	2.316417769	2.033323826	1.690002941	2.918747969	0	0.584962501	1.028513411	0	3.96777976
208360		hypothetical protein	2.199077172	0.381861116	0	5.235784881	0.826491255	1.988690074	2.426156635	0	0	0	0	0
208370	GRA46	dense granule protein GRA46	5.252318684	5.39954546	3.286678734	4.197355918	4.526129156	3.195993714	4.982864941	6.419807498	5.409390936	3.372853312	6.175210408	4.735067034
208380		hypothetical protein	0	0	0	0	0	0	0	0	0	0	0	0
208390		hypothetical protein	2.533349138	2.212961619	2.427422572	4.920690491	1.890168446	3.916632647	2.097930277	2.068001512	4.044394119	4.57762617	3.27310927	2.698770787
208400		hypothetical protein	1.135722068	4.261628771	1.673401602	0.361041543	2.163547734	2.715110115	2.693374659	2.533459053	0	0	0	3.96777976
208410		hypothetical protein	0	3.377633652	2.920097571	0.649574612	2.49574706	2.345411032	0	0	3.523561956	0	4.407600305	2.698770787
208420		Sodium:neurotransmitter symporter family protein	2.533349138	2.620907519	3.578732064	2.316417769	3.415094667	3.136356725	1.672334183	0	4.754887502	0	5.674618506	0
208430		serine proteinase inhibitor PI-2, putative	1.763228914	3.100227964	1.673401602	5.7745941	2.393284203	3.009135097	3.438671269	4.443265358	4.087462841	3.51086217	4.471621376	2.220842764
208440		hypothetical protein	3.22974105	3.77893517	3.705216806	3.069216248	4.171052849	3.843927752	4.292195578	3.605931632	4.95419631	5.547096022	4.036370465	3.583154405
208450	PI1/SPI1	Kazal Inhibitor / serine protease inhibitor TgPI1 or TgSPI1	6.088480116	6.041038028	5.651548235	4.920690491	6.509335958	5.795742369	4.582955476	5.514209392	5.930737338	5.514646549	6.231765549	5.896913778
208460		tRNA-Ala	0	0	0	0	0	0	0	0	0	0	0	0
208470		tRNA-Ala	0	0	0	0	0	0	0	0	0	0	0	0
208480		tRNA-Ser	0	0	0	0	0	0	0	0	0	0	0	0
208490		hypothetical protein	2.199077172	2.471272167	3.115000256	0	2.033323826	1.079488578	1.066019801	0	2.459431619	3.372853312	0	0
208500	PPM4	protein phosphatase 2C domain-containing protein / protein phosphatase Mg2Mn2 dependent TgPPM4	2.199077172	3.048327037	3.115000256	3.872723781	3.415094667	3.985848685	3.703780933	5.297068553	0	0	0	2.220842764
208510		hypothetical protein	2.804554503	3.377633652	1.673401602	4.080977916	4.476873946	3.136356725	3.577307122	2.068001512	0	0	0	2.220842764
208530		nicotinate phosphoribosyltransferase	3.22974105	0.683510889	0	3.252564584	2.591412887	3.253263027	3.113624678	0	2	1.028513411	2.539817084	0
208540		DEAD/DEAH box helicase domain-containing protein	1.135722068	0.381861116	0	0	0	1.690002941	0	4.084512611	0	0	0	0
208550		hypothetical protein	2.199077172	3.929982223	3.286678734	1.276058258	4.289894322	3.461997499	3.927653857	3.941927393	4.754887502	0	5.674618506	2.220842764
208560		carrier superfamily protein	0	3.100227964	3.286678734	0.361041543	3.189089989	0.800902968	2.426156635	0	0	0	0	1.501224273
208570		ubiquitin conjugating enzyme E2, putative	4.05004071	4.328432045	5.449506071	5.074701135	4.707879916	4.083818485	4.121408315	4.333303918	4.832890014	5.640282411	3.121719061	4.127423228
208580		DNA ligase 1, putative	2.533349138	2.938563861	3.440083076	2.54448476	2.393284203	1.847062546	2.426156635	2.533459053	0	0	0	3.3439964
208590		vacuolar ATP synthase subunit 54kD, putative	1.135722068	3.680081994	3.286678734	3.163801116	2.920983181	2.631183095	1.066019801	4.333303918	4.584962501	3.049534633	5.268965474	1.501224273
208710		DNA/RNA non-specific endonuclease	0	0	0	0	0	3.136356725	0	0	2.700439718	3.51086217	0.973082623	2.220842764
208718		protein tyrosine phosphatase type IVA A, putative	4.05004071	4.492785166	4.122874172	2.85912702	3.415094667	4.974062996	2.918747969	0	0	0	0	3.3439964
208722		hypothetical protein	2.199077172	0	2.427422572	0	2.681127639	3.253263027	1.066019801	0	0	0	0	2.220842764
208730	MCP4	(microneme adhesive repeat) domain-containing protein 4 MCP4	4.150721425	4.492785166	3.929106876	3.786165125	3.189089989	4.051895424	2.097930277	2.884814474	0.584962501	0	0.973082623	5.00558332
208740	MCP3	(microneme adhesive repeat) domain-containing protein 3 MCP3	5.158711374	4.93998474	4.210798849	0	1.731227323	1.079488578	3.113624678	0	0	0	0	1.501224273
208750		RWD domain-containing protein	3.697423657	1.775755864	1.673401602	4.174819251	2.920983181	3.461997499	2.097930277	0	0	0	0	4.521675196
208760		hypothetical protein	1.763228914	0.381861116	0	0	0	0	0	0	0	0	0	0
208770		hypothetical protein	0	0	0	0	0	0	0	0	0	0	0	0
208780		ubiquitin-conjugating enzyme subfamily protein	2.804554503	1.330620654	2.099122316	1.276058258	0	3.009135097	3.113624678	1.37658331	0	0	0	1.501224273
208790		MC family transporter, putative	0	3.198743389	3.578732064	3.294978942	2.282984083	3.308345505	1.672334183	0	0	0	0	2.220842764
208800	MED18	mediator complex subunit MED18	1.763228914	2.01085754	1.673401602	1.276058258	1.890168446	1.988690074	3.703780933	2.068001512	3.584962501	1.028513411	4.407600305	0
208810		hypothetical protein	0	0	0	0	0	0	0	0	0	0	0	0
208820		1-deoxy-D-xylulose-5-phosphate synthase	0	0.381861116	2.099122316	0	0.471638618	3.727501727	2.693374659	3.403153569	0	0	0	2.698770787
208830	GRA16	dense granule protein GRA16	5.778151507	6.339809575	6.588716274	5.494245433	5.680011044	5.833786636	5.254899214	6.572815436	3.584962501	4.223319063	2.539817084	4.521675196
208842		DEAD/DEAH box helicase domain-containing protein / apicoplast localization	4.244831997	4.238655469	3.821500643	4.669839761	2.992823588	3.412576373	3.438671269	2.533459053	0	0	0	2.698770787
208850	SRS11/SAG2B	SAG-related sequence SRS11	0	2.01085754	3.115000256	4.197355918	0.826491255	0	2.097930277	4.814599718	3.392317423	4.375630465	0	2.698770787
208910		hypothetical protein	0	0	0	0.889908331	0	0.45532917	1.672334183	4.333303918	0	0	0	3.583154405
208970		RNA recognition motif-containing protein	3.03275512	2.88038301	1.066832374	3.561375765	2.591412887	4.051895424	4.292195578	4.640846894	0	0	0	4.127423228
208980		hypothetical protein	0	2.471272167	0	0	0	0	2.097930277	0	2.700439718	3.636814029	0	0
208990		hypothetical protein	0	2.620907519	3.115000256	0	0.826491255	2.117648644	0	1.37658331	0	0	0	0
209000		HECT-domain (ubiquitin-transferase) domain-containing protein	3.03275512	3.334947371	4.648824032	3.756118382	4.289894322	1.079488578	0	2.068001512	0	0	0	3.3439964
209005		hypothetical protein	0	0	0	0	0	0	0	0	0	0	0	0
209010		elongation factor TS protein	0	0	1.066832374	0	2.681127639	2.345411032	2.097930277	0	0	0	0	0
209020		hypothetical protein	0	0	0	1.711416641	0	1.312887258	1.066019801	0	0	0	0	0
209030	ACT1	actin ACT1	8.511652523	7.938023995	8.673402117	8.180838034	8.339319066	8.519244133	8.620660077	8.518081538	8.918863237	8.807889742	9.014534874	8.106559028
209040		hypothetical protein	0	0	0	0	0	0	0	0	0	0	0	0
209045		hypothetical protein	0	0	0	0	0	0	0	0	0	0	0	0
209050	TKL5	Tyrosine kinase-like (TKL) protein	5.340220711	1.330620654	1.673401602	0	0	2.117648644	0	1.37658331	0	0	0	2.220842764
209060		thrombospondin type 1 domain-containing protein	3.03275512	2.115445731	1.066832374	0	0.471638618	1.513732276	4.370560994	0	5.339850003	6.032874746	4.118652031	0
209070		hypothetical protein	2.199077172	2.88038301	2.694689502	0	1.5525826	3.767363527	2.693374659	3.167138832	1	1.622856511	0	2.698770787
209080	Trs33/TRAPPC6	TRAPPI/III complex Trs33/TRAPPC6	3.697423657	3.150326412	2.694689502	0.649574612	3.306513392	3.843927752	1.066019801	0	0	0	0	1.501224273
209090		proteasome maturation factor ump1 protein	0	2.115445731	1.066832374	0	0.826491255	3.07414781	1.672334183	0	0	0	0	0
209095		hypothetical protein	1.135722068	3.871447123	1.673401602	1.580372025	2.393284203	1.988690074	2.693374659	1.37658331	0	0	0	2.220842764
209100		PUB domain-containing protein	1.763228914	2.01085754	2.427422572	0	2.393284203	1.847062546	1.066019801	0	0	0	0	1.501224273
209108		hypothetical protein	0	2.471272167	0	1.095864462	1.348648449	0.45532917	0	1.37658331	0	0	0	0
209112		hypothetical protein	0	1.330620654	0	1.436224084	0	0	0	2.068001512	0	0	0	0
209120		hypothetical protein	1.763228914	2.88038301	1.066832374	0	1.5525826	0.800902968	2.918747969	0	3.64385619	0	4.532921753	1.501224273
209130		regulator of chromosome condensation (RCC1) repeat-containing protein	3.03275512	0	2.427422572	0	0	0.45532917	1.672334183	1.37658331	0	0	0	1.501224273
209140		anti-silencing protein, ASF1 family protein	1.135722068	2.81975689	3.115000256	3.208865402	0	2.345411032	3.703780933	3.605931632	1.584962501	2.367282916	0	2.220842764
209150	NDHII1	non-proton pumping type-II NADH dehydrogenase I	2.533349138	0.932866312	0	3.694079779	3.972138977	2.941053871	1.066019801	3.783688932	0.584962501	1.028513411	0	3.057157961
209160	NMT	N-myristoyltransferase TgNMT	1.763228914	0	1.066832374	0	0	2.236019865	2.918747969	0	2.584962501	3.51086217	0	1.501224273
209170		hypothetical protein	3.03275512	3.610204328	2.099122316	0	2.49574706	4.81198364	3.113624678	0	2.459431619	0	3.27310927	1.501224273
209180		PAN domain-containing protein	0	2.304301389	2.427422572	0	0	0	0	0	0	0	0	0
209190		ABC transporter transmembrane region domain-containing protein	0	0.381861116	2.920097571	0	0.471638618	3.253263027	2.097930277	0	2.700439718	0	3.53522386	0
209200		hypothetical protein	2.533349138	1.898090435	2.427422572	2.231612518	4.00725466	3.07414781	0	0	3.857980995	4.861849783	0	0
209210		hypothetical protein	3.941803173	2.115445731	3.578732064	1.095864462	3.126588265	2.345411032	2.426156635	3.783688932	1.321928095	1.622856511	0.973082623	3.057157961
209230		tRNA-Phe	0	0	0	0	0	0	0	0	0	0	0	0
209240		RNA methyltransferase	2.533349138	0	0	0	0	0.800902968	3.577307122	0	0	0	0	0
209250		hypothetical protein	4.333177644	3.610204328	3.286678734	5.202748846	4.171052849	5.007735093	4.209327712	2.884814474	5.169925001	5.640282411	4.532921753	3.3439964
209260	ApiCox5b	apicomplexan cytochrome c oxidase 5 subunit b ApiCox5b	4.56975943	3.713791282	5.033424607	4.031664333	3.972138977	3.951655723	1.672334183	2.068001512	5.285402219	6.265178938	1.95943323	4.127423228
209270		hypothetical protein	1.763228914	2.115445731	0	0	1.348648449	2.345411032	0	0	0	0	0	0
209280		hypothetical protein	0	1.775755864	1.066832374	0.889908331	1.5525826	0	1.066019801	0	0	0	0	0
209290	RPS28	ribosomal protein RPS28	6.278472613	6.40316529	6.504238458	6.083700699	6.521531972	6.450638461	6.727788874	5.611639068	6.451211112	5.810335711	6.864974341	6.064146071
209300		WD domain, G-beta repeat-containing protein	1.763228914	1.145408011	0	0	0	0	0	0	0	0	0	0
209410		hypothetical protein	0	0	0	0	0	0	0	0	0	0	0	0
209420		hypothetical protein	2.533349138	4.851898769	4.51706002	2.801450195	4.425877485	4.051895424	2.693374659	4.640846894	4.209453366	4.140675514	4.270348062	2.220842764
209430		40S ribosomal protein S4, putative	1.763228914	1.642078589	2.099122316	1.711416641	1.890168446	2.447089108	0	0	0	0	0	3.3439964
209440		hypothetical protein	3.03275512	0.381861116	3.115000256	1.276058258	3.699017496	1.690002941	0	3.783688932	0.584962501	1.028513411	0	3.3439964
209450		TLD protein	3.697423657	3.498600389	4.826330913	3.294978942	3.516072715	4.316571226	3.927653857	4.214264609	0	0	0	3.057157961
209460		hypothetical protein	0	1.330620654	0	0	0.826491255	0	1.066019801	0	0	0	0	0
209470		hypothetical protein	0	0	0	0	0	0	0	0	0	0	0	0
209480		hypothetical protein	0	0	0	0	0	0	0	0	0	0	0	0
209485		hypothetical protein	0	0	0	0	0	0	0	0	0	0	0	0
209490		hypothetical protein	2.533349138	0	1.673401602	0	3.972138977	3.843927752	2.918747969	3.605931632	0	0	0	2.698770787
209500		hypothetical protein	3.403033263	3.100227964	2.920097571	0	1.11106519	3.253263027	0	1.37658331	0	0	0	2.220842764
209510		hypothetical protein	0	0	0	0	0	0	0	0	0	0	0	0
209515		hypothetical protein	0	0	0	0	0	0	0	0	0	0	0	0
209520		WD domain, G-beta repeat-containing protein	1.763228914	3.290959484	2.099122316	1.276058258	4.201693515	2.542070508	2.693374659	0	0	0	0	1.501224273
209530		hypothetical protein	0	2.81975689	0	0	1.890168446	0	0	0	4.357552005	5.377017039	0	0
209540		hypothetical protein	2.804554503	0	0	0	2.163547734	1.079488578	2.097930277	0	0	0	0	0
209550		hypothetical protein	0	0.683510889	1.066832374	2.045401281	2.033323826	1.312887258	1.066019801	3.783688932	1.807354922	2.632176511	0	1.501224273
209560		hypothetical protein	0	0	0	0	0	0	0	0	0	0	0	0
209570	XPMC2	suppressor of mitotic defects protein XPMC2	0	1.898090435	1.066832374	0	0	2.542070508	2.097930277	0	2.459431619	0	3.27310927	1.501224273
209580		RNA methylase family UPF0020 protein	0	2.01085754	1.673401602	0.361041543	1.5525826	1.847062546	0	2.533459053	0	0	0	0
209583		hypothetical protein	0	0	0	0	0	0	0	0	0	0	0	0
209585	NOS1	ntric oxide synthase-like protein 1 TgNOS1	0	0	0	0	0	0	0	0	0	0	0	2.698770787
209590		hypothetical protein	0	0	0	0	0	0	0	0	0	0	0	0
209600		hypothetical protein	4.150721425	4.691968463	5.682633037	3.900459832	4.729069574	3.308345505	3.113624678	3.403153569	5.714245518	3.049534633	6.546137154	1.501224273
209610	OWP2	oocyst wall protein 2 OWP2	2.199077172	1.145408011	3.929106876	0	0.826491255	2.117648644	2.097930277	4.214264609	0	0	0	0
209620	ASP4	aspartyl protease 4 ASP4	0	0	0	0	0	0	0	0	0	0	0	0
209630		hypothetical protein	0	0	0	1.095864462	2.033323826	0	1.672334183	0	0	0	0	3.057157961
209640		hypothetical protein	1.763228914	1.330620654	0	0	1.890168446	1.079488578	2.097930277	1.37658331	0	0	0	0
209650		RNA-directed DNA polymerase	1.763228914	3.048327037	3.115000256	0	2.681127639	0.800902968	0	0	4.584962501	5.377017039	2.952559799	3.057157961
209670		hypothetical protein	2.533349138	3.573953887	2.694689502	0	2.992823588	2.447089108	3.285283009	2.884814474	2	2.855895459	0	0
209680		hypothetical protein	3.697423657	1.494738283	2.694689502	0.649574612	0	1.312887258	0	0	0	0	0	0
209690		small nuclear ribonucleoprotein	0	1.775755864	4.029241175	0.361041543	3.126588265	2.715110115	3.438671269	0	0	0	0	1.501224273
209700		hypothetical protein	4.834789937	3.680081994	3.929106876	3.980605296	3.861352471	1.847062546	4.292195578	5.611639068	6.781359714	6.1849658	7.174841329	2.698770787
209705		hypothetical protein	0	0	0	0	0	0	0	0	0	0	0	1.501224273
209710	RPl28	ribosomal protein RPL28	0	1.775755864	2.694689502	1.095864462	2.033323826	3.308345505	2.918747969	2.533459053	3.700439718	4.698113349	0	3.057157961
209720		hypothetical protein / mitochondria localization	2.199077172	2.994489073	3.821500643	1.436224084	3.126588265	2.631183095	3.285283009	5.174869661	4	3.859867738	4.118652031	3.788247037
209730		hypothetical protein	0	1.898090435	1.066832374	1.095864462	0	2.117648644	1.066019801	3.783688932	0	0	0	0
209740		hypothetical protein	0	0.381861116	2.694689502	0	0	0	3.285283009	0	2.906890596	3.859867738	0	1.501224273
209755	MAG2	cyst matrix antigen 2 MAG2	0	0	0	0	3.415094667	0	0	0	0	0	0	0
209770		helicase, putative	1.135722068	0	1.066832374	3.41521714	0	1.690002941	0	2.884814474	0	0	0	0
209780		hypothetical protein	0	0	0	0	0	0	0	0	0	0	0	0
209790		radical SAM domain-containing protein	1.135722068	0.683510889	3.115000256	0	2.920983181	0	0	0	0	0	0	0
209800		formate/nitrite transporter protein	3.824781701	5.114175818	3.705216806	3.376240663	5.207954227	5.386138967	3.577307122	3.941927393	6.055282436	6.032874746	6.075727453	3.96777976
209810		hypothetical protein	0	0	0	0	2.033323826	0	0	0	0	0	0	0
209820	QaS1	Qa-SNAREs TgQaS1	0	0.381861116	1.066832374	0	0	2.447089108	2.097930277	0	0	0	0	0
209830		myosin heavy chain, putative	0	0	0	0	0	0	1.672334183	2.533459053	3.523561956	0	4.407600305	0
209850		RNA recognition motif-containing protein	4.150721425	3.334947371	4.584445785	4.685866886	3.189089989	3.509781574	3.438671269	0	1	1.622856511	0	3.788247037
209860		SRP40, C-terminal domain-containing protein	2.804554503	0.683510889	0	1.276058258	0.471638618	0	2.426156635	0	0	0	0	0
209870		HAD hydrolase, family IIA protein	1.135722068	2.471272167	1.066832374	2.045401281	0	2.117648644	1.066019801	0	1.807354922	1.622856511	1.95943323	2.220842764
209880		glutamic acid-rcih protein, putative	2.199077172	2.88038301	0	3.252564584	1.731227323	2.715110115	3.438671269	1.37658331	5.247927513	5.727813177	4.591723281	0
209890	ICAP4	indispensable conserved apicomplexan ICAP4	3.697423657	4.392278439	4.880957286	5.037712226	3.972138977	4.395005374	4.209327712	4.640846894	5.409390936	5.377017039	5.438736773	4.521675196
209900		hypothetical protein	0	2.88038301	1.673401602	0	0.471638618	1.847062546	3.113624678	5.409720371	3.95419631	4.961517497	0	1.501224273
209910	H2Bv	histone H2Bv1 TgH2Bv1	6.886720098	7.261341983	7.238324017	6.806035141	6.340624572	6.965160112	6.519996164	7.077972286	7.422064766	6.888878303	7.78509908	6.884756814
209920		PAN domain-containing protein	0	0	0	0	0	0	0	0	0	0	0	2.698770787
209930		hypothetical protein	3.697423657	2.994489073	3.705216806	4.653632585	1.11106519	2.345411032	3.820055533	0	3.64385619	2.042561536	4.340605772	2.220842764
209940		transporter/permease protein	1.135722068	0	0	0	1.11106519	0	1.672334183	1.37658331	0	0	0	1.501224273
209945		hypothetical protein	2.199077172	2.01085754	2.427422572	3.954381745	3.126588265	2.345411032	3.577307122	3.167138832	2.700439718	2.042561536	3.121719061	1.501224273
209950		thioredoxin, putative	4.333177644	4.261628771	4.293671406	5.0251688	4.345834816	3.009135097	4.209327712	4.730337495	1.321928095	2.042561536	0	4.830986693
209960		glycosyltransferase	0	2.620907519	1.673401602	3.756118382	3.248996022	4.607568403	2.097930277	3.167138832	3.459431619	0	4.340605772	2.220842764
209970	GCP4	y-tubulin complex component 4 TgGCP4	0	0.932866312	1.673401602	0	3.415094667	3.308345505	3.820055533	2.068001512	0	0	0	3.3439964
209985		cAMP-dependent protein kinase	2.804554503	1.330620654	1.066832374	0	0	0	0	0	0	0	0	0
210095		hypothetical protein	0	0	0	0	0	0	0	0	0	0	0	0
210100		hypothetical protein	0	0	0	0	0	0	0	0	0	0	0	0
210210		hypothetical protein	0	0	0	0	0	0	0	0	0	0	0	0
210220		hypothetical protein	0	0	0	0	0	0	0	0	0	0	0	0
210230		hypothetical protein	4.150721425	0.932866312	3.115000256	0	2.49574706	1.690002941	1.672334183	0	0	0	0	0
210235		hypothetical protein	2.533349138	0	1.066832374	0	0	1.079488578	0	0	0	0	0	0
210245		hypothetical protein	2.804554503	0	0	0	0	1.847062546	0	0	0	0	0	3.3439964
210255		hypothetical protein	4.05004071	4.412947748	4.51706002	4.920690491	1.11106519	4.204883579	3.285283009	1.37658331	5.247927513	6.284554247	0	1.501224273
210260		NAD-dependent glycerol-3-phosphate dehydrogenase	1.135722068	1.642078589	0	0	0.826491255	1.312887258	0	0	0	0	0	0
210270		hypothetical protein	3.403033263	0.683510889	1.673401602	1.095864462	2.591412887	3.951655723	3.285283009	2.533459053	0	0	0	1.501224273
210280	Ark1	Aurora kinase 1 TgArk1	2.804554503	0.932866312	2.427422572	1.580372025	0	2.345411032	3.438671269	0	3.459431619	0	4.340605772	0
210300		hypothetical protein	4.150721425	4.774148621	4.372041016	4.365996402	3.466466976	4.585438954	4.708956057	5.10965601	4.727920455	4.446151905	4.94738315	3.3439964
210310		hypothetical protein	2.533349138	3.841264177	1.066832374	4.241399828	1.11106519	3.951655723	5.483685912	0	4.357552005	4.861849783	3.650347146	0
210320	SRS37A	SAG-related sequence SRS37A	1.763228914	0	0	2.316417769	1.5525826	0	0	0	0	0	0	0
210330	SRS37B	SAG-related sequence SRS37B	0	0	0	0	0	0	0	0	0	0	0	0
210345		hypothetical protein	0	0	0	3.069216248	2.920983181	1.513732276	1.066019801	0	0	0	0	3.788247037
210360		DEAD (Asp-Glu-Ala-Asp) box polypeptide 41 family protein	3.403033263	1.642078589	1.673401602	0	2.282984083	2.86960006	1.066019801	0	3.169925001	3.752647362	2.278615881	0
210370	ROP54	rhoptry protein 54	4.640719355	3.810436248	4.648824032	5.977025911	4.23169693	4.562964767	3.927653857	4.730337495	4.727920455	5.755848452	0	4.127423228
210380		hypothetical protein	2.804554503	0.932866312	1.673401602	3.163801116	2.282984083	0.800902968	3.438671269	0	0	0	0	2.220842764
210390		WD domain, G-beta repeat-containing protein	3.03275512	0	0	3.163801116	0.826491255	0.800902968	2.097930277	0	0	0	0	0
210400		hypothetical protein	1.135722068	3.680081994	0	0	0	0	0	0	0	0	0	0
210408	HMG1	HMG (high mobility group) box domain-containing protein	6.010245215	6.387585283	5.033424607	6.68367259	5.06528882	6.167503653	6.256667289	6.498338963	6.426264755	5.938178234	6.76632246	5.940574021
210412		hypothetical protein	2.199077172	2.548028984	0	2.967992482	2.49574706	2.941053871	2.426156635	0	4.523561956	0	5.438736773	3.057157961
210420		hypothetical protein	3.697423657	1.494738283	4.293671406	2.045401281	1.11106519	1.079488578	2.918747969	2.068001512	0	0	0	3.057157961
210430		DnaJ domain-containing protein	4.244831997	2.212961619	2.920097571	0	3.782467062	3.68650717	1.672334183	4.545435911	0	0	0	3.057157961
210440		polynucleotide adenylyltransferase	0	0	2.920097571	0	0.471638618	1.079488578	0	0	0	0	0	0
210450		hypothetical protein	0	0.932866312	4.122874172	2.85912702	0	3.644313588	1.672334183	0	0	0	0	0
210460		hypothetical protein	0	0	0	0	0	0	0	0	0	0	0	0
210470		hypothetical protein	0	0	0	0	0	0	0	0	0	0	0	0
210478		hypothetical protein	0	0	0	0	0	0	0	0	0	0	0	0
210482		hypothetical protein	0	0	0	0	1.348648449	0	0	0	0	0	0	0
210490		hypothetical protein	1.763228914	2.01085754	1.066832374	0	3.415094667	0	2.097930277	0	0	0	0	1.501224273
210600	KRUF2	Lysine-arginine rich unidentified function KRUF protein 2 KRUF2	0	0	0	0	0	0	2.097930277	0	0	0	0	0
210678		OTU family cysteine protease	0	0	0	0	0	0	0	0	0	0	0	0
210682		hypothetical protein	0	0.381861116	0	0	0	0	0	0	0	0	0	0
210690	RPS6	ribosomal protein RPS6	7.659238826	8.022831388	7.692286459	7.96139174	7.525818432	7.982844816	8.194778337	8.511785024	8.71596199	8.710972782	8.720566964	7.785938911
210700		hypothetical protein	4.495127927	5.48010758	3.929106876	4.241399828	5.048529885	5.072809523	5.770533492	5.56374654	0	0	0	4.127423228
210715		hypothetical protein	0	1.642078589	2.099122316	0.649574612	1.890168446	1.847062546	2.693374659	0	0	0	0	0
210730	ClpY	Caseinolytic peptidase Y TgClpY	1.763228914	2.620907519	0	3.208865402	0	1.513732276	1.066019801	0	0	0	0	0
210740		hypothetical protein	0	0	0	0	1.11106519	0	0	0	0	0	0	0
210750		Ferredoxin-fold anticodon binding domain-containing protein	1.135722068	0.683510889	2.427422572	5.0251688	0	4.28944941	0	4.443265358	0	0	0	0
210760		glutamine amidotransferase-related, putative	4.640719355	0	0	0	2.591412887	0.45532917	1.066019801	0	0	0	0	0
210770		hypothetical protein	0	0.932866312	2.694689502	0	0	0.45532917	1.672334183	0	0	0	0	0
210778		hemimethylated DNA binding domain-containing protein	1.135722068	2.01085754	2.694689502	0.361041543	2.845377077	2.345411032	2.426156635	0	0	0	0	1.501224273
210781		ubiquitin carboxyl-terminal hydrolase	2.804554503	0.932866312	1.673401602	0.361041543	3.189089989	4.204883579	4.027781306	3.403153569	3.087462841	1.622856511	3.756958911	2.698770787
210783		hypothetical protein	0	0	0	0	0	0	0	0	0	0	0	0
210787		Erv1 / Alr family protein	1.763228914	2.304301389	2.694689502	0	0	0.45532917	0	3.403153569	0	0	0	0
210790	DHOD	dihydroorotate dehydrogenase TgDHOD	1.763228914	3.150326412	1.673401602	0	0	0	2.693374659	2.533459053	0	0	0	1.501224273
210800		activator of hsp90 ATPase, putative	0	2.471272167	0	2.316417769	0	0	1.672334183	0	0	0	0	2.220842764
210810		hypothetical protein	1.763228914	3.334947371	3.115000256	3.336181874	2.033323826	2.117648644	2.693374659	4.084512611	4.700439718	3.636814029	5.268965474	2.698770787
210815		hypothetical protein	0	0	0	0	0	0	0	0	0	0	0	0
210820		hypothetical protein / rhoptry localization	2.804554503	3.841264177	2.099122316	0.649574612	0	3.308345505	2.693374659	0	0	0	0	3.583154405
210830		RIO1 family protein	0	1.642078589	1.673401602	0	0	0	0	0	2	0	2.760898647	0
210840		arginyl-tRNA synthetase family protein	2.533349138	2.756470905	3.929106876	4.284138863	3.782467062	1.847062546	3.703780933	0	1	1.622856511	0	1.501224273
210950	OWP7	oocyst wall protein 7 OWP7	1.763228914	0	0	0	0	0	0	0	0	0	0	0
210960		replication factor C subunit 4, putative	0	2.01085754	3.578732064	3.526200716	3.610443014	2.345411032	3.285283009	1.37658331	0	0	0	3.3439964
210970		hypothetical protein	0	0	0	0	0	0	0	0	0	0	0	0
210975		hypothetical protein	0	0	0	0	0.471638618	0	0	0	0	0	0	0
210980		alternative splicing type 3 and, putative	0	2.994489073	1.673401602	2.141509144	0	0.45532917	0	0	1.584962501	2.367282916	0	2.698770787
210990		hypothetical protein	0	0	0	0	0.826491255	0	0	0	0	0	0	0
211000		hypothetical protein	1.135722068	2.471272167	0	0	2.393284203	0	0	0	0	0	0	0
211010		hypothetical protein	3.824781701	4.350029649	2.694689502	3.117283681	4.97947675	4.445021717	5.125284442	4.443265358	0	0	0	3.96777976
211015		hypothetical protein	4.150721425	3.610204328	4.446371906	3.872723781	3.741345565	3.412576373	2.097930277	2.884814474	3.459431619	4.301483851	1.548959892	3.057157961
211020		RNA recognition motif-containing protein	2.804554503	2.620907519	1.673401602	3.84444403	2.681127639	1.847062546	3.438671269	0	1	0	1.548959892	0
211030		hypothetical protein	4.150721425	3.498600389	3.115000256	5.380675751	2.845377077	4.175556354	4.121408315	4.333303918	4.700439718	4.912544154	4.471621376	3.057157961
211040		Sec61beta family protein	4.05004071	5.440388785	4.933590518	4.480682578	4.619864766	4.886275112	5.335260811	4.443265358	6.523561956	5.962441435	6.900296344	5.367308985
211050		ATPase, AAA family protein	0	0	0	0	0	0	0	0	0	0	0	0
211060		hypothetical protein	0	0	0	0	0	0	0	0	0	0	0	0
211070		hypothetical protein	0	0	0	0	0	0	0	0	0	0	0	0
211080		hypothetical protein	0	0	0	0	0	0	0	0	0	0	0	0
211090		aminotransferase, class V superfamily protein	3.403033263	3.77893517	1.066832374	2.472395403	2.845377077	2.236019865	2.097930277	4.545435911	2.321928095	3.220232346	0	2.220842764
211150		hypothetical protein	3.03275512	1.494738283	3.440083076	2.741371165	0	3.600848723	0	2.533459053	0	0	0	0
211220		hypothetical protein	2.804554503	2.994489073	2.427422572	3.694079779	2.163547734	2.345411032	1.066019801	0	0	0	0	1.501224273
211230		eukaryotic initiation factor-2B, alpha subunit, putative	1.135722068	2.81975689	4.029241175	0.649574612	4.171052849	3.412576373	1.066019801	0	5.409390936	4.301483851	5.990886479	3.788247037
211240		peptidyl-tRNA hydrolase, putative	1.135722068	2.620907519	0	0	1.11106519	1.847062546	2.426156635	0	0.584962501	1.028513411	0	0
211250		hypothetical protein	1.135722068	2.471272167	3.286678734	1.095864462	3.861352471	1.988690074	2.918747969	5.041354394	3.754887502	4.754782211	0	3.3439964
211260	ROP26	rhoptry kinase family protein ROP26 (incomplete catalytic triad)	5.539060565	4.896613928	5.485206339	4.999749957	5.590224621	4.469394318	4.879454928	4.084512611	0	0	0	5.30185814
211270		sushi domain (scr repeat) domain-containing protein	0	0	1.066832374	5.607959608	5.669088607	5.386138967	3.113624678	4.084512611	2	2.855895459	0	3.057157961
211280		hypothetical protein	2.533349138	1.775755864	0	0	0	0.800902968	0	1.37658331	2.584962501	0	3.410111149	0
211290	ROP15	rhoptry protein 15 ROP15	5.058606455	5.346809543	4.769554484	0.649574612	4.318135689	4.956927575	2.693374659	6.472633872	5.918863237	5.986303319	5.853466818	3.057157961
211300		DUF74 family protein, putative	2.804554503	0	0	0	2.49574706	0.800902968	2.097930277	2.068001512	0	0	0	0
211310		hypothetical protein	2.804554503	3.150326412	2.920097571	3.872723781	1.11106519	3.600848723	2.097930277	4.730337495	3	3.959667842	0	1.501224273
211320		hypothetical protein	0	0	0	0	0	0	0	0	0	0	0	0
211330		methionine aminopeptidase	0	0	1.673401602	0	0	1.690002941	2.426156635	2.533459053	1	1.622856511	0	1.501224273
211340		hypothetical protein	4.150721425	4.261628771	1.673401602	4.569747683	2.393284203	3.727501727	3.927653857	6.019281273	0	0	0	3.057157961
211350		CBS domain-containing protein	1.135722068	3.536769056	3.286678734	4.701717918	5.635816204	1.079488578	4.515572811	1.37658331	0	0	0	2.698770787
211360		hypothetical protein	0	0	0	0	0	0	2.918747969	0	0	0	0	0
211370		tetratricopeptide repeat-containing protein	0	0	0	0	0	0	0	0	0	0	0	0
211380		hypothetical protein	0	0	0	0	0	0	0	0	0	0	0	0
211385		hypothetical protein	0	0	0	0	0	0	0	0	0	0	0	0
211390		hypothetical protein	1.763228914	0	0	0	0	2.542070508	0	1.37658331	0	0	0	0
211400		DEAD/DEAH box helicase domain-containing protein	0	0.932866312	0	0	0	1.847062546	0	0	0	0	0	0
211410		translation initiation factor sui1 protein	1.135722068	2.115445731	1.066832374	0	0	0.45532917	2.918747969	0	0	0	0	0
211420	RNA1	RNA recognition motif-containing protein	4.495127927	3.498600389	5.651548235	3.725432527	5.2957845	5.34721313	5.125284442	5.462910644	5.820178962	5.224859948	6.213159088	4.830986693
211430		leucine rich repeat-containing protein	0	0	0	0	0	0	0	0	0	0	0	0
211440		hypothetical protein / apicoplast localization	3.941803173	1.642078589	0	0	2.163547734	3.195993714	0	0	0	0	0	2.220842764
211450		hypothetical protein	0	1.330620654	0	0	1.11106519	2.345411032	1.672334183	0	2.169925001	3.049534633	0	1.501224273
211460	MYR4	MYC regulator MYR4	4.772955692	3.459394407	4.210798849	5.278688126	3.972138977	4.445021717	4.824830593	3.403153569	4.459431619	3.220232346	5.07651799	4.27114801
211470		Fcf2 pre-rRNA processing protein	0	0.683510889	0	3.41521714	0.826491255	1.513732276	0	0	0	0	0	0
211480		GTP-binding protein engA, putative	0	0	0	0	0	1.312887258	0	0	0	0	0	0
211600		hypothetical protein	3.03275512	2.115445731	2.099122316	1.095864462	3.061255681	3.727501727	0	3.783688932	0	0	0	3.3439964
211610		hypothetical protein	3.941803173	3.24558811	2.694689502	0	4.107747292	3.556033583	3.703780933	0	0	0	0	3.788247037
211630		hypothetical protein	5.64641294	4.56843517	4.51706002	5.409917259	6.068732953	4.562964767	5.125284442	5.041354394	3	3.959667842	0	4.735067034
211640		hypothetical protein	3.557724479	1.642078589	0	0	2.033323826	3.68650717	2.426156635	0	3.321928095	4.301483851	0	2.220842764
211650		hypothetical protein	3.22974105	2.390200983	3.115000256	0	4.501711744	2.447089108	0	2.533459053	0	0	0	2.698770787
211660		hypothetical protein	0	0	0	0	0	0	0	0	0	0	0	0
211670		S1 RNA binding domain-containing protein	1.135722068	2.548028984	2.427422572	0	0.471638618	1.513732276	0	0	0	0	0	3.057157961
211675		hypothetical protein	0	0	0	0	0.471638618	0	0	0	0	0	0	0
211680		protein disulfide isomerase	6.94395741	7.130178887	6.857446458	7.274586516	6.632524559	7.183448694	7.432148832	7.025900296	7.707359132	7.111340148	8.100665888	7.149480735
211690		AAA family protein	3.03275512	1.494738283	2.920097571	0	2.845377077	0	2.097930277	1.37658331	1.807354922	2.632176511	0	1.501224273
211695		hypothetical protein	0	0.683510889	1.066832374	0	0	0.800902968	1.066019801	0	0	0	0	0
211700		hypothetical protein	3.697423657	3.498600389	3.115000256	1.711416641	3.861352471	3.308345505	4.292195578	2.068001512	0	0	0	3.583154405
211710		TB2/DP1, HVA22 family protein	4.244831997	4.066703061	6.059392715	4.748252117	4.201693515	4.51693801	5.984999637	2.533459053	3.459431619	2.367282916	4.036370465	3.057157961
211720	AP2IV5	AP2 domain transcription factor AP2IV-5	5.462780791	5.763725474	4.648824032	5.970498363	3.610443014	4.692840339	4.879454928	1.37658331	2.584962501	0	3.410111149	5.085548316
211730	SET8	histone lysine methyltransferase SET8	4.244831997	2.471272167	3.286678734	3.208865402	0.826491255	3.951655723	2.693374659	5.746457778	0	0	0	2.698770787
211850		hypothetical protein	1.763228914	2.756470905	2.427422572	2.231612518	3.061255681	2.79442203	2.426156635	5.297068553	3.906890596	4.140675514	3.650347146	3.057157961
211860		hypothetical protein	4.333177644	0.683510889	4.826330913	2.85912702	4.425877485	2.447089108	1.672334183	4.084512611	1	0	1.548959892	0
211870		LSU ribosomal protein L18P, putative	3.03275512	2.115445731	2.099122316	0	1.11106519	3.253263027	0	4.084512611	0	0	0	0
211880		hypothetical protein	1.763228914	2.212961619	0	0	0	2.715110115	0	2.884814474	0	0	0	0
211890		RAP domain-containing protein / apicoplast localization	2.199077172	4.092558459	3.115000256	2.678681101	3.248996022	2.542070508	2.426156635	4.969657774	0	0	0	2.220842764
211910	Kinesin9B	kinesin-9B family protein Kinesin9B	0	0	0	0	0	0	0	0	0	0	0	0
211920		hypothetical protein	0	0	0	0	0	0	0	0	0	0	0	0
212030		hypothetical protein	0	0	0	0	0	0	0	0	0	0	0	0
212045		hypothetical protein	0	0	0	0	0	0	0	0	0	0	0	0
212060		hypothetical protein	0	0	0	0	0	0	0	0	0	0	0	0
212075		hypothetical protein	0	0	0	4.365996402	0	0	0	0	0	0	0	0
212090		hypothetical protein	2.804554503	3.77893517	1.673401602	0	3.936147197	2.542070508	2.693374659	2.884814474	0	0	0	0
212100		ThiF family protein	0	0.932866312	0	0.649574612	0	0	1.672334183	0	0	0	0	0
212110	JMJD5	histone lysine demethylase JMJD5	0	0	0	0	2.163547734	0.800902968	2.097930277	0	0	0	0	0
212130		phospholipase, patatin family protein	1.763228914	0.381861116	1.066832374	0	3.610443014	2.117648644	0	0	4.321928095	4.57762617	4.036370465	2.220842764
212140		hypothetical protein	2.804554503	3.419093148	1.066832374	0	1.348648449	3.253263027	4.027781306	3.167138832	0	0	0	2.220842764
212145		hypothetical protein	0	0.381861116	0	0	0	0	0	0	0	0	0	0
212150	COG4	COG complex COG4	2.533349138	0.683510889	0	0.361041543	0	2.236019865	2.426156635	0	0	0	0	0
212160		hypothetical protein	1.135722068	0	0	0	3.126588265	1.513732276	0	0	4.285402219	5.302943513	0	0
212170		GIY-YIG catalytic domain-containing protein / GIY-YIG_SLX1 homolog	1.763228914	2.304301389	3.705216806	3.629253055	1.890168446	1.079488578	3.927653857	0	1.807354922	0	2.539817084	2.220842764
212180		hypothetical protein	0	0	0	0	0	0	0	0	0	0	0	0
212190		RNA recognition motif-containing protein	2.533349138	3.573953887	4.71045179	0	3.189089989	4.904265244	4.209327712	1.37658331	6.607330314	7.215958178	5.64715785	2.220842764
212200		hypothetical protein	3.403033263	0.381861116	1.673401602	3.252564584	1.890168446	2.79442203	3.927653857	0	4.930737338	4.053008583	5.438736773	2.698770787
212210		hypothetical protein	1.135722068	3.334947371	1.066832374	3.208865402	3.741345565	3.461997499	2.693374659	4.084512611	4.129283017	5.142307193	0	2.220842764
212220		hypothetical protein	4.640719355	4.433325109	4.293671406	4.620661578	3.061255681	4.051895424	5.254899214	3.941927393	0	0	0	3.788247037
212230		tRNA-Lys	0	0	0	0	0	0	0	0	0	0	0	0
212240	TUBb3	tubulin beta chain isoform 3 TgTUBb3	0	0	0	0	0	0	0	0	0	0	0	0
212250		XPG N-terminal domain-containing protein	5.462780791	5.6021245	4.293671406	5.95735399	5.53113121	5.16522807	5.031916953	3.941927393	5.321928095	4.861849783	5.64715785	4.521675196
212260	ZFP2	Zinc finger protein ZFP2	2.804554503	4.851898769	1.066832374	5.202748846	4.318135689	2.345411032	4.209327712	4.214264609	2.906890596	0	3.756958911	2.698770787
212270		hypothetical protein	5.382241613	5.528266061	5.619778893	4.94752792	6.682261185	6.288873184	4.982864941	5.237262529	6.982993575	6.655815957	7.23141066	5.429918934
212275		hypothetical protein	1.135722068	0	0	0	3.126588265	0	0	0	0	0	0	1.501224273
212280		hypothetical protein	0	0	0	0	0	0	0	0	0	0	0	0
212290	RPS19	ribosomal protein RPS19	7.659238826	7.349759909	7.564611086	7.467722741	7.519751404	7.463755023	7.903373031	7.19262788	8.28771238	8.780857105	7.604139096	7.204241175
212300	GRA32	dense granule protein GRA32	5.778151507	5.923512328	5.961401425	5.400235795	6.586827169	5.968133849	5.770533492	4.969657774	5.321928095	5.938178234	4.340605772	5.233296285
212310		vacuolar ATP synthetase	5.539060565	5.663787485	5.336777474	4.920690491	5.624552668	5.985137462	6.519996164	5.657992679	6.686500527	6.164195767	7.044089748	4.401842859
212410	GRA11A	dense granule protein GRA11A	3.22974105	3.100227964	3.115000256	2.045401281	3.861352471	3.556033583	1.066019801	0	1	0	1.548959892	1.501224273
212420		hypothetical protein	0	1.145408011	1.673401602	2.85912702	0	0.45532917	0	0	0	0	0	0
212710	AAH2b	aromatic amino acid hydrolase 2b AAH2b	0	0	0	0	0	0	0	0	0	0	0	0
212725		hypothetical protein	1.135722068	0	0	0	0	1.847062546	2.426156635	0	3.247927513	0	4.118652031	2.698770787
212735		hypothetical protein	0	1.494738283	0	0	1.5525826	0	2.097930277	0	0	0	0	0
212740	AAH2a	aromatic amino acid hydrolase 2a AAH2a	0	0	0	0	0	0	0	0	0	0	0	0
212750		tRNA-Met	0	0	0	0	0	0	0	0	0	0	0	0
212760		hypothetical protein	0	0.381861116	0	0	0	0	0	0	4.169925001	5.184173961	0	1.501224273
212770		hypothetical protein	5.869616899	3.536769056	6.469011817	4.38575512	5.53113121	6.059267046	1.672334183	6.364973049	1.321928095	2.042561536	0	4.735067034
212775		hypothetical protein	0	0	0	0	0	0	0	0	0	0	0	0
212780		hypothetical protein	1.763228914	1.642078589	2.694689502	2.914586378	1.890168446	3.009135097	3.285283009	0	0	0	0	0
212800		hypothetical protein	3.557724479	0.381861116	2.920097571	1.436224084	2.765588552	1.988690074	4.370560994	5.869747492	0	0	0	1.501224273
212810		hypothetical protein	0	0	1.673401602	0	0	0	0	0	0	0	0	0
212820		ubiquitin family protein	2.804554503	0.932866312	2.427422572	0.361041543	2.845377077	1.690002941	1.672334183	3.403153569	0.584962501	1.028513411	0	1.501224273
212830		expressed protein JLP1	0	0	0	0	0	0	0	0	0	0	0	0
212840		HIT zinc finger protein	1.763228914	0.932866312	1.673401602	0	2.845377077	2.345411032	3.113624678	0	0	0	0	0
212850		hypothetical protein	3.22974105	3.150326412	3.578732064	4.778461429	3.415094667	3.308345505	0	1.37658331	2.700439718	3.636814029	0	2.698770787
212860		hypothetical protein	1.135722068	2.390200983	1.066832374	3.872723781	0.826491255	0	3.285283009	0	0	0	0	3.3439964
212880	CEP250	centrosomal protein 250 related protein CEP250 / cNAP	1.763228914	2.69028091	1.066832374	2.316417769	2.845377077	1.988690074	3.577307122	0	0	0	0	3.3439964
212900		hypothetical protein	3.824781701	2.88038301	3.821500643	2.472395403	5.08185531	4.343192563	0	0	0	0	0	1.501224273
212910	ROM3	rhomboid protease ROM3	0	0	0	0	0	0	0	0	0	0	0	0
212920		hypothetical protein	4.333177644	0	1.066832374	0	0.826491255	1.690002941	0	0	0.584962501	1.028513411	0	0
212930		NifU family domain-containing protein	0	0.381861116	0	2.141509144	2.163547734	2.941053871	2.918747969	1.37658331	2.321928095	3.220232346	0	0
212937		hypothetical protein	0	0	0	0	0	0	0	0	0	0	0	0
212940		hypothetical protein	0	0.932866312	0	3.453168251	0	0	0	0	1	1.622856511	0	0
212950		ADP-ribosylation factor family protein 2, putative	0	0.381861116	1.066832374	0.889908331	0.471638618	0	1.066019801	2.068001512	0	0	0	0
212955		hypothetical protein	0	0.932866312	0	1.436224084	0	0	1.672334183	0	2.459431619	1.028513411	3.121719061	0
212960		hypothetical protein	0	2.212961619	3.578732064	0.361041543	1.5525826	0.45532917	2.097930277	0	2.584962501	0	3.410111149	0
212970		protein kinase (incomplete catalytic triad)	1.763228914	1.145408011	0	2.801450195	0	1.988690074	1.066019801	4.214264609	0	0	0	0
212980		hypothetical protein	5.005822691	4.911216216	6.414504633	5.736629599	4.94366985	5.307207829	4.515572811	5.10965601	5.781359714	6.164195767	5.304555646	6.064146071
212990		hypothetical protein / ISC3 paralog, VAC/PLV localization	1.135722068	2.88038301	2.427422572	0	2.163547734	1.988690074	0	3.167138832	0	0	0	0
213000		replication factor C, subunit 5, putative	1.763228914	1.145408011	0	0	0	1.513732276	0	0	0	0	0	0
213010		hypothetical protein	1.763228914	0	0	0	0	1.513732276	2.426156635	0	0	0	0	0
213020		hypothetical protein	2.533349138	0.683510889	0	4.197355918	0	1.988690074	1.066019801	0	3.584962501	0	4.471621376	1.501224273
213030	ClrLC	clathrin light chain TgClrLC	2.533349138	1.494738283	4.826330913	4.516971057	2.49574706	4.316571226	4.444888111	4.333303918	4.781359714	4.053008583	5.232475066	2.220842764
213040	CENP/C	kinetochore/centromere protein C TgCENP-C	1.135722068	2.938563861	1.673401602	2.472395403	2.033323826	3.767363527	1.066019801	0	2.459431619	3.372853312	0	1.501224273
213050		hypothetical protein	7.128098188	6.833232881	6.538625424	7.321506142	7.780460391	6.40714208	7.105449312	6.754450873	7.475733431	7.100448677	7.753255612	6.816094436
213060		WD domain, G-beta repeat-containing protein	2.804554503	0.683510889	0	3.84444403	1.348648449	2.236019865	1.066019801	3.605931632	0	0	0	0
213065		hypothetical protein	0	0	1.066832374	2.141509144	0	0	1.066019801	0	0	0	0	0
213067	GRA36	dense granule protein GRA36	3.03275512	0	2.099122316	0	1.731227323	1.312887258	0	0	0	0	0	0
213069		hypothetical protein	1.135722068	1.494738283	0	0	2.765588552	0.45532917	0	0	0	0	0	0
213072		Sec1 family protein	3.22974105	1.775755864	1.066832374	1.942431149	0.826491255	1.312887258	2.097930277	0	0	0	0	0
213100		hypothetical protein / ylmG homology	0	0.381861116	1.673401602	0	1.731227323	0	1.066019801	0	0	0	0	0
213115		hypothetical protein	1.763228914	0	0	0	0	0	0	4.443265358	1.807354922	2.632176511	0	0
213240		hypothetical protein	2.533349138	0.932866312	2.099122316	2.231612518	1.348648449	0	0	0	0	0	0	4.27114801
213255		hypothetical protein	2.804554503	2.212961619	0	0.649574612	0	1.847062546	1.066019801	0	0	0	0	0
213280	SRS25	SAG-related sequence SRS25	6.322303437	5.879635828	6.414504633	7.173065526	6.851228552	6.196993365	6.502700435	6.278603767	6.651051691	6.824150321	6.469817286	6.862230508
213290		hypothetical protein	0	0	0	0	0	0	0	0	0	0	0	0
213300		hypothetical protein	0	2.88038301	2.099122316	3.294978942	3.466466976	1.079488578	2.693374659	0	4.209453366	0	5.117116067	2.220842764
213310		hypothetical protein	3.941803173	2.01085754	2.427422572	1.095864462	1.731227323	2.631183095	2.693374659	0	0	0	0	0
213325		TBC domain-containing protein	3.22974105	1.642078589	2.920097571	2.396513509	1.348648449	1.513732276	2.918747969	0	0	0	0	0
213340		GMC oxidoreductase	0	2.620907519	3.115000256	0	0	0.800902968	0	0	0	0	0	0
213350	RPS15	ribosomal protein RPS15	6.94395741	7.35777787	6.923995014	7.32406858	6.575173018	7.032138992	7.612275638	7.424824737	8.483815777	8.246109066	8.673704534	6.97150134
213360		leucine rich repeat-containing protein	0	0	0	0	0	0	0	0	0	0	0	0
213370	FRM3	formin FRM3	3.824781701	0	2.694689502	0	1.5525826	2.79442203	0	4.084512611	2	0	2.760898647	0
213380		hypothetical protein	0	0	0	0	0	0	0	0	0	0	0	0
213388		hypothetical protein	1.135722068	0.932866312	2.920097571	3.019491953	1.731227323	1.312887258	0	0	0	0	0	2.698770787
213392		surface antigen repeat-containing protein	3.22974105	1.775755864	3.286678734	4.151924939	3.248996022	0.800902968	4.027781306	3.167138832	0	0	0	1.501224273
213400		zinc finger (CCCH type) motif-containing protein	3.697423657	1.145408011	0	4.480682578	2.163547734	1.312887258	0	2.884814474	2.169925001	0	2.952559799	1.501224273
213410		small nuclear ribonucleoprotein f (snrnp-f), putative	1.763228914	3.958382596	4.446371906	5.429087434	4.00725466	4.733657848	4.444888111	4.333303918	4.882643049	4.912544154	4.854388985	3.788247037
213415		hypothetical protein	2.533349138	0.932866312	0	0	0	0	0	0	1	1.622856511	0	0
213420		RAP domain-containing protein	1.763228914	2.471272167	0	1.580372025	0	0.45532917	0	0	0	0	0	2.220842764
213430		hypothetical protein	0	0	0	0	0	0	0	0	0	0	0	0
213445		hypothetical protein	4.56975943	4.657739255	5.214488224	6.034481701	5.613200502	4.830918229	5.125284442	4.894210912	5.700439718	1.028513411	6.618621677	5.085548316
213460		hypothetical protein	0	0	0	0	2.765588552	0.45532917	0	0	3.906890596	0	4.80554296	0
213480		hypothetical protein	0	0	0	0	0	0	0	0	0	0	0	0
213490		hypothetical protein	0	3.419093148	2.694689502	0	3.361825305	3.07414781	3.438671269	2.884814474	4.247927513	5.264429935	0	2.220842764
213500		tRNA-Ile	0	0	0	0	0	0	0	0	0	0	0	0
213510		tRNA-Tyr	0	0	0	0	0	0	0	0	0	0	0	0
213520		peptidase M20D, amidohydrolase	2.804554503	2.01085754	2.099122316	0	1.890168446	0	2.918747969	3.403153569	0	0	0	1.501224273
213530		hypothetical protein	0	0	0	0	0	0	0	0	0	0	0	0
213550	DHHC4	Asp-His-His-Cyc Domain family contain protien 4 TgDHHC4	3.557724479	3.334947371	3.115000256	0.361041543	2.163547734	2.117648644	2.097930277	4.545435911	3	0	3.856231553	2.220842764
213560		hypothetical protein	0	0	0	0	0	0	1.672334183	0	4.700439718	0	5.619164342	1.501224273
213570		hypothetical protein	5.058606455	3.100227964	5.171307842	3.336181874	4.925427525	5.040639184	4.879454928	2.068001512	5.426264755	6.303672791	3.27310927	5.085548316
213580		hypothetical protein	6.466004031	6.312567555	7.036554239	5.539048565	5.22296897	6.590535701	6.814450812	5.657992679	5.930737338	6.359553713	5.373205625	6.213991374
213590		hypothetical protein	3.403033263	4.453418653	4.122874172	1.711416641	3.861352471	3.600848723	3.703780933	4.084512611	5.700439718	6.69977644	1.95943323	1.501224273
213600		hypothetical protein	0	0	0	3.117283681	0	0	0	0	0	0	0	0
213610		hypothetical protein	3.403033263	5.430285843	4.51706002	3.376240663	2.765588552	5.150230282	4.444888111	5.354493725	5.247927513	5.88839224	4.196492939	4.735067034
213620		ABC1 family protein	3.03275512	1.898090435	1.673401602	0.649574612	3.782467062	0	0	0	0	0	0	0
213635		hypothetical protein	2.533349138	0	0	0	2.681127639	0	0	0	0	0	0	0
213650		ATP-binding domain 1 family protein	2.804554503	3.713791282	2.920097571	3.069216248	3.699017496	1.847062546	4.121408315	4.814599718	3.807354922	0	4.702590737	2.220842764
213660		zinc finger (CCCH type) motif-containing protein	6.278472613	5.879635828	6.106000424	6.095747484	5.014416423	4.369331556	6.651368708	3.941927393	5.599912842	6.640859665	0	5.085548316
213670		hypothetical protein	2.533349138	2.212961619	1.673401602	3.252564584	1.890168446	1.312887258	0	0	0	0	0	3.583154405
213680		MmgE/PrpD family protein	1.135722068	0	2.099122316	0	0	1.079488578	0	2.533459053	0	0	0	0
213690	RBX1	ring box protein 1 family protein	3.03275512	0	2.920097571	0	4.00725466	0.800902968	2.918747969	4.214264609	3.700439718	4.698113349	0	1.501224273
213700		hypothetical protein	2.804554503	0	2.427422572	0.889908331	1.348648449	1.513732276	0	0	0	0	0	0
213710		WD domain, G-beta repeat-containing protein	0	2.212961619	1.673401602	2.967992482	0	1.988690074	3.577307122	0	2.169925001	3.049534633	0	0
213720		hypothetical protein	0	0	1.066832374	0	0	0	0	0	0	0	0	0
213730		lanthionine synthetase C family protein	3.22974105	3.100227964	4.648824032	3.453168251	2.992823588	2.715110115	4.027781306	3.941927393	2.807354922	3.51086217	1.548959892	3.3439964
213740		hypothetical protein	1.763228914	0.932866312	1.066832374	1.095864462	2.282984083	1.513732276	2.097930277	3.403153569	1.321928095	2.042561536	0	3.057157961
213746		hypothetical protein	2.199077172	0	0	0	0	0.45532917	0	0	0	0	0	0
213748		hypothetical protein	2.533349138	0	0	2.472395403	0	1.513732276	0	0	0.584962501	1.028513411	0	1.501224273
213752		herpesviridae ul52/ul70 dna primase	0	0	0	0	0	0	1.066019801	0	0	0	0	0
213760		hypothetical protein	0	0	0	0	0.826491255	0	0	0	0	0	0	0
213770		Superkiller viralicidic activity 2 family 2, putative	1.763228914	3.290959484	3.286678734	2.6131427	2.681127639	2.86960006	1.672334183	2.068001512	4.087462841	0	4.991724886	1.501224273
213780		radical SAM domain-containing protein	0	0.381861116	0	0	0	1.513732276	3.820055533	0	0	0	0	1.501224273
213790		hypothetical protein	0	2.69028091	1.673401602	0	3.699017496	2.236019865	3.113624678	2.068001512	4.614709844	3.636814029	5.156602896	0
213800		homolog of human PPP3R1/2	1.763228914	0	4.029241175	0	3.610443014	3.600848723	3.577307122	1.37658331	0	0	0	3.96777976
213810	IscA	iron-sulfur cluster protein ISCA	1.763228914	0	0	3.376240663	0	1.988690074	1.066019801	2.068001512	0	0	0	0
213820		hypothetical protein	1.135722068	3.048327037	1.673401602	2.231612518	3.061255681	0	0	0	2.807354922	0	3.650347146	1.501224273
213830		Ufm1-conjugating enzyme 1, putative	2.804554503	1.775755864	2.427422572	1.095864462	2.681127639	4.019249975	1.672334183	2.884814474	0.584962501	0	0.973082623	0
213840		hypothetical protein	0	0	0	0	0	0	0	0	0	0	0	0
213850		MORN repeat-containing protein	0	0	0	0	0	0	0	0	0	0	0	0
213860		hypothetical protein	0	0	0	0	0	0	0	0	0	0	0	0
213870		UBA/TS-N domain-containing protein	1.135722068	1.898090435	3.115000256	4.960761712	0	2.236019865	0	3.605931632	0	0	0	1.501224273
213880		hypothetical protein	0	0	0	0	1.11106519	0	0	0	0	0	0	0
213885		hypothetical protein	1.763228914	0	0	0	0	0	0	0	0	0	0	0
213890		Myb family DNA-binding domain-containing protein	2.533349138	0	1.066832374	0.649574612	0	2.345411032	2.097930277	0	2	2.855895459	0	2.220842764
213900		regulator of chromosome condensation RCC1	3.941803173	4.392278439	2.099122316	3.294978942	4.261089062	3.195993714	4.647330893	2.068001512	0.584962501	1.028513411	0	2.220842764
213910		hypothetical protein	1.135722068	1.898090435	0	0	0	3.412576373	0	2.533459053	0	0	0	0
213920		hypothetical protein	1.763228914	2.938563861	1.673401602	3.629253055	2.49574706	3.644313588	2.918747969	3.167138832	0	0	0	1.501224273
213930		3' exoribonuclease family, domain 1 domain-containing protein	0	0.381861116	2.427422572	1.095864462	2.393284203	0	2.426156635	2.533459053	0	0	0	0
213940		CHCH domain-containing protein	5.611508921	5.528266061	5.800678423	4.006360684	5.3651008	5.588838785	5.483685912	5.869747492	5.87036472	5.755848452	5.968873075	6.103091567
213950		hypothetical protein	2.804554503	3.536769056	1.673401602	1.711416641	0	1.988690074	1.672334183	1.37658331	0	0	0	0
213960		hypothetical protein	0	0	0	0	0	0	0	0	0	0	0	0
213970		ribosomal RNA small subunit methyltransferase B, putative	1.763228914	4.531105965	3.286678734	2.801450195	3.899234484	3.253263027	2.097930277	3.403153569	1	1.622856511	0	1.501224273
214070		hypothetical protein	0	0	0	0	0	1.079488578	0	0	0	0	0	0
214080	TXF	toxofilin, TXF	4.640719355	4.371308694	5.485206339	6.015582879	4.476873946	5.706287223	4.515572811	5.7029032	4.321928095	5.302943513	0.973082623	4.830986693
214090		signal peptidase	1.135722068	1.775755864	3.578732064	4.82262146	1.348648449	2.715110115	1.066019801	1.37658331	1.584962501	2.367282916	0	2.698770787
214100		hypothetical protein	2.199077172	2.548028984	2.099122316	3.84444403	0	2.117648644	0	2.068001512	0	0	0	1.501224273
214110		protein yipf5, putative	3.557724479	2.88038301	1.673401602	3.019491953	1.5525826	2.79442203	2.097930277	0	0	0	0	1.501224273
214115		hypothetical protein	0	0	0	0	0	0	0	0	0	0	0	0
214120		hypothetical protein	0	1.330620654	1.673401602	1.831542922	0	0	0	0	0	0	0	0
214130		hypothetical protein	1.135722068	4.968190794	2.099122316	3.595713568	3.248996022	0.45532917	3.113624678	0	0	0	0	1.501224273
214140		hypothetical protein	3.403033263	2.620907519	3.115000256	4.986870593	2.591412887	4.051895424	2.426156635	4.545435911	3.169925001	0	4.036370465	4.27114801
214150		mitochondrial inner membrane translocase subunit TIM17, putative	1.135722068	1.642078589	0	0	2.282984083	1.988690074	2.693374659	0	0	0	0	1.501224273
214160		hypothetical protein	0	0	0	0	0	0	0	0	0	0	0	0
214170		hypothetical protein	2.533349138	2.938563861	0	2.472395403	2.992823588	2.715110115	0	0	1	1.622856511	0	2.698770787
214180		ENTH domain-containing protein	2.533349138	3.24558811	2.920097571	0	4.729069574	2.941053871	3.438671269	2.533459053	5.357552005	0	6.286187048	3.057157961
214190	SRS46	SAG-related sequence SRS46	2.199077172	0.381861116	1.066832374	0.361041543	2.282984083	0	1.066019801	0	0	0	0	0
214200		WD domain, G-beta repeat-containing protein	0	0	3.705216806	0	0.471638618	1.513732276	3.820055533	0	4.523561956	2.367282916	5.304555646	0
214210		rRNA pseudouridine synthase	4.05004071	4.433325109	4.372041016	2.045401281	4.289894322	4.175556354	4.444888111	4.969657774	2.700439718	2.855895459	2.539817084	4.401842859
214220		hypothetical protein	4.05004071	4.531105965	4.122874172	6.00284471	5.3651008	3.951655723	5.125284442	5.297068553	6.129283017	5.008882838	6.714345802	4.830986693
214230		Dopey, N-terminal domain-containing protein	1.135722068	0	2.694689502	0.361041543	1.348648449	0.45532917	2.426156635	0	0	0	0	2.698770787
214240		bromodomain-containing protein	2.199077172	1.898090435	2.920097571	5.050147532	3.306513392	1.847062546	3.113624678	2.068001512	3.459431619	4.446151905	0	2.698770787
214250		hypothetical protein	5.423073147	5.593096347	5.375340703	4.793332136	4.00725466	4.886275112	6.057860883	2.068001512	6.622051819	5.054742426	7.312311295	4.521675196
214260		alpha-glucan water dikinase 1, putative	3.22974105	1.642078589	2.427422572	3.872723781	3.061255681	3.136356725	1.066019801	0	0	0	0	3.057157961
214270		translation initiation factor IF-2, putative	3.697423657	3.958382596	3.286678734	3.84444403	0.471638618	3.600848723	4.027781306	0	0.584962501	0	0.973082623	0
214280	EpsL	ENTH domain containing protein TgEpsL	2.199077172	1.494738283	0	0	1.731227323	2.236019865	0	1.37658331	0	0	0	0
214290	DJ1	DJ-1 family protein	4.416424067	3.958382596	3.705216806	3.662030506	3.564029352	4.540134931	3.285283009	4.894210912	4.700439718	4.912544154	4.471621376	3.057157961
214295		hypothetical protein	0	0	0	0	0	0	0	0	0	0	0	0
214300		hypothetical protein	2.533349138	1.330620654	1.673401602	2.396513509	0.471638618	2.631183095	1.672334183	0	0	0	0	1.501224273
214310		hypothetical protein	2.199077172	0	2.099122316	3.954381745	2.163547734	1.513732276	2.097930277	4.084512611	2.169925001	0	2.952559799	1.501224273
214320	GT1	Glucose transporter 1 TgGT1	4.640719355	5.0094921	5.713062177	5.350829273	5.06528882	5.933513334	6.828401545	6.620412749	6.971543554	5.340455627	7.673835137	5.656277989
214330		DnaJ domain-containing protein	0	0	0	0	0	0	0	0	0	0	0	0
214340		hypothetical protein	3.824781701	2.756470905	2.694689502	3.453168251	3.189089989	1.690002941	1.066019801	1.37658331	1.321928095	1.622856511	0.973082623	0
214350		GTP-binding protein, putative	2.533349138	4.412947748	3.286678734	4.197355918	3.699017496	3.556033583	3.927653857	5.354493725	6.14974712	5.099189053	6.714345802	3.3439964
214360		tRNA-Glu	0	0	0	0	0	0	0	0	0	0	0	0
214370		hypothetical protein	3.697423657	1.494738283	1.066832374	3.927672696	3.610443014	0	3.438671269	0	0	0	0	2.698770787
214380		hypothetical protein	3.03275512	2.756470905	2.694689502	0	1.5525826	2.345411032	2.693374659	0	0	0	0	0
214385		hypothetical protein	0	0	1.066832374	0	0	0	0	0	0	0	0	0
214390		hypothetical protein	3.824781701	2.304301389	2.099122316	2.045401281	2.992823588	1.079488578	1.672334183	0	0	0	0	2.698770787
214400		hypothetical protein	2.804554503	1.494738283	2.427422572	0.361041543	0.471638618	1.690002941	0	0	0	0	0	0
214410		hypothetical protein	5.206274094	4.604822807	2.427422572	4.056531816	4.00725466	0	4.209327712	5.514209392	5.169925001	6.205441052	0	4.920924632
214420		hypothetical protein	1.135722068	0.683510889	0	1.276058258	0	0	0	0	0	0	0	0
214430		hypothetical protein	3.03275512	3.290959484	0	1.436224084	1.348648449	0	0	2.533459053	0	0	0	2.698770787
214440		4'-phosphopantetheinyl transferase superfamily protein	5.252318684	6.578074831	6.278691402	6.597335866	6.575173018	6.322709884	4.982864941	6.218010972	6.768184325	7.482416911	5.4704189	5.547533386
214450		tRNA-Ile	0	0	0	0	0	0	0	0	0	0	0	0
214470		Ulp1 protease family, C-terminal catalytic domain-containing protein	3.403033263	2.115445731	0	0	1.731227323	0	2.097930277	0	3.169925001	1.028513411	3.949110765	3.96777976
214480	RPA3	replication factor a protein 3 protein / RPA3	2.804554503	2.69028091	2.099122316	1.711416641	2.282984083	3.767363527	3.703780933	2.068001512	0	0	0	2.220842764
214490		peptidase M16 inactive domain-containing protein	2.533349138	1.494738283	2.099122316	0	0	2.715110115	1.066019801	0	3.392317423	4.375630465	0	0
214500		ankyrin repeat-containing protein	1.763228914	0.683510889	1.066832374	3.453168251	4.00725466	1.312887258	2.918747969	4.333303918	3.523561956	0	4.407600305	2.698770787
214510		hypothetical protein	0	0	0	0	0	0	0	0	0	0	0	0
214520	GTF2H4	general transcription factor IIH polypeptide 4 GTF2H4	0	3.459394407	2.427422572	0	2.033323826	3.07414781	2.097930277	0	3.523561956	4.513386192	0	2.220842764
214530		DnaJ domain-containing protein	1.135722068	2.115445731	3.115000256	0.889908331	3.248996022	3.644313588	3.577307122	3.605931632	2.807354922	3.752647362	0	1.501224273
214540		hypothetical protein	3.22974105	1.775755864	3.821500643	2.472395403	2.845377077	3.68650717	5.031916953	1.37658331	0	0	0	1.501224273
214545		hypothetical protein	2.199077172	0	0	0	0	0	0	1.37658331	0	0	0	0
214550		hypothetical protein	0	0	0	0	0	0	0	0	0	0	0	0
214560		hypothetical protein	2.804554503	3.377633652	1.066832374	3.490146568	3.306513392	3.009135097	1.672334183	0	2.906890596	0	3.756958911	2.698770787
214570		hypothetical protein	0	0	0	0	0	0	2.097930277	2.068001512	0	0	0	0
214575		hypothetical protein	3.403033263	3.746730885	3.115000256	0	0	1.690002941	2.426156635	0	0	0	0	0
214580		tetratricopeptide repeat-containing protein	3.03275512	2.620907519	2.427422572	1.711416641	0	0.800902968	0	0	0	0	0	0
214590		micro-fibrillar-associated protein 1	3.03275512	0.683510889	0	4.031664333	1.5525826	1.988690074	4.292195578	3.167138832	0	0	0	1.501224273
214600		hypothetical protein	1.763228914	2.115445731	2.427422572	4.865469828	3.516072715	3.806153491	3.438671269	1.37658331	1	1.622856511	0	2.220842764
214610	Trs85/TRAPPC8	TRAPPI/III complex Trs85/TRAPPC8	0	0.381861116	1.673401602	0	2.681127639	3.136356725	3.438671269	0	0	0	0	2.698770787
214620		hypoxia- inducible factor prolyl hydroxylase (phd2), putative	3.403033263	0.932866312	0	0	1.11106519	1.988690074	0	0	1.807354922	2.632176511	0	0
214630		hypothetical protein	3.22974105	0.932866312	2.920097571	4.219545943	0	1.312887258	0	0	0	0	0	0
214740		hypothetical protein	3.941803173	0.381861116	1.673401602	0	0	1.513732276	3.927653857	3.941927393	0	0	0	0
214750		hypothetical protein / mitochondria localization	1.135722068	2.69028091	1.066832374	0.889908331	3.189089989	3.195993714	2.693374659	0	4.087462841	5.099189053	0	3.788247037
214760		erythronate-4-phosphate dehydrogenase domain-containing protein	1.135722068	0.683510889	2.427422572	0	0	0.45532917	0	1.37658331	3.459431619	4.446151905	0	0
214770		small GTP binding protein rab1a, putative	3.557724479	3.150326412	3.440083076	3.019491953	0	0.800902968	4.370560994	0	3	0	3.856231553	2.220842764
214780		hydrolase, NUDIX family protein	1.763228914	0.932866312	1.066832374	0.649574612	1.731227323	0.45532917	0	3.605931632	0	0	0	1.501224273
214783		hypothetical protein	0	0.932866312	0	1.276058258	0	0	0	0	0	0	0	0
214787		hypothetical protein	0	1.145408011	0	0	0	0	0	0	0	0	0	0
214790		glycoprotein	5.005822691	5.706272718	5.449506071	5.68174284	5.048529885	4.261807934	5.125284442	4.730337495	5.06608919	3.049534633	5.829234906	4.401842859
214800		hypothetical protein	0	0	0	0	0	2.345411032	2.693374659	2.068001512	0	0	0	0
214810		hypothetical protein	1.135722068	2.620907519	1.673401602	0.649574612	2.845377077	1.513732276	1.066019801	1.37658331	0	0	0	0
214820	DRE	DNA repair enzyme TgDRE	1.763228914	0.683510889	2.099122316	1.436224084	2.393284203	1.079488578	1.672334183	1.37658331	1	1.622856511	0	4.127423228
214830		hypothetical protein	2.199077172	2.69028091	0	0	0.826491255	1.079488578	3.577307122	0	0	0	0	3.057157961
214835		hypothetical protein	0	0.932866312	1.673401602	0	0	0	0	0	0	0	0	0
214840	AP2X7	AP2 domain transcription factor AP2X-7	5.382241613	5.023000567	5.909791282	5.0251688	4.573758107	6.051216034	5.254899214	5.657992679	6.276124405	5.755848452	6.632691592	3.96777976
214850		1-deoxy-D-xylulose 5-phosphate reductoisomerase, putative	1.763228914	0	0	0	2.163547734	1.988690074	2.097930277	0	2.459431619	3.372853312	0	0
214860		hypothetical protein	0	0	0	0	0	0	0	0	0	0	0	0
214870		ribosomal protein L9, N-terminal domain-containing protein	1.135722068	0	0	2.741371165	0	1.079488578	1.066019801	0	0	0	0	0
214880	AC4	apical cap protien 4 AC4	4.834789937	3.573953887	5.171307842	2.045401281	4.573758107	5.473078554	3.113624678	5.611639068	0	0	0	3.3439964
214900		hypothetical protein	0	4.238655469	3.115000256	3.117283681	1.890168446	3.461997499	2.426156635	1.37658331	0	0	0	2.220842764
214910		hypothetical protein	0	0	1.066832374	0	0	2.715110115	2.918747969	0	0	0	0	2.698770787
214920		GPI-anchored wall transfer protein GWT1, putative	3.03275512	4.866958338	4.293671406	4.586919401	4.201693515	5.072809523	4.444888111	4.730337495	3.321928095	3.959667842	2.278615881	3.96777976
214930		hypothetical protein	0	0	0	0	0	0	0	0	0	0	0	0
214940	M2AP	MIC2-associated protein M2AP	8.006853458	7.90557416	7.358690735	6.981847875	8.458291774	7.57181905	7.828995846	8.195566447	8.159871337	7.95105923	8.329523566	7.724822552
214950		hypothetical protein	5.462780791	5.887041873	4.71045179	3.786165125	5.566876905	5.334000906	4.879454928	5.908608891	4.044394119	4.301483851	3.756958911	5.367308985
214960	AP2X8	AP2 domain transcription factor AP2X-8	1.135722068	2.304301389	1.066832374	0.361041543	2.845377077	1.690002941	0	2.068001512	0	0	0	2.698770787
214970		DNA replication licensing factor, putative	2.199077172	4.531105965	0	0	2.163547734	1.847062546	3.577307122	2.884814474	3.459431619	0	4.340605772	3.3439964
214980		hypothetical protein	5.340220711	5.280871456	4.210798849	4.960761712	5.469513545	3.412576373	4.121408315	3.167138832	4.614709844	5.640282411	0	4.401842859
214990		hypothetical protein	1.763228914	2.304301389	0	0	0.471638618	1.312887258	3.703780933	2.533459053	0	0	0	1.501224273
215010		hypothetical protein	2.199077172	1.145408011	3.440083076	2.316417769	3.061255681	1.690002941	0	3.941927393	0	0	0	0
215020		hypothetical protein	1.135722068	2.994489073	0	3.117283681	0	1.312887258	0	0	0	0	0	0
215030		hypothetical protein	3.03275512	0.683510889	2.099122316	0	2.992823588	1.079488578	0	0	0	0	0	2.220842764
215040		HEAT repeat-containing protein	3.03275512	0.381861116	0	2.141509144	0.471638618	2.117648644	0	4.443265358	4.754887502	0	5.674618506	0
215050		hypothetical protein	0	0.381861116	0	1.831542922	0	0	0	0	0	0	0	0
215055		hypothetical protein	0	0	0	0	0	0	0	0	0	0	0	0
215060		small GTP-binding protein sar1, putative	2.804554503	2.212961619	1.066832374	2.231612518	0.471638618	2.345411032	2.097930277	3.403153569	3.64385619	1.622856511	4.407600305	0
215070	FD	ferodoxin FD	1.763228914	2.304301389	2.099122316	0	0	2.447089108	3.438671269	0	3.459431619	4.446151905	0	0
215080		hypothetical protein	2.533349138	1.642078589	0	0	2.920983181	4.420230285	0	0	0	0	0	2.698770787
215090		ATP binding protein, putative	0	2.01085754	3.286678734	3.41521714	3.361825305	3.136356725	3.113624678	1.37658331	3.857980995	4.861849783	0	2.220842764
215100		PP-loop family protein	0	0	3.115000256	0	1.11106519	2.941053871	3.703780933	0	0	0	0	0
215110		tRNA-Thr	0	0	0	0	0	0	0	0	0	0	0	0
215120		tRNA-Thr	0	0	0	0	0	0	0	0	0	0	0	0
215130	AP3s	adapter protein AP-3 sigma AP3s	3.03275512	3.64556619	3.705216806	5.360846863	0	1.513732276	2.097930277	0	5.087462841	5.184173961	4.991724886	2.698770787
215140		hypothetical protein	0	0	0	0	0	0	2.097930277	0	0	0	0	0
215150	AP2X9	AP2 domain transcription factor AP2X-9	4.640719355	4.881862331	4.71045179	5.145949987	3.822448873	4.733657848	4.824830593	5.7029032	2.321928095	0	3.121719061	2.698770787
215160		hypothetical protein	5.611508921	6.614223158	5.713062177	6.96552824	5.624552668	6.010272928	5.741336635	5.237262529	5.794415866	5.670053321	5.900742775	5.30185814
215165		hypothetical protein	0	0	0	0	0	0	0	0	0	0	0	0
215170	PP2A2	serine/threonine-protein phosphatase 2A catalytic subunit beta isoform PP2A2	0	4.371308694	2.920097571	1.711416641	1.5525826	3.308345505	2.918747969	0	0.584962501	1.028513411	0	1.501224273
215180		hypothetical protein	0	0	0	0	0	1.847062546	0	2.068001512	0	0	0	2.698770787
215185		hypothetical protein	0	0	0	0	0	0	0	0	0	0	0	0
215195		tetratricopeptide repeat-containing protein	0	0	0	0	0	0	0	0	0	0	0	0
215210	FBXO2	putative F-Box protein 2 FBXO2	2.533349138	2.471272167	2.694689502	0	2.49574706	0.800902968	0	4.214264609	0	0	0	0
215220	GRA22	dense granule protein GRA22	6.010245215	4.473236179	5.033424607	5.889773401	6.043581619	5.007735093	4.027781306	5.788735897	2.169925001	0	2.952559799	3.788247037
215230		RNA recognition motif-containing protein	4.05004071	1.145408011	0	2.6131427	2.393284203	2.941053871	1.066019801	0	0	0	0	2.220842764
215250		thiamin pyrophosphokinase, catalytic domain-containing protein	0	0.381861116	0	2.472395403	0.826491255	0.45532917	0	0	0	0	0	1.501224273
215260	CPS2	carbamoyl phosphate synthetase II TgCPS2	2.199077172	3.334947371	3.440083076	2.045401281	3.741345565	3.767363527	2.693374659	1.37658331	0.584962501	0	0.973082623	0
215270		hypothetical protein	0	0	0	0	0	0	0	0	0	0	0	0
215280		succinate dehydrogenase [ubiquinone] iron-sulfur protein	2.533349138	2.938563861	3.578732064	2.801450195	1.890168446	1.847062546	2.097930277	0	3.807354922	4.375630465	2.952559799	2.698770787
215290		saccharopine dehydrogenase domain-containing protein	1.763228914	0	3.115000256	4.424478803	2.033323826	1.690002941	3.113624678	5.354493725	0	0	0	0
215300		hypothetical protein	3.03275512	1.898090435	1.673401602	0	0	0	2.918747969	1.37658331	0	0	0	0
215320		hypothetical protein	0	0	0	0	0	0	0	0	0	0	0	0
215328		hypothetical protein	0	0	0	0	0	0	0	0	0	0	0	0
215340	AP2X10	AP2 domain transcription factor AP2X-10	0	0	0	0	0	0.800902968	0	0	0	0	0	0
215343		hypothetical protein	0	2.548028984	1.066832374	0	1.5525826	0	0	0	0	0	0	0
215347		hypothetical protein	1.763228914	1.898090435	1.066832374	3.163801116	3.361825305	1.988690074	2.918747969	2.068001512	4.044394119	3.049534633	4.591723281	2.220842764
215350		hypothetical protein	4.244831997	4.56843517	5.214488224	3.872723781	3.189089989	5.088629621	5.618255372	3.605931632	6.022367813	6.265178938	5.753997033	3.3439964
215360		hypothetical protein	0	5.235176615	3.286678734	0.889908331	2.033323826	2.542070508	2.918747969	3.941927393	0	0	0	3.788247037
215370		hypothetical protein	4.333177644	2.01085754	1.066832374	0	1.348648449	2.941053871	1.066019801	1.37658331	2.169925001	3.049534633	0	2.698770787
215380		hypothetical protein	1.763228914	2.390200983	2.920097571	0	3.516072715	0	2.426156635	0	0	0	0	2.698770787
215385		transporter, major facilitator family protein	0	1.642078589	2.099122316	0.889908331	0.471638618	3.136356725	2.097930277	0	0	0	0	0
215390		TIM10 family protein, putative	0	0	0	2.316417769	0	1.079488578	2.097930277	0	0	0	0	0
215400		RNA recognition motif-containing protein	1.763228914	2.88038301	2.920097571	0.889908331	0	1.690002941	2.693374659	1.37658331	0	0	0	1.501224273
215410		DPCD family protein	0	0.381861116	0	0	0	0	0	0	0	0	0	0
215420	Ykt6A	R-SNAREs TgYkt6A	1.135722068	1.494738283	3.440083076	0	2.681127639	2.542070508	1.066019801	3.783688932	4.459431619	5.481450387	0	1.501224273
215425		hypothetical protein	1.763228914	4.013559205	2.099122316	1.711416641	3.061255681	3.009135097	3.438671269	3.605931632	3.95419631	4.961517497	0	2.220842764
215430	ICAP3	indispensable conserved apicomplexan ICAP3, mito localized	2.804554503	4.328432045	4.372041016	4.38575512	2.49574706	3.916632647	4.708956057	3.783688932	4.906890596	5.481450387	4.036370465	3.583154405
215440		WWE domain-containing protein	3.557724479	2.756470905	3.705216806	0	3.466466976	3.361402035	3.703780933	0	1	1.622856511	0	2.698770787
215450	AQP1	aquaporin 1	4.495127927	0.932866312	0	0	2.992823588	0	1.066019801	0	0	0	0	1.501224273
215460	RPS24	ribosomal protein RPS24	7.506129419	7.203196102	7.269370191	7.391588068	6.908074812	7.469807941	7.636265883	6.953411811	8.184875343	7.784133377	8.477184602	7.204241175
215470	RPL10A	ribosomal protein RPL10A	7.140393761	6.705015806	7.072203565	7.594119196	7.07045194	6.743263739	6.935401664	7.176795913	7.77478706	8.18039698	7.2588847	6.61520885
215480		Adenosine/AMP deaminase domain-containing protein	2.199077172	0	1.673401602	0	2.033323826	1.847062546	0	1.37658331	0	0	0	0
215490	NPT1/AT1	novel putative transporter 1 (in Plasmodium) NPT1 / apicomplexan amino acid transporter 1 AT1	4.894082515	6.192177708	5.256413672	5.390488922	4.318135689	5.360305453	5.959871232	5.354493725	7.189824559	7.350742134	7.022879249	5.161312854
215500		TPR repeat-containing protein	0	0	0	0	2.033323826	0	0	1.37658331	0	0	0	0
215510		MraW methylase family protein	1.135722068	3.536769056	4.210798849	2.741371165	2.681127639	3.644313588	2.426156635	0	4.95419631	0	5.877298437	3.583154405
215520		hypothetical protein	3.03275512	3.77893517	3.705216806	4.424478803	2.992823588	4.733657848	1.672334183	0	0	0	0	3.583154405
215530		hypothetical protein	6.210123685	5.811212843	6.486732652	4.837046113	5.929221806	5.833786636	5.447986514	6.498338963	6.794415866	5.670053321	7.380601791	5.085548316
215540		hypothetical protein	0	2.115445731	0	2.045401281	0	0	0	0	0	0	0	0
215550		hypothetical protein	3.22974105	0	0	0	1.890168446	3.253263027	1.672334183	0	0	0	0	1.501224273
215560	PRMT5	histone arginine methyltransferase PRMT5	2.533349138	1.145408011	2.427422572	0	0	1.690002941	2.097930277	0	0	0	0	0
215570	AP2X11	AP2 domain transcription factor AP2X-11	4.150721425	0	2.427422572	1.095864462	2.591412887	2.447089108	0	0	0	0	0	2.698770787
215580		hypothetical protein	0	0	1.066832374	0.889908331	0	0	0	0	0	0	0	0
215590		flavoprotein subunit of succinate dehydrogenase	3.824781701	3.680081994	3.929106876	5.168938559	4.201693515	2.86960006	4.879454928	0	4.882643049	3.220232346	5.590616892	3.788247037
215600		hypothetical protein	3.03275512	0.683510889	0	0	0.826491255	0.45532917	1.672334183	0	0	0	0	1.501224273
215610	ICAP11	indispensable conserved apicomplexan ICAP11, mito localized	0	0.683510889	0	0	2.845377077	2.631183095	0	0	0	0	0	1.501224273
215620	FBXO10	putative F-Box protein 10 FBXO10	2.804554503	2.212961619	2.099122316	0	0	1.513732276	0	0	0	0	0	0
215640		zinc finger, C3HC4 type (RING finger) domain-containing protein	2.804554503	0.932866312	2.427422572	2.231612518	2.49574706	3.461997499	0	4.969657774	0	0	0	3.3439964
215650		hypothetical protein	0	0	0	0	0	0	0	0	0	0	0	0
215660		hypothetical protein	2.804554503	2.01085754	1.066832374	3.694079779	2.393284203	2.941053871	0	0	0	0	0	0
215670		cAMP-dependent protein kinase	0	0	0	0	0	0	0	0	0	0	0	0
215680	SRS18/SAG2E	SAG-related sequence SRS18	0	0.683510889	0	2.231612518	3.861352471	2.941053871	0	0	0	0	0	0
215690		hypothetical protein	0	0.683510889	1.673401602	0	1.11106519	3.644313588	3.285283009	0	0	0	0	0
215700		phosphatidylinositol 3- and 4-kinase	1.135722068	0.932866312	1.673401602	2.316417769	0	1.988690074	1.672334183	0	0	0	0	1.501224273
215710		hypothetical protein	0	0	0	0	0	1.847062546	1.066019801	0	0	0	0	1.501224273
215730		Gas41, putative	1.135722068	0.932866312	2.099122316	0	2.49574706	2.236019865	3.285283009	4.443265358	0	0	0	2.698770787
215740		notchless, putative	3.403033263	3.290959484	2.099122316	0	1.5525826	2.236019865	3.927653857	0	1.321928095	2.042561536	0	2.220842764
215750		cytidine and deoxycytidylate deaminase zinc-binding region domain-containing protein	0	2.548028984	0	0	0	2.236019865	2.426156635	0	2.807354922	0	3.650347146	3.788247037
215775	ROP8	rhoptry protein ROP8	2.804554503	3.64556619	4.372041016	3.453168251	3.782467062	3.727501727	1.066019801	4.084512611	3.169925001	3.372853312	2.952559799	3.3439964
215785	ROP2A	rhoptry protein ROP2A	0	0	0	0	0	0	0	0	0	0	0	0
215885		hypothetical protein	0	0.381861116	0	0	0	0	0	0	0	0	0	0
215890		hypothetical protein	0	2.01085754	0	0	3.189089989	0	1.066019801	2.884814474	1.321928095	2.042561536	0	3.057157961
215895	AP2put	AP2 domain-containing protein	3.03275512	3.150326412	2.427422572	4.031664333	5.323911914	2.542070508	3.113624678	3.783688932	3.754887502	4.57762617	1.95943323	3.583154405
215900		hypothetical protein	0	0	0	0.649574612	0	0	0	0	0	0	0	0
215910		hypothetical protein	2.533349138	4.16745552	3.578732064	5.616346576	3.061255681	3.07414781	4.370560994	3.403153569	2.700439718	0	3.53522386	3.057157961
215920		hypothetical protein	0	0.683510889	2.099122316	0	2.393284203	0	0	1.37658331	0	0	0	2.698770787
215930	MED21	mediator complex subunit MED21	0	0	0	0	0	0	0	0	0	0	0	0
215940	AT1	Acetyl-coenzyme A transporter, putative AT1	2.199077172	2.471272167	2.694689502	0	0.471638618	1.079488578	4.027781306	0	0	0	0	2.220842764
215950		hypothetical protein	1.135722068	2.69028091	2.099122316	1.276058258	4.399686943	2.117648644	3.927653857	3.605931632	0	0	0	4.127423228
215955		hypothetical protein	0	0	0	0	2.681127639	0	0	0	0	0	0	0
215960		hypothetical protein	8.258837816	7.691755647	7.358690735	8.182251032	8.588627655	7.664454451	8.423377445	7.11167127	7.77148947	7.610768418	7.905877802	8.446493571
215970		hypothetical protein	0	0	0	0	0	0	0	0	0	0	0	0
215980		hypothetical protein	0	0	0	0	0	0	0	0	0	0	0	0
215990		helicase, putative	2.533349138	4.674955371	0	5.0251688	3.936147197	1.988690074	3.577307122	4.443265358	0	0	0	3.96777976
216000	IMC3	inner membrane complex protein 3, IMC3 (also ALV3)	6.010245215	5.909034591	6.1732049	4.920690491	6.665872091	6.763115738	3.285283009	6.278603767	6.257387843	6.032874746	6.438121798	6.024120006
216010	RPL24	ribosomal protein RPL24	3.557724479	0	2.694689502	0	2.681127639	0	1.672334183	0	1	1.622856511	0	2.220842764
216020		peptidase family c78 protein	2.199077172	3.573953887	1.066832374	0	2.765588552	1.079488578	1.672334183	1.37658331	1.321928095	1.622856511	0.973082623	0
216030	Tom1	ESCRT0 complex Tom1	0	0	0	3.41521714	1.890168446	1.079488578	3.113624678	0	0	0	0	3.057157961
216040		30S ribosomal protein S15, putative	3.557724479	3.24558811	2.427422572	3.725432527	2.920983181	1.690002941	4.982864941	3.605931632	0	0	0	0
216050		tetratricopeptide repeat-containing protein	1.763228914	0	0	0	0	1.513732276	4.444888111	3.783688932	3.64385619	0	4.532921753	0
216053		hypothetical protein	0	0	0	2.141509144	0	0	0	0	0	0	0	0
216055		hypothetical protein	2.199077172	1.642078589	1.066832374	0	3.189089989	1.988690074	4.209327712	3.403153569	4.727920455	4.912544154	4.532921753	3.583154405
216060		hypothetical protein	3.03275512	3.841264177	3.115000256	2.472395403	2.920983181	3.361402035	2.426156635	3.403153569	1	0	1.548959892	3.057157961
216070		hypothetical protein	1.135722068	2.115445731	1.066832374	1.095864462	0	0	0	0	0	0	0	1.501224273
216080	AKMT	apical complex lysine methyltransferase AKMT	1.135722068	1.330620654	1.673401602	2.801450195	4.318135689	1.690002941	3.703780933	3.605931632	4.129283017	5.142307193	0	2.220842764
216090		hypothetical protein	0	0	0	0	0	0	0	0	0	0	0	0
216120		hypothetical protein	0	3.573953887	1.066832374	1.436224084	0	2.117648644	3.285283009	2.068001512	0	0	0	0
216130		ubiquitin conjugating enzyme E2, putative	1.135722068	2.304301389	3.286678734	3.954381745	4.00725466	3.951655723	5.031916953	0	3	3.959667842	0	3.788247037
216140		tetratricopeptide repeat-containing protein	0	0	0	0	0.471638618	0	0	0	0	0	0	0
216150		peptidase family M3 protein	0	0	0	0	0	0	0	0	0	0	0	0
216155		hypothetical protein	0	0	0	0	1.731227323	0	0	0	0	0	0	0
216160		hypothetical protein	0	0	0	0	2.393284203	0	0	0	0	0	0	0
216170		SufS subfamily cysteine desulfurase	1.763228914	0.381861116	0	0	0	1.988690074	2.918747969	0	0	0	0	2.220842764
216180		hypothetical protein	6.062870331	6.262196843	6.432903464	5.48511539	4.830586635	5.805347902	6.127218607	5.514209392	5.108524457	6.121736527	0.973082623	5.429918934
216190		hypothetical protein	0	0	0	0	0	1.312887258	0	2.533459053	0	0	0	2.220842764
216200		hypothetical protein	0	0	0	0	0	0	0	0	0	0	0	0
216210		hypothetical protein	3.03275512	3.901011524	4.372041016	3.815598835	2.282984083	2.542070508	2.693374659	5.174869661	0	0	0	0
216220	AP2XI5	AP2 domain transcription factor AP2XI-5	0	0.932866312	0	0	0	3.361402035	1.066019801	2.068001512	0.584962501	1.028513411	0	2.220842764
216230		hypothetical protein	0	0.683510889	2.694689502	0	2.163547734	1.513732276	2.097930277	2.884814474	0	0	0	1.501224273
216240		hypothetical protein	3.03275512	0	0	0	0	2.79442203	0	0	0	0	0	2.220842764
216250		RecF/RecN/SMC N terminal domain-containing protein	0	1.330620654	0	0	0	1.690002941	1.066019801	0	0	0	0	0
216260		eukaryotic initiation factor-2B, gamma subunit, putative	3.557724479	0	2.099122316	0.889908331	0.826491255	3.009135097	3.113624678	0	0	0	0	0
216270		hypothetical protein	0	0	0	0	0	0	0	0	0	0	0	0
216275		ACR, YggU family COG1872 domain-containing protein	0	0	0	0	0	0	0	0	0	0	0	0
216280	ACa2	adenylate and guanylate cyclase catalytic domain alpha 2 TgACa2	0	0	0	0	0	0	0	0	0	0	0	1.501224273
216285		hypothetical protein	0	0	0	0	3.248996022	2.715110115	0	0	0	0	0	1.501224273
216290		hypothetical protein	3.557724479	3.901011524	1.066832374	2.316417769	4.476873946	3.880738148	4.768056366	4.443265358	0	0	0	4.127423228
216335		hypothetical protein	5.869616899	6.334402168	5.520044475	3.294978942	4.869274316	6.129773081	6.256667289	6.122065271	2.906890596	3.636814029	1.548959892	6.141013306
216370		hypothetical protein	0	1.494738283	0	0	0	1.079488578	0	0	0	0	0	2.698770787
216375		hypothetical protein	3.22974105	0	1.066832374	0	1.11106519	0.45532917	0	0	0	0	0	0
216380		phospholipid-translocating P-type ATPase, flippase subfamily protein	0	0	1.066832374	0	3.061255681	2.631183095	3.577307122	3.941927393	0	0	0	2.698770787
216390		RNA methyltransferase, TrmH family protein	2.199077172	0.381861116	3.578732064	0.889908331	0.471638618	1.513732276	3.285283009	0	0	0	0	3.057157961
216400		meiotic recombination protein DMC1 family protein	3.22974105	2.304301389	2.099122316	2.741371165	0	2.86960006	1.672334183	0	3.754887502	0	4.648221733	2.220842764
216410		hypothetical protein	2.199077172	1.145408011	1.673401602	3.252564584	0	1.513732276	1.672334183	0	2.700439718	0	3.53522386	0
216415		hypothetical protein	0	1.898090435	0	4.006360684	0	0	1.672334183	0	0	0	0	1.501224273
216420		hypothetical protein	0	0	0	0	0	0	0	0	0	0	0	0
216430		TBC domain-containing protein	2.804554503	2.01085754	2.099122316	2.141509144	3.466466976	3.07414781	2.426156635	5.82981025	1	1.622856511	0	3.96777976
216435		hypothetical protein	3.557724479	3.048327037	3.578732064	0	1.11106519	0.45532917	2.097930277	0	4.727920455	5.755848452	0	0
216440	OTU8	ovarian-tumor (OTU) domain-containing family cysteine protease 8 OTU8	0	2.304301389	2.099122316	2.396513509	0	4.051895424	2.693374659	0	0	0	0	3.583154405
216450		proteasome subunit alpha type 3, putative	4.05004071	4.306506198	4.029241175	4.056531816	3.936147197	5.088629621	5.169795857	2.533459053	5.285402219	5.481450387	5.07651799	3.3439964
216460		hypothetical protein	1.135722068	3.680081994	3.115000256	3.490146568	3.564029352	1.513732276	1.672334183	5.908608891	3.169925001	4.140675514	0	3.3439964
216470		hypothetical protein	0	0	0	0	3.061255681	0	0	1.37658331	0.584962501	0	0.973082623	1.501224273
216480		NMD3 family protein	1.135722068	2.81975689	2.427422572	2.85912702	0	1.312887258	2.426156635	0	0	0	0	0
216490		hypothetical protein	1.135722068	0	3.578732064	2.231612518	0.471638618	1.079488578	2.918747969	0	5.906890596	5.609884193	6.136236497	0
216500		tRNA synthetase, putative	0	1.775755864	1.066832374	0	3.936147197	1.690002941	0	0	0	0	0	1.501224273
216510		thioredoxin, putative	2.804554503	0	3.705216806	1.580372025	1.731227323	0	1.066019801	0	0	0	0	2.698770787
216530		ribosome recycling factor protein	0	0.381861116	1.066832374	0	2.163547734	2.236019865	0	0	0	0	0	0
216540		dolichyl-phosphate beta-glucosyltransferase	1.763228914	2.212961619	0	3.927672696	0.826491255	2.345411032	0	0	0	0	0	3.3439964
216550		tRNA-Lys	0	0	0	0	0	0	0	0	0	0	0	0
216560		methyltransferase domain-containing protein	0	0.932866312	0	1.580372025	0	0.45532917	0	2.533459053	0	0	0	0
216570		tRNA-Arg	0	0	0	0	0	0	0	0	0	0	0	0
216580		hypothetical protein	1.135722068	1.775755864	2.427422572	4.552369114	1.731227323	3.07414781	1.066019801	1.37658331	4.459431619	5.481450387	0	1.501224273
216585		hypothetical protein	0	0	0	0	0	0	0	0	0	0	0	0
216590		HEAT repeat-containing protein	4.56975943	5.0094921	5.214488224	3.629253055	5.378573189	5.266061483	4.647330893	5.297068553	1.584962501	0	2.278615881	4.632312924
216600	APE	exonuclease III APE	0	0.381861116	1.066832374	0	0.471638618	1.513732276	1.672334183	0	1.807354922	2.632176511	0	0
216610		ribosomal RNA large subunit methyltransferase J protein	0	0	0	0	0	0	0	0	0	0	0	0
216620		EF hand domain-containing protein	3.22974105	2.115445731	3.115000256	3.629253055	0.826491255	3.916632647	3.438671269	0	0	0	0	3.057157961
216630		trigger factor protein, putative	1.135722068	0.683510889	1.673401602	3.252564584	0	1.847062546	0	0	0	0	0	0
216640		GHMP kinase, putative	0	2.01085754	0	0	0	0	1.066019801	0	0	0	0	2.220842764
216650	MSC1a	Mature soluble cytoskeletal protein 1a TgMSC1a / basal cup localization	3.557724479	3.958382596	4.648824032	2.396513509	3.361825305	4.261807934	3.577307122	2.884814474	6.330916878	6.901482566	5.4704189	5.429918934
216660		hypothetical protein	2.199077172	1.494738283	4.372041016	2.678681101	2.282984083	3.009135097	1.672334183	0	0	0	0	3.583154405
216670	FUBP2	FUSE-binding protein 2 / KH-type splicing regulatory protein	2.804554503	3.901011524	4.029241175	5.419534187	2.033323826	4.28944941	4.444888111	3.605931632	1.321928095	2.042561536	0	5.00558332
216680		homolog of human ANKRD28	3.824781701	4.16745552	2.920097571	5.299670594	4.619864766	4.540134931	4.027781306	4.443265358	5.209453366	5.099189053	5.304555646	3.057157961
216700		hypothetical protein	1.135722068	2.69028091	1.066832374	0	0.826491255	0	0	0	0	0	0	0
216710	AT5/4	Apicomplexan amino acid transporter 5-4 ApiAT5/4	1.763228914	0	0	0	1.348648449	0	0	2.884814474	0	0	0	2.698770787
216720		hypothetical protein	0	0	0	0	0	0	0	0	0	0	0	0
216730		MCM2/3/5 family protein	3.03275512	4.261628771	4.293671406	5.438577836	4.107747292	4.233626496	4.121408315	0	6.011227255	4.63912721	6.660426345	4.127423228
216740		riboflavin kinase	1.135722068	2.212961619	2.920097571	2.54448476	0	1.513732276	1.066019801	0	0	0	0	2.220842764
216750	LEO1	Paf1/RNA polymerase II complex component LEO1	2.804554503	1.642078589	3.115000256	2.045401281	1.11106519	2.117648644	2.097930277	1.37658331	0.584962501	1.028513411	0	2.220842764
216760		RNA pseudouridine synthase superfamily protein	2.199077172	0	1.066832374	0.649574612	1.5525826	0	0	0	0	0	0	0
216770		hypothetical protein	3.697423657	3.24558811	4.648824032	2.396513509	4.107747292	2.631183095	2.918747969	4.333303918	2.459431619	3.372853312	0	3.583154405
216780		hypothetical protein	2.804554503	2.212961619	2.099122316	4.031664333	2.033323826	1.079488578	2.426156635	0	2.584962501	3.51086217	0	1.501224273
216785		hypothetical protein	1.763228914	1.145408011	1.066832374	0	0	1.988690074	0	0	0	0	0	0
216790		ATP-binding cassette sub-family E member 1, putative	2.804554503	2.69028091	1.066832374	0	0	2.86960006	0	2.533459053	0	0	0	0
216800		flagellar/basal body protein	0	2.81975689	2.920097571	4.128661448	3.899234484	3.136356725	1.672334183	1.37658331	0	0	0	2.220842764
216810		5'-nucleotidase, C-terminal domain-containing protein	0	4.19158138	3.115000256	2.914586378	4.373012135	3.767363527	3.577307122	5.174869661	0	0	0	3.3439964
216820		transporter, major facilitator family protein	5.206274094	5.126742917	3.929106876	3.526200716	5.456867795	4.692840339	2.097930277	4.443265358	6.54689446	7.38704703	4.648221733	2.220842764
216830		DTW domain-containing protein	0	1.330620654	0	1.942431149	3.306513392	1.312887258	0	0	0	0	0	0
216840		hypothetical protein	1.763228914	3.498600389	0	1.831542922	0	3.253263027	0	0	0.584962501	1.028513411	0	0
216850		hypothetical protein	1.135722068	0	0	0	0	1.847062546	0	0	0	0	0	0
216860	DDX39	DEAD (Asp-Glu-Ala-Asp) box polypeptide DDX39	5.340220711	6.027698179	5.297155073	4.325648122	5.28151244	4.493362004	5.741336635	4.443265358	4.882643049	5.913499985	0	5.707723386
216870		DNA excision repair helicase	0	0	0	0	1.11106519	0	2.693374659	2.068001512	0	0	0	2.698770787
216875		cpw-wpc domain-containing protein	0	0	0	0	0	0	0	0	0	0	0	0
216880	POC1	guanine nucleotide-binding protein	7.334820331	7.615783945	8.354289037	7.987489323	7.644880433	8.01009814	7.923009464	7.06082294	7.409390936	7.656101521	7.13585731	7.566627349
216890		hypothetical protein	0	0	2.427422572	0	0	2.117648644	2.097930277	0	0	0	0	0
216900		cytokine induced apoptosis inhibitor 1 family protein	1.763228914	0	1.673401602	1.942431149	2.393284203	3.308345505	1.672334183	2.068001512	1	0	1.548959892	1.501224273
216910		hypothetical protein	1.135722068	3.048327037	1.066832374	0	3.466466976	1.513732276	2.426156635	4.084512611	3.169925001	4.140675514	0	0
216920	MED8	mediator complex subunit MED8	4.333177644	2.304301389	0	1.580372025	4.00725466	3.136356725	0	2.533459053	0	0	0	2.698770787
216930		cholinephosphate cytidylyltransferase	4.05004071	3.573953887	3.440083076	3.872723781	1.348648449	2.715110115	3.113624678	4.730337495	2.906890596	0	3.756958911	4.27114801
216940		hypothetical protein	1.763228914	0	0	0	0	0	0	0	0	0	0	0
216950		helicase	0	2.471272167	2.099122316	3.694079779	1.5525826	1.079488578	0	2.068001512	0	0	0	1.501224273
216960		elongation factor Tu GTP binding domain-containing protein	1.135722068	0	1.673401602	0	0	1.690002941	2.918747969	0	4.169925001	5.184173961	0	1.501224273
216965		leucine rich repeat-containing protein	0	0	0	0	0	0	0	0	1	1.622856511	0	0
216970		coronin TgCor	2.199077172	2.304301389	2.920097571	0	0.826491255	2.236019865	1.672334183	0	0	0	0	2.698770787
216980		WDR8 protein isoform 3 family protein	3.22974105	1.330620654	1.066832374	0.361041543	0.826491255	1.513732276	0	1.37658331	0	0	0	0
216990		LysM domain-containing protein	0	0.381861116	0	0	2.765588552	1.079488578	0	0	0	0	0	0
217000		hypothetical protein	2.804554503	3.290959484	2.920097571	0.889908331	3.248996022	3.727501727	2.693374659	0	0.584962501	1.028513411	0	2.220842764
217010		hypothetical protein	1.763228914	0.381861116	1.066832374	2.316417769	0	3.916632647	1.672334183	1.37658331	0	0	0	3.96777976
217020		ATPase, AFG1 family protein	3.557724479	2.115445731	3.578732064	3.927672696	4.261089062	2.447089108	4.121408315	2.068001512	3.95419631	4.223319063	3.650347146	3.3439964
217030		hypothetical protein	0	0	1.673401602	2.141509144	0.471638618	0	0	0	2.807354922	3.752647362	0	0
217040		hypothetical protein	0	0	0	0	0	0	0	0	1.321928095	2.042561536	0	0
217050		ADA2-A transcriptional co-activator SAGA component	0	2.548028984	3.286678734	5.45737338	2.033323826	3.009135097	1.672334183	3.167138832	0	0	0	1.501224273
217160	Der1ER2	Der1 family protein TgDer1ER2	0	0	0	0	0	0	0	0	0	0	0	0
217170		hypothetical protein	0	0	0	0	0	0	0	0	0	0	0	0
217178		hypothetical protein	0	0	0	0	0	0	0	0	0	0	0	0
217182	RDP	RNA-dependent RNA polymerase RDP	3.03275512	2.88038301	2.099122316	2.231612518	3.861352471	1.690002941	2.097930277	2.533459053	2.700439718	0	3.53522386	1.501224273
217220		zinc finger, C3HC4 type (RING finger) domain-containing protein	2.533349138	2.115445731	0	0	2.163547734	3.136356725	2.693374659	4.545435911	0	0	0	2.698770787
217340		hypothetical protein	1.763228914	0	0	0	0	3.009135097	0	0	0	0	0	0
217350		methyltransferase MTA70, putative	1.763228914	0.683510889	1.673401602	0	0	0	0	0	1	1.622856511	0	1.501224273
217360		hypothetical protein	2.533349138	0.683510889	0	1.095864462	1.5525826	1.312887258	1.672334183	2.068001512	3.321928095	0	4.196492939	3.057157961
217370		hypothetical protein	0	0	0	0	0	0	0	0	0	0	0	0
217380		hypothetical protein	0	0	0	0	0	0	0	0	0	0	0	0
217390		hypothetical protein	0	0	0	0	0	0	0	0	0	0	0	0
217400		hypothetical protein	3.557724479	0.932866312	2.427422572	1.580372025	2.681127639	3.951655723	2.693374659	5.174869661	0	0	0	0
217410		hypothetical protein	1.135722068	0	0	2.678681101	0	1.079488578	0	0	0.584962501	0	0.973082623	1.501224273
217420		hypothetical protein	0	0	0	0	0	0	0	0	0	0	0	0
217430	PI2	Kazal Inhibitor / protease inhibitor TgPI2	1.135722068	1.898090435	0	0	3.248996022	3.767363527	3.577307122	0	4.882643049	0	5.804589026	0
217440		HCNGP family protein	4.772955692	2.01085754	1.066832374	0	4.075021397	1.079488578	3.577307122	0	3.247927513	4.223319063	0	1.501224273
217450	GTF2H5	general transcription factor IIH polypeptide 5 GTF2H5	0	2.756470905	1.673401602	0	1.348648449	1.312887258	2.918747969	3.403153569	0	0	0	2.220842764
217460		glutaminyl-tRNA synthetase (GlnRS)	5.158711374	5.818977632	5.619778893	3.725432527	5.690851409	4.830918229	4.824830593	5.514209392	6.658211483	4.57762617	7.429778612	4.401842859
217470		hypothetical protein	0	1.145408011	0	0	1.890168446	0	2.918747969	1.37658331	0	0	0	0
217480		hypothetical protein	0	2.69028091	0	0	0	2.345411032	3.113624678	1.37658331	0	0	0	0
217490		hypothetical protein	0	0	0	0	0	0	0	0	0	0	0	0
217500		HMG (high mobility group) box domain-containing protein	3.03275512	1.145408011	3.440083076	2.678681101	1.731227323	1.513732276	2.426156635	2.068001512	0	0	0	1.501224273
217510	IMC19	inner membrane complex protein 19	3.557724479	3.150326412	3.440083076	5.122589164	4.997052357	3.556033583	2.693374659	3.605931632	6.022367813	6.888878303	3.949110765	4.401842859
217520		hypothetical protein	4.416424067	4.371308694	2.920097571	4.552369114	3.655409904	4.28944941	3.113624678	5.908608891	5.285402219	6.303672791	0.973082623	4.27114801
217530		hypothetical protein	1.135722068	2.81975689	0	0	3.516072715	1.690002941	1.066019801	2.533459053	2.807354922	3.220232346	2.278615881	1.501224273
217540		RNA recognition motif-containing protein	2.804554503	3.100227964	3.115000256	2.967992482	4.997052357	2.236019865	3.438671269	3.783688932	0.584962501	0	0.973082623	3.057157961
217550		hypothetical protein	4.244831997	3.986234667	4.51706002	3.490146568	3.564029352	3.136356725	2.693374659	2.068001512	4.285402219	0	5.195037694	3.788247037
217555		hypothetical protein	4.95103415	1.642078589	4.122874172	3.019491953	3.306513392	4.204883579	4.515572811	4.084512611	0	0	0	3.96777976
217560	POLR2L	DNA-directed RNA polymerase II RPB10	2.199077172	3.290959484	2.920097571	1.942431149	2.163547734	2.941053871	2.693374659	3.403153569	4.321928095	5.340455627	0	2.698770787
217570	RPS27	ribosomal protein RPS27	6.614416748	6.972025379	7.072203565	6.695595207	5.974285443	6.322709884	7.366736557	5.82981025	6.400879436	6.055608566	6.660426345	6.064146071
217580	POLR3F	DNA-directed RNA polymerase III RPC6	3.03275512	0.932866312	0	0	2.033323826	1.690002941	3.577307122	0	0	0	0	1.501224273
217590		50S ribosomal protein L17, putative	1.135722068	0.683510889	0	2.231612518	1.11106519	1.312887258	0	0	2.700439718	3.636814029	0	0
217600	CDPK9	calcium-dependent protein kinase CDPK9	0	2.304301389	2.694689502	0	3.822448873	2.631183095	2.693374659	3.941927393	0	0	0	4.401842859
217610		hypothetical protein	4.05004071	4.412947748	3.705216806	2.678681101	1.11106519	3.806153491	4.121408315	3.941927393	5.686500527	2.855895459	6.531192758	2.698770787
217620		hypothetical protein	0	0.932866312	2.427422572	3.208865402	2.163547734	3.07414781	2.426156635	0	0	0	0	1.501224273
217630		hypothetical protein	2.804554503	2.115445731	0	0	2.681127639	1.513732276	1.672334183	0	0	0	0	0
217640		hypothetical protein	2.533349138	3.810436248	3.286678734	0	4.425877485	3.600848723	4.027781306	0	4.584962501	5.609884193	0	2.220842764
217650		hypothetical protein	0	0	0	0	0	0	0	0	0	0	0	0
217660		Tctex-1 family protein	0	0	1.673401602	0	2.393284203	0	1.672334183	1.37658331	1.807354922	2.632176511	0	0
217665		hypothetical protein	1.135722068	0.381861116	0	0	2.163547734	2.542070508	1.066019801	2.068001512	2.807354922	3.752647362	0	3.057157961
217670	RPS6	ribosomal protein RPS6	0	2.304301389	0	0	0.471638618	1.312887258	2.097930277	0	2.700439718	0	3.53522386	0
217680	GRA57	dense granule protien 57 GRA57	6.649251328	4.774148621	5.485206339	5.896675708	5.555059809	4.990997279	6.081352566	5.462910644	5.491853096	4.809309003	5.923812218	5.30185814
217688		hypothetical protein	2.533349138	2.01085754	2.099122316	0	3.126588265	1.312887258	2.097930277	0	0	0	0	3.3439964
217692		hypothetical protein	0	2.548028984	1.673401602	2.141509144	0	0	0	0	0	0	0	0
217700	AP2XII2	AP2 domain transcription factor AP2XII-2	2.199077172	0.381861116	0	3.561375765	2.591412887	3.644313588	2.097930277	2.533459053	3.584962501	4.57762617	0	1.501224273
217710		DnaJ domain-containing protein	0	0	0	0	0	0	0	0	0	0	0	0
217720		hypothetical protein	0	1.145408011	2.099122316	3.526200716	1.5525826	3.136356725	2.426156635	1.37658331	0	0	0	2.220842764
217722		hypothetical protein	0	0	0	0	0	0	0	0	0	0	0	0
217724		hypothetical protein	0	0	0	0	0	0	0	0	0	0	0	0
217726		hypothetical protein	1.135722068	0	2.099122316	0	0	0	1.066019801	0	0	0	0	0
217728		hypothetical protein	1.135722068	0	0	0	0	0	0	0	2.906890596	3.859867738	0	0
217730		hypothetical protein	1.763228914	0.932866312	2.099122316	0	2.49574706	1.988690074	3.820055533	0	2	2.855895459	0	2.220842764
217740		3-ketoacyl-(acyl-carrier-protein) reductase / oxoacyl-ACP reductase, putative	2.199077172	2.390200983	0	0	1.348648449	2.631183095	2.693374659	3.167138832	2.169925001	3.049534633	0	1.501224273
217750		hypothetical protein	1.135722068	3.334947371	2.694689502	1.942431149	0.471638618	3.253263027	1.672334183	0	3	3.959667842	0	1.501224273
217760		GTP-binding protein	0	0.932866312	1.066832374	1.436224084	1.11106519	3.195993714	1.672334183	0	1	1.622856511	0	3.057157961
217770		hypothetical protein	2.804554503	3.150326412	1.066832374	3.786165125	2.920983181	2.86960006	1.066019801	0	0	0	0	2.220842764
217780	Sec20	Qb-SNAREs TgSec20	2.199077172	2.994489073	1.673401602	0.649574612	0	1.690002941	1.672334183	0	0	0	0	0
217790		S1 RNA binding domain-containing protein	0	0	0	0	0	3.308345505	3.703780933	2.068001512	0	0	0	2.220842764
217800		hypothetical protein	0	0	0	0	0	0	0	0	0	0	0	0
217810		hypothetical protein	0	0.683510889	0	0	0	0	0	0	0	0	0	0
217820		PCI domain-containing protein	2.199077172	3.77893517	2.694689502	2.045401281	3.655409904	3.253263027	1.066019801	0	1.584962501	0	2.278615881	3.3439964
217830		hypothetical protein	3.557724479	3.377633652	3.578732064	0	3.610443014	3.68650717	2.097930277	0	0	0	0	2.220842764
217850		Sucrose-6F-phosphate phosphohydrolase	0	0	0	0	1.348648449	0.800902968	0	0	0	0	0	0
217855		hypothetical protein	0	0	1.066832374	0	0	0	0	0	0	0	0	0
217860		hypothetical protein	0	0.683510889	0	0	0	0	0	0	0	0	0	0
217870	DHHC3	Asp-His-His-Cyc Domain family contain protien 3 TgDHHC3	3.824781701	2.390200983	3.115000256	1.095864462	3.782467062	3.253263027	3.703780933	4.814599718	3.906890596	4.912544154	0	0
217875		hypothetical protein	0	0	0	0	0	0	0	0	0	0	0	2.220842764
217880		RNA-binding protein Nova-1, putative	0	0.381861116	1.066832374	0	0	0	0	0	0	0	0	0
217890		alkyl hydroperoxide reductase/ Thiol specific antioxidant/ Mal allergen, putative	2.533349138	6.221766409	6.011228885	4.778461429	5.519016416	5.373280033	4.982864941	5.514209392	7.816983623	7.431179947	8.100665888	3.057157961
217900		hypothetical protein	2.533349138	2.01085754	0	3.927672696	1.731227323	0	3.113624678	0	0	0	0	0
217910		DNA polymerase (pol2) superfamily protein	2.804554503	2.620907519	2.920097571	0	0	3.412576373	2.097930277	2.068001512	0	0	0	2.698770787
217915		hypothetical protein	0	0	0	0	0	0	0	0	0	0	0	0
217920		hypothetical protein	0	0	0	0	0	0	0	1.37658331	0	0	0	0
217930		hypothetical protein	0	0	0	0	2.163547734	0	1.066019801	0	0	0	0	0
217940		hypothetical protein	0	0.381861116	2.099122316	3.595713568	0	1.312887258	1.066019801	2.068001512	1.321928095	2.042561536	0	0
217951		hypothetical protein	2.804554503	1.898090435	3.929106876	1.711416641	4.171052849	3.843927752	3.113624678	0	4.64385619	5.481450387	2.760898647	3.057157961
217961		hypothetical protein	0	1.145408011	2.694689502	0	0	3.253263027	0	0	2.906890596	3.859867738	0	0
218000		hypothetical protein	2.804554503	1.775755864	0	0	0	1.690002941	3.285283009	0	0	0	0	2.698770787
218070		hypothetical protein	0	0.683510889	2.694689502	3.019491953	4.550140175	2.236019865	3.438671269	0	0	0	0	1.501224273
218130		hypothetical protein	0	0	0	0	0.826491255	0	0	0	0	0	0	0
218188		hypothetical protein	0	0	0	0	0	0	0	0	0	0	0	0
218192		hypothetical protein	0	0	0	0.649574612	0	0	0	0	0	0	0	0
218195		hypothetical protein	2.199077172	0	0	0	1.731227323	0	0	0	0	0	0	0
218200		UDP-sugar pyrophospharylase	0	0	0	1.276058258	0.471638618	0	0	2.884814474	0	0	0	1.501224273
218210	Kinesin3A1	kinesin-3 family protein A1 kinesin3A1	1.763228914	0	0	0	0	0	0	0	0	0	0	0
218215		hypothetical protein	0	0	0	0	0	2.542070508	0	0	0	0	0	0
218220		cell-cycle-associated protein kinase CDK, putative	0	1.775755864	2.427422572	0	2.49574706	1.690002941	0	2.533459053	0	0	0	0
218230		histone lysine methyltransferase, SET, putative	0	1.642078589	1.673401602	0	2.49574706	0	3.285283009	3.941927393	0	0	0	1.501224273
218240	IMC25	inner membrane complex protein 25 IMC25	3.03275512	2.756470905	3.286678734	5.098843836	1.890168446	3.556033583	2.097930277	4.214264609	3.64385619	0	4.532921753	1.501224273
218250		TAP42 family protein	3.03275512	2.212961619	1.673401602	4.056531816	1.890168446	0	1.066019801	0	3.857980995	4.861849783	0	0
218260		histone H3.3	6.466004031	6.786476598	6.729329373	6.040726691	6.453140898	6.504701992	5.770533492	6.953411811	7.405141463	7.515591095	7.294721353	6.213991374
218270	ROP48	rhoptry protein 48 ROP48	3.03275512	2.88038301	2.694689502	2.678681101	3.899234484	2.447089108	0	0	0.584962501	1.028513411	0	1.501224273
218280		eukaryotic porin, putative	3.03275512	3.610204328	3.821500643	4.717396684	3.936147197	2.345411032	3.927653857	5.174869661	5.426264755	2.042561536	6.303880716	3.583154405
218290		WD domain, G-beta repeat-containing protein	0	0	0	0	1.731227323	0	0	0	0	0	0	0
218300		zinc finger (CCCH type) motif-containing protein	3.03275512	3.77893517	3.929106876	5.80426241	4.707879916	3.509781574	4.209327712	4.545435911	0.584962501	1.028513411	0	4.27114801
218310	MIC14	microneme protein MIC14	5.539060565	5.246736725	4.446371906	5.050147532	6.125768377	5.360305453	4.768056366	4.894210912	5.686500527	6.284554247	4.754985001	5.161312854
218340		hypothetical protein	0	0	0	0	0	0.800902968	0	0	0.584962501	0	0.973082623	0
218350		hypothetical protein	0	0	0	0	0	0	0	0	0	0	0	0
218358		zinc knuckle domain-containing protein	0	0.381861116	0	0	0	2.117648644	0	2.884814474	2	2.855895459	0	2.220842764
218362	ZFP1	zinc finger protein ZFP1	3.557724479	0.683510889	3.821500643	0.889908331	0	2.236019865	1.672334183	0	0	0	0	1.501224273
218370		hypothetical protein	0	2.390200983	0	1.436224084	1.731227323	0	2.918747969	0	3.754887502	4.754782211	0	3.3439964
218380		tRNA-Val	0	0.381861116	0	0	0	0	0	0	0	0	0	0
218390		hypothetical protein	0	0	0	0	0	0	0	0	0	0	0	0
218400		NEK kinase	3.824781701	0	0	0	0	0	2.426156635	0	0	0	0	0
218410	RPP0	ribosomal protein RPP0	6.466004031	6.267881226	6.451070604	6.541178793	6.687683102	6.894919617	6.635586622	6.248625456	5.357552005	5.962441435	4.407600305	6.884756814
218420		WD domain, G-beta repeat-containing protein	3.22974105	3.680081994	1.066832374	3.815598835	2.033323826	3.195993714	2.693374659	2.533459053	3.700439718	4.698113349	0	2.698770787
218430		tRNA-Asp	0	0	0	0	0	0	0	0	0	0	0	0
218440		tRNA-Asp	0	0	0	0	0	0	0	0	0	0	0	0
218450		hypothetical protein	0	0	0	0	0	1.513732276	0	0	0	0	0	0
218460		hypothetical protein	0	0	0	0	0	0	0	0	0.584962501	1.028513411	0	0
218470		protein disulfide-isomerase, putative	0	0	0	0	0	0	0	0	0	0	0	0
218480		tRNA-Glu	0	0	0	0	0	0	0	0	0	0	0	0
218490		hypothetical protein	3.941803173	0	1.066832374	0	3.741345565	0	2.426156635	1.37658331	0	0	0	1.501224273
218500		hypothetical protein	0	0	0	0	1.731227323	0	0	0	0	0	0	0
218510		hypothetical protein	0	0	0	0	0	0	0	0	0	0	0	0
218520	MIC6	microneme protein MIC6	7.843490549	7.417811821	7.46978379	7.418214997	7.780460391	7.237665273	7.082349874	7.589338478	7.829722735	6.670618787	8.425588855	7.167966129
218530		proteasome-interacting thioredoxin domain-containing protein	0	1.145408011	1.066832374	2.914586378	0	0.45532917	2.693374659	0	3.459431619	3.51086217	3.410111149	1.501224273
218540		peptidase S15, putative	3.697423657	2.620907519	3.440083076	3.756118382	0.471638618	3.136356725	1.672334183	4.214264609	2.459431619	3.220232346	0.973082623	3.057157961
218550		PIK3R4 kinase-related protein	5.058606455	2.471272167	4.029241175	0.361041543	3.516072715	4.493362004	3.927653857	3.167138832	0	0	0	4.521675196
218560	ACC2	acetyl-coA carboxylase ACC2	3.403033263	4.142919338	1.673401602	4.443457722	1.348648449	5.180071548	1.066019801	2.884814474	4.906890596	5.783349299	2.760898647	4.127423228
218570		Nin one binding (NOB1) Zn-ribbon family protein	2.533349138	0.932866312	2.427422572	0	2.49574706	2.715110115	2.097930277	0	4.087462841	4.754782211	2.952559799	0
218580		RNA methyltransferase, TrmH family protein	2.199077172	2.01085754	0	0	1.11106519	3.009135097	2.097930277	2.533459053	5.882643049	0	6.816491467	1.501224273
218590	PPM8	protein phosphatase 2C domain-containing protein / protein phosphatase Mg2Mn2 dependent TgPPM8	3.03275512	3.198743389	2.920097571	3.786165125	0	3.509781574	4.370560994	4.084512611	0	0	0	2.220842764
218600		RNA recognition motif-containing protein	1.135722068	1.145408011	1.066832374	0.361041543	2.845377077	2.345411032	3.113624678	0	0	0	0	1.501224273
218610		ATPase (DUF699) protein	1.135722068	0	2.427422572	0	2.992823588	3.412576373	0	0	0	0	0	0
218720	CDPK6	calcium-dependent protein kinase CDPK6	3.22974105	2.01085754	3.115000256	0	2.992823588	3.727501727	1.672334183	2.884814474	0	0	0	0
218730		hypothetical protein	3.03275512	5.101498286	4.029241175	1.831542922	3.655409904	3.951655723	2.426156635	3.403153569	3.700439718	0	4.591723281	2.220842764
218740		membrane protein, putative	4.150721425	3.290959484	1.066832374	2.6131427	1.890168446	0	0	0	5.339850003	0	6.268273683	3.057157961
218750		hypothetical protein	1.135722068	0.683510889	0	3.662030506	3.899234484	1.690002941	0	0	0	0	0	1.501224273
218760	SNAP	soluble N-ethylmaleimide-sensitive factor attachment Protein SNAP	4.05004071	2.471272167	3.286678734	0.649574612	3.248996022	1.690002941	3.285283009	1.37658331	0	0	0	2.220842764
218770		carrier superfamily protein	2.199077172	0	1.673401602	0	0	0	0	0	0	0	0	1.501224273
218780		phosphoserine aminotransferase, putative	1.135722068	2.01085754	3.115000256	2.801450195	3.782467062	3.253263027	5.618255372	2.533459053	5.14974712	5.810335711	4.036370465	4.632312924
218790		elongation factor G C-terminus domain-containing protein	0	1.642078589	2.427422572	0	0	2.79442203	0	2.533459053	0	0	0	1.501224273
218800		hypothetical protein	1.763228914	0	0	0	0	0	0	0	0	0	0	1.501224273
218810		histidyl-tRNA synthetase	1.763228914	0.683510889	1.673401602	0	0	1.513732276	3.113624678	0	0	0	0	0
218820	Alba2	Homology of archeal Alba protein TgAlba2	4.640719355	4.549891299	4.372041016	4.262927605	4.451601032	4.585438954	4.879454928	5.297068553	5.266786541	5.224859948	5.304555646	4.632312924
218830		hypothetical protein	1.135722068	1.494738283	0	0	0	3.361402035	3.113624678	0	0	0	0	1.501224273
218840	MSH1	mutS domain protein	3.941803173	0.932866312	3.286678734	0	2.393284203	1.312887258	0	0	0	0	0	0
218850	RPS9	ribosomal protein RPS9	1.135722068	0.381861116	0	0	0	0	0	1.37658331	5	0	5.923812218	0
218860		hypothetical protein	0	0	0	0	0	0	0	0	0.584962501	0	0.973082623	0
218870		TBC domain-containing protein	0	2.756470905	1.066832374	2.6131427	3.361825305	2.447089108	2.693374659	0	0	0	0	2.220842764
218880	SF3	striated fiber assemblin 3 TgSFA3	3.03275512	3.841264177	1.673401602	4.808051125	3.361825305	3.727501727	1.672334183	1.37658331	5.357552005	6.395640286	0	2.698770787
218890		hypothetical protein	0	0	0	0	0	0	0	0	0	0	0	0
218900		hypothetical protein	2.804554503	0	0	0	0	0	0	0	0	0	0	0
218910		hypothetical protein	1.135722068	0	0	0	0	0	0	0	0	0	0	1.501224273
218920		proteasome subunit beta type 5, putative	4.333177644	3.680081994	3.440083076	4.006360684	2.49574706	4.469394318	4.647330893	3.783688932	3.95419631	4.961517497	0	4.127423228
218930		BTB/POZ domain-containing protein	0	0	0	0	0	0	0	0	0	0	0	0
218940	ICAP8	indispensable conserved apicomplexan ICAP8, mito localized	2.199077172	2.88038301	2.427422572	3.163801116	2.393284203	1.312887258	3.438671269	0	3.459431619	4.301483851	1.548959892	2.698770787
218950		hypothetical protein	0	1.642078589	1.066832374	2.472395403	3.822448873	1.312887258	1.066019801	0	3.754887502	4.754782211	0	1.501224273
218955		hypothetical protein	0	2.938563861	0	1.580372025	0	1.312887258	0	0	0	0	0	0
218960	AP2XII1	AP2 domain transcription factor AP2XII-1	1.135722068	3.810436248	3.578732064	4.219545943	1.11106519	3.556033583	4.708956057	2.068001512	2	1.028513411	2.539817084	2.698770787
219070		cyclic nucleotide-binding domain-containing protein	1.135722068	1.898090435	3.115000256	1.580372025	2.845377077	2.715110115	1.066019801	4.730337495	0	0	0	2.698770787
219080		edge expressed protein, putative	3.557724479	2.471272167	2.099122316	0	3.361825305	1.513732276	0	3.605931632	1.584962501	2.367282916	0	2.220842764
219090		hypothetical protein	0	0	0	0	0	0	0	2.068001512	0.584962501	1.028513411	0	0
219100		cyclin-dependent kinase regulatory subunit protein	0	3.048327037	2.920097571	2.045401281	0	2.941053871	1.672334183	3.167138832	0	0	0	2.220842764
219110		hypothetical protein	0	0	0	0	0	0	0	0	0	0	0	0
219120		zinc finger (CCCH type) motif-containing protein	5.206274094	5.909034591	4.584445785	5.616346576	3.610443014	4.369331556	5.125284442	4.214264609	0	0	0	4.521675196
219125		hypothetical protein	0	0	0	0	0	0	0	0	0	0	0	0
219130		NADPH-glutathione reductase	0	0	1.066832374	0	0	1.690002941	3.577307122	0	0	0	0	1.501224273
219140		EF-1 guanine nucleotide exchange domain-containing protein	3.697423657	6.014233831	5.375340703	4.241399828	4.596995618	4.469394318	5.373823025	4.545435911	6.357552005	6.783872065	5.804589026	4.521675196
219150		zinc finger, zz type domain-containing protein	0	2.01085754	1.673401602	0	0	1.690002941	1.066019801	0	0	0	0	0
219160		hypothetical protein	0	0	0	0	0	0	0	0	0	0	0	0
219170	ISC2	IMC suture component 2	2.199077172	0	2.694689502	0	2.920983181	0	0	1.37658331	0	0	0	0
219175		hypothetical protein	0	0	0	0	0	1.079488578	0	0	0	0	0	0
219180		acetyltransferase, GNAT family protein	1.135722068	0	0	0	2.393284203	3.509781574	1.672334183	0	4.044394119	0	4.94738315	2.698770787
219190		nuclear movement protein domain containing protein	1.135722068	2.756470905	3.578732064	2.85912702	2.033323826	3.985848685	3.438671269	3.605931632	4.930737338	3.049534633	5.674618506	3.3439964
219200		DEAD/DEAH box RNA helicase family protein	4.333177644	1.642078589	3.440083076	2.231612518	2.393284203	1.513732276	0	2.533459053	4.169925001	0	5.07651799	0
219210	Nup115	nucleoporin 115 TgNuc115	1.763228914	3.680081994	0	2.741371165	0	1.513732276	0	0	0	0	0	2.220842764
219218		hypothetical protein	0	0	0	0	0	0	0	0	4.491853096	0	5.406343242	2.698770787
219222		hypothetical protein	0	0	0	0	0	0	0	0	0	0	0	0
219230		AMP-binding enzyme domain-containing protein	3.03275512	2.471272167	3.286678734	3.453168251	3.699017496	1.312887258	3.438671269	2.533459053	4.554588852	2.855895459	5.268965474	0
219240		Peptidyl-tRNA hydrolase PTH2 domain-containing protein	4.333177644	2.304301389	1.066832374	2.045401281	3.306513392	2.447089108	0	0	2	0	2.760898647	0
219250		acetyltransferase, GNAT family protein	3.22974105	1.775755864	4.210798849	1.276058258	4.345834816	2.345411032	3.285283009	3.605931632	5.321928095	6.359553713	0	4.127423228
219260		cation-transporting ATPase, putative	2.199077172	3.680081994	3.286678734	1.095864462	0.826491255	3.556033583	3.703780933	0	0	0	0	0
219270		multi-pass transmembrane protein	5.158711374	5.864708697	5.909791282	3.725432527	6.093453311	7.13855895	5.212974967	6.154761301	6.714245518	3.049534633	7.604139096	5.851890902
219280	ALP1	actin like protein ALP1	1.135722068	3.100227964	1.673401602	3.069216248	3.189089989	0.800902968	3.285283009	4.084512611	0	0	0	2.698770787
219290		F-actin-capping protein subunit beta, putative	2.533349138	1.642078589	1.066832374	0	2.681127639	1.988690074	3.438671269	5.514209392	0	0	0	0
219300		ran binding protein	2.199077172	2.01085754	1.673401602	0	2.49574706	3.600848723	2.918747969	0	2.321928095	3.220232346	0	0
219310		DnaK family protein	3.941803173	4.371308694	4.880957286	3.900459832	4.261089062	4.886275112	4.515572811	4.640846894	6.22881869	5.481450387	6.687637958	3.3439964
219320	GAP50	gildesome-associated protein kDa50 GAP50	7.407838763	6.662492991	7.59760474	7.499808563	6.756374181	7.546268618	5.483685912	6.89655049	6.592457037	5.727813177	7.095790554	6.61520885
219348	SRS55M	SAG-related sequence SRS55M	0	0	0	0	0	0	0	0	0	0	0	0
219370		hypothetical protein	0	0	0	0	0	0	0	0	0	0	0	0
219430		tRNA ligase class II core domain (G, H, P, S and T) domain-containing protein	1.135722068	2.115445731	0	3.453168251	2.49574706	3.253263027	3.577307122	2.533459053	0	0	0	2.220842764
219440		hypothetical protein	3.03275512	3.929982223	3.286678734	3.786165125	1.11106519	2.542070508	1.066019801	1.37658331	3.169925001	3.859867738	1.95943323	2.220842764
219450		WD domain, G-beta repeat-containing protein	0	0	0	4.080977916	0.826491255	0	0	0	0	0	0	0
219460		hypothetical protein	1.763228914	1.642078589	1.673401602	0	2.591412887	1.690002941	0	0	0	0	0	3.057157961
219470		hypothetical protein	2.199077172	0	0	0	0	1.079488578	0	2.884814474	0	0	0	0
219485		hypothetical protein	2.199077172	2.212961619	0	2.472395403	0	2.715110115	1.066019801	1.37658331	0.584962501	1.028513411	0	0
219500		hypothetical protein	1.135722068	0.932866312	1.673401602	0.361041543	0	2.941053871	2.097930277	3.167138832	0	0	0	1.501224273
219510		GTP binding protein 7 isoform 2 family protein, putative	0	0	0	3.069216248	3.822448873	0.800902968	1.672334183	0	0	0	0	0
219520	PRMT1	histone arginine methyltransferase PRMT1	3.03275512	4.412947748	5.297155073	3.786165125	0	1.513732276	4.582955476	3.941927393	4.977279923	5.008882838	4.94738315	3.788247037
219530		hypothetical protein	0	0	0	1.580372025	0	1.690002941	0	1.37658331	0	0	0	2.698770787
219540		cytosolic tRNA-Ala synthetase	4.05004071	5.0094921	4.446371906	4.128661448	3.741345565	4.316571226	4.027781306	3.605931632	2.807354922	3.636814029	0.973082623	4.127423228
219550		dihydrolipoyllysine-residue succinyltransferase component of oxoglutarate dehydrogenase	1.135722068	2.620907519	2.694689502	0.361041543	0	2.117648644	1.672334183	3.783688932	4.491853096	3.959667842	4.854388985	0
219560		tRNA-Ala	0	0	0	0	0	0	0	0	0	0	0	0
219570		hypothetical protein	0	0	1.066832374	0	0	2.447089108	0	0	0	0	0	0
219580		tRNA-Trp	0	0	0	0	0	0	0	0	0	0	0	0
219590		RuvB family 1 protein	3.03275512	2.115445731	1.673401602	1.580372025	0.471638618	1.312887258	2.693374659	2.533459053	0	0	0	1.501224273
219600		hypothetical protein	2.533349138	2.620907519	3.115000256	0	1.11106519	0.800902968	0	2.884814474	0	0	0	2.698770787
219610		hypothetical protein	0	0	0	0	0	0	0	0	0	0	0	0
219620		hypothetical protein	0	0	3.705216806	0	0	0	1.066019801	0	0	0	0	0
219630		flavodoxin domain-containing protein	3.697423657	3.573953887	3.929106876	2.6131427	1.890168446	2.86960006	2.918747969	0	0.584962501	1.028513411	0	1.501224273
219640		hypothetical protein	1.763228914	1.330620654	2.427422572	0	0.471638618	0	2.918747969	0	0	0	0	0
219650		transporter, small conductance mechanosensitive ion channel (MscS) family protein	1.763228914	1.330620654	0	2.6131427	0	2.631183095	2.693374659	0	4.209453366	5.224859948	0	1.501224273
219660		hypothetical protein	3.557724479	0	0	0	0	1.312887258	0	0	0	0	0	0
219670		zinc finger (CCCH type) motif-containing protein	0	0	0	0	0	0	0	0	0	0	0	0
219678		hypothetical protein	1.135722068	4.56843517	1.673401602	0	0	1.513732276	2.693374659	0	0	0	0	0
219682		pyruvate dehydrogenase kinase, putative	0	2.390200983	1.066832374	0	0	0.45532917	0	3.167138832	0	0	0	0
219690		hypothetical protein	5.382241613	5.151553397	5.214488224	4.685866886	5.014416423	5.024280943	5.169795857	3.783688932	2.807354922	0	3.650347146	4.735067034
219700		DNA replication licensing factor MCM4, putative	4.05004071	2.938563861	3.705216806	3.41521714	1.890168446	2.345411032	3.927653857	0	4.727920455	5.755848452	0	0
219710		hypothetical protein	3.03275512	3.713791282	3.286678734	2.6131427	3.564029352	3.843927752	3.113624678	0	2.169925001	0	2.952559799	2.698770787
219720	Rab5C	Rab GTPase 5C TgRab5C	3.03275512	5.023000567	4.029241175	4.128661448	3.610443014	4.922033804	3.577307122	3.403153569	4.754887502	5.783349299	0	3.96777976
219730		hypothetical protein	4.772955692	5.235176615	4.880957286	1.711416641	5.712290794	4.051895424	5.125284442	4.545435911	5.209453366	4.809309003	5.5014202	4.127423228
219738		hypothetical protein	4.834789937	2.390200983	3.440083076	3.117283681	4.729069574	2.79442203	3.577307122	3.605931632	0	0	0	4.27114801
219742		hypothetical protein	1.763228914	0	2.920097571	3.927672696	0	0	0	0	0	0	0	0
219750		cytochrome c, putative	5.252318684	4.492785166	4.029241175	4.653632585	4.139747274	4.956927575	4.582955476	4.333303918	5.375039431	5.224859948	5.5014202	3.96777976
219760		N-acetyltransferase family protein	2.199077172	1.494738283	0	0	1.890168446	0.800902968	0	0	0	0	0	1.501224273
219770		30S ribosomal protein S12, putative	0	2.01085754	0	0	0	0.45532917	0	0	2.700439718	0	3.53522386	1.501224273
219780		hypothetical protein	0	0	0	0	0	0	0	0	0	0	0	0
219790		pre-mRNA processing factor PRP3	1.763228914	1.145408011	1.673401602	4.325648122	0.826491255	1.690002941	1.066019801	0	2.807354922	3.51086217	1.548959892	2.220842764
219800		vacuolar ATP synthase subunit b, putative	5.382241613	6.233434038	5.85626615	5.350829273	5.910794695	5.766535978	6.39433144	6.054362572	5.95419631	4.961517497	6.500831379	5.656277989
219810	GRA40	dense granule protein GRA40	6.23326832	6.636364394	6.106000424	6.571688552	6.870427262	5.950927438	5.908261998	6.523594063	7.159871337	7.663520457	6.454056583	5.547533386
219820		polyubiquitin UbC, putative	4.56975943	4.549891299	5.256413672	3.629253055	4.075021397	3.509781574	3.438671269	5.10965601	5.044394119	4.63912721	5.339288931	2.220842764
219828		HMG (high mobility group) box domain-containing protein	0	0	0	0	0	0	1.672334183	0	0	0	0	0
219832		cyclin-dependent kinase regulatory subunit protein	0	0	0	0	0	0	0	0	0	0	0	1.501224273
219840		hypothetical protein	1.135722068	0	0	0	0	0	1.672334183	1.37658331	0	0	0	0
219850		prolyl-tRNA synthetase (ProRS)	5.109526994	4.691968463	4.648824032	2.396513509	3.741345565	5.072809523	5.125284442	2.884814474	2.321928095	3.220232346	0	4.27114801
219860		replication licensing factor, putative	1.135722068	4.142919338	3.286678734	5.409917259	3.189089989	4.77335223	4.444888111	1.37658331	0	0	0	3.788247037
220025		hypothetical protein	0	0	0	0	0.826491255	0	0	0	0	0	0	0
220060		hypothetical protein	1.135722068	1.494738283	0	0	0	0	1.066019801	0	1	1.622856511	0	0
220070		hypothetical protein	0	0	0	0	0	0	0	0	0	0	0	0
220080	TSF8	Toxoplasma-specific familty protein 8 TSF8 / family C protein	0	0	0	0	0	0	0	0	0	0	0	0
220090		hypothetical protein	1.135722068	1.898090435	3.115000256	0.889908331	0.471638618	2.86960006	3.285283009	0	0	0	0	0
220100		phosphoribosylpyrophosphate synthetase	2.199077172	3.150326412	3.705216806	3.490146568	4.139747274	3.461997499	3.285283009	3.403153569	3.321928095	4.301483851	0	1.501224273
220110		hypothetical protein	0	0	1.066832374	1.942431149	2.033323826	2.236019865	0	0	0.584962501	0	0.973082623	2.220842764
220120	AP5s	adapter protein 5 sigma AP5s	0	2.115445731	1.066832374	0	0	0	0	0	0	0	0	0
220125		hypothetical protein	0	1.494738283	0	0	0	0	1.066019801	0	0	0	0	0
220128		hypothetical protein	0	0	0	0	0	0	0	0	0	0	0	0
220132		hypothetical protein	3.03275512	0	0	0	1.11106519	0	4.370560994	0	0	0	0	0
220140		EF hand domain-containing protein	0	0	1.673401602	3.725432527	2.033323826	1.079488578	2.693374659	0	0	0	0	0
220145		hypothetical protein	1.135722068	0	0	0	0	0	0	0	0	0	0	0
220150		50S ribosomal protein L16, putative	1.763228914	1.145408011	1.673401602	0	0	1.312887258	0	0	0	0	0	0
220160	PROP2	ATG18/WIPI homologue, PROPPIN family member 2 PROP2	0	0	0	0	1.5525826	2.79442203	1.672334183	0	0	0	0	2.220842764
220170		hypothetical protein	1.763228914	0	0	0	0.471638618	2.79442203	2.918747969	0	2	2.855895459	0	2.220842764
220175		hypothetical protein	0	0.381861116	0	0.889908331	0	0	1.066019801	0	0	0	0	0
220180		hypothetical protein	0	0	0	0	0	0.45532917	0	0	0	0	0	0
220190	QaS3	Qa-SNAREs TgQaS3	2.533349138	0	1.066832374	0	0	0.45532917	0	0	0	0	0	0
220200		hypothetical protein	0	0.683510889	1.066832374	0	1.731227323	1.312887258	0	0	0	0	0	2.220842764
220208		hypothetical protein	3.22974105	2.304301389	3.286678734	0	0.826491255	2.447089108	0	0	0	0	0	0
220212		pseudouridine synthase	0	2.756470905	0	0	0	0	4.121408315	0	0	0	0	0
220230		leucine rich repeat-containing protein	3.557724479	2.756470905	1.066832374	3.662030506	3.936147197	1.847062546	1.672334183	0	2.459431619	3.372853312	0	4.27114801
220240	GRA31	dense granule protein GRA31	6.971746432	7.191280322	6.555516354	6.711340292	6.831770905	6.075235523	6.193394342	6.666489758	5.754887502	6.563660093	4.036370465	6.064146071
220250		Nucleotide-sensitive chloride conductance regulator (ICln) protein	3.22974105	3.24558811	3.821500643	3.208865402	4.526129156	3.916632647	4.121408315	3.783688932	5.807354922	0	6.740568192	4.127423228
220260		hypothetical protein	0	1.494738283	1.673401602	0	3.466466976	1.847062546	0	0	0	0	0	0
220270	IMC6	alveolin domain containing intermediate filament IMC6	4.640719355	3.713791282	5.256413672	3.453168251	5.555059809	4.990997279	1.066019801	5.908608891	4.209453366	5.224859948	0	5.161312854
220280		mucin family glycoprotein	1.763228914	0	1.673401602	4.174819251	0	0	0	0	0	0	0	0
220290		hypothetical protein	0	0	0	0	0	0	0	0	0	0	0	1.501224273
220300		ribosomal protein L15 protein	0	0	1.066832374	0	0	0.45532917	0	0	0	0	0	2.220842764
220310		hypothetical protein	0	0	0	0	0	0	0	0	0	0	0	0
220320		BSD domain-containing protein	2.533349138	0	2.694689502	0.649574612	0	0	0	1.37658331	0	0	0	0
220330		hypothetical protein	3.557724479	2.304301389	3.821500643	2.678681101	0	3.136356725	2.097930277	0	0.584962501	0	0.973082623	3.3439964
220340		hypothetical protein	0	0	0	0	1.11106519	0	0	0	0	0	0	0
220350		tRNA ligases class II (D, K and N) domain-containing protein	3.03275512	2.304301389	4.210798849	1.276058258	3.899234484	0	4.582955476	1.37658331	0	0	0	3.057157961
220360		FAD binding domain-containing protein	1.763228914	1.145408011	0	0	1.731227323	2.236019865	1.066019801	3.783688932	0	0	0	0
220370		hypothetical protein	3.03275512	1.330620654	4.293671406	0	0	3.916632647	1.066019801	3.403153569	0	0	0	0
220380		hypothetical protein	4.495127927	3.377633652	2.099122316	6.009227853	3.861352471	4.051895424	2.426156635	0	1.321928095	2.042561536	0	4.127423228
220390		hypothetical protein	4.640719355	5.48010758	4.122874172	6.021910034	5.391920931	5.040639184	5.483685912	5.041354394	4.672425342	5.699222289	0	3.583154405
220400	ADF	actin depolymerizing factor ADF	3.697423657	4.622678151	4.984370952	4.94752792	4.997052357	4.204883579	5.411381275	5.297068553	6.139551352	6.032874746	6.231765549	3.96777976
220420		3'5'-cyclic nucleotide phosphodiesterase domain-containing protein	1.135722068	0	1.066832374	1.095864462	0	1.312887258	2.426156635	0	0	0	0	1.501224273
220425		tRNA-Arg	0	0	0	0	0	0	0	0	0	0	0	0
220430		hypothetical protein	3.03275512	2.994489073	2.694689502	1.711416641	2.49574706	2.715110115	0	0	3.807354922	4.809309003	0	0
220440		cyclin-dependent kinase regulatory subunit protein	0	0	0	0	0	1.847062546	0	0	0	0	0	0
220450		ribonuclease HI protein	0	0.683510889	1.673401602	0	0	0	0	2.068001512	0	0	0	0
220460	Vps2	ESCRTIII complex Vps2/CHMP2/Did4p	0	0	0	0	2.163547734	1.312887258	0	0	0	0	0	0
220470		hypothetical protein	3.03275512	2.471272167	3.115000256	0	3.564029352	1.690002941	3.285283009	0	0	0	0	1.501224273
220480		hypothetical protein	0	2.01085754	2.099122316	0.649574612	0.826491255	1.079488578	3.113624678	0	0	0	0	3.3439964
220490		pre-rRNA-processing protein PNO1, putative	2.533349138	2.756470905	2.920097571	3.786165125	0	3.556033583	0	1.37658331	0	0	0	3.3439964
220500		UBX domain-containing protein	3.03275512	3.929982223	3.705216806	0.889908331	0.471638618	3.727501727	2.097930277	0	0	0	0	1.501224273
220510		hypothetical protein	1.135722068	0	2.427422572	0	2.033323826	2.79442203	0	0	2.321928095	3.220232346	0	4.127423228
220520		hypothetical protein	4.495127927	1.494738283	0	0	1.890168446	0.800902968	4.879454928	0	0	0	0	2.220842764
220525		hypothetical protein	0	0	0	0	0	0	0	0	0	0	0	0
220530	AP2V1	AP2 domain transcription factor AP2V-1	1.135722068	2.548028984	2.099122316	0.649574612	0.826491255	1.847062546	0	2.884814474	0	0	0	0
220540		hypothetical protein	0	0	1.066832374	0	0	2.236019865	0	0	0	0	0	0
220550		tRNA-Ala	0	0	0	0	0	0	0	0	0	0	0	0
220560		hypothetical protein	1.135722068	0	0	0	0	0	0	0	0	0	0	0
220570		hypothetical protein	3.22974105	3.459394407	3.440083076	4.219545943	3.899234484	2.236019865	2.426156635	1.37658331	0	0	0	0
220580		hypothetical protein	1.763228914	0.683510889	0	2.316417769	0	0	0	0	0	0	0	0
220585		hypothetical protein	0	0	0	0	0	0	0	0	0	0	0	0
220600	AT3/3	Apicomplexan amino acid transporter 3-3 ApiAT3/3	3.941803173	2.115445731	3.440083076	3.980605296	0.826491255	2.941053871	1.672334183	2.884814474	4.781359714	5.810335711	0	3.3439964
220610	PPM9	protein phosphatase 2C domain-containing protein / protein phosphatase Mg2Mn2 dependent TgPPM9	3.941803173	2.620907519	2.920097571	0	2.033323826	3.509781574	0	1.37658331	2.700439718	3.636814029	0	0
220620		tRNA-Ser	0	0	0	0	0	0	0	0	0	0	0	0
220630		hypothetical protein	5.206274094	4.674955371	4.122874172	3.019491953	4.345834816	4.51693801	4.209327712	4.640846894	4.584962501	5.447472361	2.539817084	5.161312854
220640		hypothetical protein	4.150721425	4.040375823	3.821500643	1.580372025	2.765588552	4.607568403	3.113624678	3.605931632	4.491853096	4.57762617	4.407600305	3.96777976
220650		hypothetical protein	0	0	0	0	0	0	0	0	0	0	0	0
220720		hypothetical protein	0	0.932866312	2.099122316	3.208865402	2.920983181	1.988690074	2.097930277	3.403153569	1.321928095	2.042561536	0	0
220730		hypothetical protein	0	2.212961619	2.694689502	1.831542922	2.393284203	1.312887258	3.113624678	2.884814474	3.392317423	3.220232346	3.53522386	0
220740		hypothetical protein	1.135722068	0.381861116	0	0	0	0.45532917	0	0	0	0	0	0
220840		threonine synthase	0	0	0	0	0	0	0	0	0	0	0	0
220850		hypothetical protein	0	0	0	0	0	0	0	0	0	0	0	0
220860		DEAD/DEAH box helicase	1.763228914	2.01085754	4.584445785	2.472395403	2.992823588	2.631183095	1.672334183	3.941927393	2.807354922	3.752647362	0	4.127423228
220870		hypothetical protein	0	1.330620654	2.694689502	0	1.731227323	2.715110115	2.097930277	0	4.426264755	0	5.339288931	0
220880		hypothetical protein	0	0	0	0	2.033323826	2.117648644	0	0	0	0	0	0
220890		hypothetical protein	3.557724479	4.433325109	4.029241175	0.649574612	4.830586635	4.395005374	3.113624678	1.37658331	4.285402219	5.302943513	0	3.057157961
220900		hypothetical protein	5.206274094	4.93998474	4.122874172	3.208865402	4.906951575	5.805347902	3.438671269	4.443265358	5.988684687	4.513386192	6.660426345	1.501224273
220910		homolog of human PPP4R1	3.557724479	1.775755864	2.099122316	0	1.5525826	2.447089108	3.113624678	0	0	0	0	3.057157961
220920		hypothetical protein	2.533349138	2.548028984	2.694689502	2.54448476	2.992823588	0.45532917	2.693374659	2.533459053	0	0	0	2.220842764
220930	ISC3	IMC suture component 3	2.199077172	2.01085754	0	3.694079779	1.11106519	2.631183095	2.426156635	2.068001512	0.584962501	1.028513411	0	1.501224273
220940		ribosomal RNA methyltransferase (FtsJ) family protein	3.824781701	3.198743389	1.066832374	1.711416641	4.171052849	3.195993714	0	3.783688932	2.906890596	3.859867738	0	3.057157961
220950	MAF1b	mitochondrial association factor 1b	8.362189823	8.230671099	7.522278773	7.635968686	8.440738312	7.667090981	7.903373031	7.704239328	7.383704292	7.395982279	7.372240179	7.856016923
221160		acetyltransferase, GNAT family protein	3.03275512	2.304301389	2.099122316	0.361041543	0	1.079488578	1.066019801	2.884814474	0	0	0	1.501224273
221170		CAAX metallo endopeptidase	1.763228914	3.198743389	2.427422572	0.889908331	0.826491255	2.117648644	3.285283009	0	0	0	0	3.3439964
221180		hypothetical protein / microneme localization	4.56975943	4.586743707	4.648824032	3.694079779	4.664543435	4.51693801	4.292195578	1.37658331	5.087462841	4.809309003	5.304555646	3.788247037
221190		mrna cleavage factor family protein, putative	0	2.01085754	1.066832374	3.561375765	0	0	3.285283009	0	2	2.855895459	0	3.96777976
221200		CW-type Zinc Finger protein	2.533349138	3.929982223	1.066832374	4.748252117	1.890168446	2.941053871	3.113624678	0	0	0	0	3.788247037
221210		cyclophilin	6.485412284	5.91629162	5.935827125	6.059301084	5.06528882	6.152529626	6.39433144	5.983325613	6.894817763	6.341166191	7.267927663	5.80541759
221220		hypothetical protein	0	0.381861116	0	0	0	0.800902968	0	0	0	0	0	0
221230		hypothetical protein	3.03275512	3.24558811	2.099122316	3.117283681	1.11106519	0	2.426156635	1.37658331	0	0	0	2.220842764
221240		hypothetical protein	0	0	0	0	0	0.800902968	0	0	0	0	0	0
221250		hypothetical protein	1.763228914	3.048327037	4.446371906	5.340741637	3.899234484	2.236019865	3.438671269	1.37658331	2.906890596	0	3.756958911	2.698770787
221260		Class-II DAHP synthetase family protein	3.03275512	3.334947371	0	0	1.348648449	4.445021717	2.097930277	1.37658331	4.459431619	5.481450387	0	3.583154405
221265		hypothetical protein	0	0	0	0	0	0	0	0	0	0	0	0
221270		oxidoreductase, 2OG-Fe(II) oxygenase family protein	4.708352079	0.381861116	2.694689502	2.141509144	1.731227323	3.916632647	3.820055533	2.068001512	2.321928095	0	3.121719061	3.788247037
221275		hypothetical protein	0	0	0	0	0	0	0	0	0	0	0	0
221280		hypothetical protein	0	1.330620654	1.066832374	0.361041543	0.471638618	3.556033583	2.426156635	0	0	0	0	2.698770787
221290		tRNA-Leu	0	0	0	0	0	0	0	0	0	0	0	0
221295		hypothetical protein	2.199077172	1.494738283	2.427422572	0	3.306513392	3.195993714	1.066019801	3.783688932	4.857980995	5.755848452	2.539817084	2.698770787
221310	APN1	aminopeptidase N protein 1 APN1	0	1.145408011	0	0	0	0	1.066019801	0	0	0	0	0
221320	ACC1	acetyl-CoA carboxylase ACC1	3.941803173	4.392278439	4.826330913	4.365996402	1.11106519	5.411518021	3.438671269	4.443265358	1.321928095	2.042561536	0	2.220842764
221330		DNA gyrase/topoisomerase IV, A subunit domain-containing protein / apicoplast localization	0	1.145408011	2.920097571	0.649574612	1.5525826	2.631183095	3.703780933	0	0	0	0	2.698770787
221340		hypothetical protein	2.199077172	2.81975689	0	1.276058258	4.707879916	0.45532917	3.285283009	1.37658331	0	0	0	1.501224273
221350		Ctr copper transporter family protein	1.763228914	1.642078589	2.920097571	0.649574612	0	1.513732276	3.703780933	4.545435911	2.169925001	0	2.952559799	1.501224273
221360		hypothetical protein	2.199077172	0	0	0	0	0	0	2.884814474	4.044394119	4.63912721	3.121719061	1.501224273
221370		hypothetical protein	1.135722068	0	1.673401602	0	0.826491255	2.79442203	0	1.37658331	0	0	0	0
221380	Alba1	Homology of archeal Alba protein TgAlba1	5.340220711	4.674955371	5.85626615	5.503318061	4.139747274	5.599919896	4.768056366	4.084512611	6.426264755	1.028513411	7.355370147	3.3439964
221390		hypothetical protein	0	0	2.427422572	0	1.731227323	2.542070508	0	0	0	0	0	1.501224273
221400		hypothetical protein	4.333177644	3.680081994	3.705216806	3.786165125	4.526129156	3.880738148	3.927653857	1.37658331	1	1.028513411	0.973082623	4.127423228
221410	ALP4	actin-like protein ALP4	1.135722068	0.381861116	1.673401602	1.580372025	1.5525826	2.447089108	1.066019801	0	0	0	0	2.698770787
221415		hypothetical protein	0	0.381861116	0	0	0	0	0	0	0	0	0	0
221420	Kinesin3A2	kinesin-3 family protein A2 kinesin3A2	0	0	0	0	0	0	1.066019801	0	0	0	0	0
221430		hypothetical protein	0	0.381861116	1.673401602	0	0	0	2.426156635	0	0	0	0	0
221440		RPGR, putative	0	0	2.427422572	0	1.11106519	2.117648644	2.097930277	2.533459053	0.584962501	0	0.973082623	2.698770787
221450		SPRY domain-containing protein	2.533349138	0.932866312	2.427422572	0	0.826491255	0.800902968	1.672334183	3.941927393	0	0	0	0
221455		hypothetical protein	0	1.145408011	0	1.580372025	0	0	0	0	0	0	0	0
221460		phosphoglycerate mutase family protein	4.05004071	3.198743389	3.821500643	2.472395403	3.466466976	2.941053871	2.693374659	3.167138832	4.321928095	5.142307193	2.539817084	3.057157961
221470		hypothetical protein / cytoplasm localization	4.56975943	4.492785166	4.029241175	1.095864462	3.126588265	4.922033804	3.577307122	2.068001512	5.475733431	5.264429935	5.64715785	3.96777976
221480		hypothetical protein / microneme localization	3.824781701	5.088708363	4.029241175	3.117283681	3.361825305	3.806153491	2.426156635	5.174869661	5.339850003	5.008882838	5.590616892	3.583154405
221490		cell cycle regulator protein	4.150721425	3.459394407	2.694689502	2.045401281	1.11106519	2.236019865	0	2.533459053	4.169925001	4.754782211	3.27310927	0
221500		dual specificity phosphatase, catalytic domain-containing protein	3.22974105	1.145408011	0	0	2.681127639	0	0	0	2.906890596	0	3.756958911	0
221510	ApiCox18	apicomplexan cytochrome c oxidase 18 ApiCox18	3.403033263	4.622678151	3.821500643	4.620661578	3.822448873	4.830918229	3.820055533	3.783688932	5.357552005	5.547096022	5.156602896	4.27114801
221518		hypothetical protein	0	1.642078589	3.286678734	0	0	1.513732276	0	0	0	0	0	0
221522		adaptor complexes medium subunit family protein	2.199077172	3.377633652	3.115000256	0	1.731227323	0.45532917	3.438671269	3.167138832	3	3.959667842	0	1.501224273
221530		hypothetical protein	2.533349138	2.01085754	3.286678734	1.580372025	3.061255681	2.631183095	2.918747969	1.37658331	3.523561956	4.513386192	0	1.501224273
221540		hypothetical protein	0	0	1.066832374	2.231612518	0.826491255	0	0	0	0	0	0	0
221550		CMGC kinase, MAPK family, MEK kinase-related (incomplete catalytic triad)	0	0	0	0	0	0	0	0	0	0	0	2.220842764
221560		hypothetical protein	1.135722068	0	0	0	0	0	0	0	0	0	0	1.501224273
221570		pre-rRNA-processing protein, putative	0	3.746730885	0	0	1.11106519	3.461997499	2.097930277	3.783688932	1.321928095	2.042561536	0	0
221580		ribosomal RNA large subunit methyltransferase J protein	0	1.145408011	2.694689502	3.595713568	2.992823588	1.312887258	0	5.354493725	0.584962501	0	0.973082623	3.96777976
221585		hypothetical protein	2.199077172	1.494738283	0	2.741371165	1.890168446	0	0	0	0	0	0	0
221590		dual specificity phosphatase, catalytic domain-containing protein	6.13837493	4.881862331	4.122874172	5.448006217	5.192781573	4.886275112	5.295639482	2.884814474	5.357552005	5.340455627	5.373205625	3.96777976
221600		hypothetical protein	1.135722068	0.932866312	0	0	0.826491255	1.690002941	0	0	0	0	0	2.698770787
221610		ubiquitin carboxyl-terminal hydrolase	2.804554503	3.841264177	1.066832374	3.069216248	0	2.542070508	3.703780933	3.167138832	1.584962501	2.367282916	0	2.220842764
221620	TUBb1	tubulin beta chain isoform 1 TgTUBb1	6.010245215	5.655138213	5.828739997	6.464281196	4.749952506	5.695996528	4.209327712	6.572815436	5.06608919	6.100028924	0	5.80541759
221630		hypothetical protein	4.05004071	2.620907519	2.920097571	1.711416641	2.845377077	0	0	0	0	0	0	0
221640		hypothetical protein	3.22974105	2.471272167	2.427422572	0.889908331	4.075021397	2.941053871	2.097930277	3.605931632	0	0	0	2.220842764
221660		DEAD/DEAH box helicase domain-containing protein	0	1.642078589	1.673401602	0.361041543	0	1.847062546	0	0	0	0	0	2.698770787
221665		hypothetical protein	0	0	0	0	0	0	0	0	0	0	0	0
221670	FACT140	transcriptional elongation factor FACT140	0	1.145408011	4.029241175	1.095864462	4.501711744	2.236019865	4.027781306	3.403153569	0	0	0	2.698770787
221675		hypothetical protein	2.804554503	2.620907519	2.099122316	4.732906889	0	3.07414781	3.703780933	2.884814474	0	0	0	3.788247037
221685		hypothetical protein	2.199077172	0	0	0	0	0	0	0	0	0	0	0
221690		hypothetical protein	2.533349138	3.334947371	3.440083076	3.561375765	0.826491255	2.117648644	4.515572811	4.084512611	0	0	0	1.501224273
221700		hypothetical protein	1.135722068	0	2.920097571	2.54448476	2.765588552	1.513732276	0	3.605931632	0	0	0	2.698770787
221710		TBC domain-containing protein	0	2.471272167	1.066832374	0	0.826491255	0	0	0	0	0	0	1.501224273
221720		hypothetical protein	2.804554503	3.498600389	2.427422572	0.649574612	2.591412887	2.715110115	3.113624678	4.545435911	5.339850003	0	6.268273683	2.220842764
221818		hypothetical protein	2.199077172	0.381861116	1.066832374	0	0	1.847062546	1.066019801	0	3	3.959667842	0	0
221830	SUB12	subtilisin SUB12	1.135722068	0	0	0	0	0	0	0	0	0	0	0
221840		hypothetical protein	0	0	0	0	0	0	0	0	0	0	0	0
221850		prohibitin family protein, putative	0	0	0	2.316417769	0	0	1.066019801	0	0	0	0	0
221855		hypothetical protein	0	0	0	0	0	0	0	0	0	0	0	0
221860		hypothetical protein	0	0	0	0	0	0	0	0	0	0	0	0
221865		hypothetical protein	0	0	0	0	0	0	0	0	0	0	0	0
221870		hypothetical protein	2.533349138	3.536769056	1.673401602	3.694079779	2.920983181	3.68650717	4.209327712	1.37658331	1.321928095	0	1.95943323	3.96777976
221880		hypothetical protein	2.804554503	0.683510889	0	1.436224084	0.471638618	1.513732276	2.426156635	0	0	0	0	2.220842764
221890		WD domain, G-beta repeat-containing protein	0	0	0	0	0	0	2.918747969	0	0	0	0	0
221895		hypothetical protein	0	0	0	0	0	0	0	0	0	0	0	0
221900		hypothetical protein	1.135722068	0.683510889	1.066832374	0	1.890168446	2.117648644	0	0	0	0	0	1.501224273
221905		hypothetical protein	0	2.938563861	2.099122316	2.316417769	3.126588265	2.345411032	1.672334183	2.884814474	0	0	0	1.501224273
221910		AN1 family Zinc finger domain-containing protein	1.135722068	1.642078589	0	1.580372025	1.731227323	3.195993714	3.285283009	2.884814474	0	0	0	0
221922		NifU family domain-containing protein / apicomplast localization	2.199077172	0.683510889	2.427422572	3.208865402	0.826491255	1.079488578	3.113624678	1.37658331	4	3.636814029	4.270348062	2.698770787
221930		hypothetical protein	0	0	0	0	0	0	0	0	0	0	0	0
221940	AP2a	adapter protein AP-2 alpha AP2a	0	2.212961619	1.066832374	0	0	0	1.066019801	0	0	0	0	0
221950		splicesome-associated protein, putative	1.135722068	1.494738283	2.099122316	0.889908331	0	1.513732276	3.113624678	0	0	0	0	3.057157961
221970		hypothetical protein	1.763228914	2.212961619	1.066832374	0	2.681127639	3.195993714	3.438671269	0	0.584962501	0	0.973082623	3.057157961
221980		U1 zinc finger protein	0	1.898090435	1.673401602	2.6131427	0.471638618	0	0	0	0	0	0	2.220842764
221990		hypothetical protein	1.763228914	0	2.694689502	0	4.318135689	3.361402035	0	4.969657774	0	0	0	1.501224273
222000		brix domain-containing protein	2.199077172	2.69028091	1.066832374	0	1.11106519	1.079488578	2.426156635	2.068001512	2.700439718	3.636814029	0	0
222010	Tim50	Translocase of inner mitochondrial membrane 50 potentially	1.135722068	0	1.066832374	1.831542922	3.610443014	0.45532917	0	0	0	0	0	0
222020	PGK2	phosphoglycerate kinase PGK2	0	1.494738283	2.427422572	1.580372025	2.920983181	2.79442203	0	0	0	0	0	0
222030		hypothetical protein	0	1.145408011	0	0	0.471638618	1.690002941	0	0	1	1.622856511	0	0
222040		Ran-interacting Mog1 protein	3.03275512	2.115445731	0	0	0	3.253263027	2.097930277	0	3.584962501	3.220232346	3.856231553	0
222050		hypothetical protein	4.640719355	3.377633652	3.821500643	4.105016676	3.972138977	2.79442203	4.647330893	5.946450893	3.523561956	4.513386192	0	3.583154405
222060		hypothetical protein	1.135722068	0.381861116	0	0	0	0	1.066019801	4.084512611	0	0	0	0
222070		elongation factor Tu GTP binding domain-containing protein	6.523462642	6.086779455	6.011228885	6.711340292	6.298720596	6.160036067	6.449533224	6.307971806	7.851749041	8.618570088	6.33863006	4.521675196
222075		hypothetical protein	0	0	0	0	0	0	0	0	0	0	0	0
222080		hypothetical protein	0	0	0	0	0	0	0	0	0	0	0	0
222090		hypothetical protein	1.763228914	2.01085754	2.099122316	0	3.189089989	3.308345505	2.426156635	3.941927393	4.321928095	4.301483851	4.340605772	3.788247037
222100		hypothetical protein, rhoptry co-localizing	2.533349138	2.471272167	1.066832374	1.276058258	3.936147197	4.445021717	4.121408315	0	3.087462841	4.053008583	0	3.788247037
222110		PUB domain-containing protein	3.697423657	3.573953887	1.066832374	0.889908331	2.393284203	2.631183095	3.113624678	3.605931632	4.087462841	5.099189053	0	3.057157961
222120		hypothetical protein	0	2.756470905	0	0	2.845377077	2.236019865	0	2.068001512	0	0	0	2.698770787
222130		hypothetical protein	2.199077172	0	2.694689502	0	2.393284203	1.079488578	0	3.403153569	0	0	0	0
222140		DEAD/DEAH box helicase domain-containing protein	1.135722068	3.901011524	3.440083076	0	1.348648449	2.236019865	0	1.37658331	0	0	0	1.501224273
222150		hypothetical protein	0	0.683510889	0	0	0	0	0	0	0	0	0	0
222155		hypothetical protein	1.135722068	0	1.066832374	0	0	1.312887258	1.672334183	0	0	0	0	0
222160		aldehyde dehydrogenase	0	1.775755864	0	0	0	1.312887258	1.672334183	1.37658331	0	0	0	0
222170	GRA17	dense granule protein GRA17	5.382241613	4.805753249	4.446371906	6.188663145	5.177447653	5.279907733	5.411381275	4.730337495	4.781359714	5.340455627	3.949110765	5.00558332
222180		hypothetical protein	0	2.115445731	4.029241175	0	1.348648449	3.644313588	0	0	5.247927513	0	6.175210408	0
222188		hypothetical protein	0	0	0	0	0	0	0	0	0	0	0	0
222192		hypothetical protein	0	3.24558811	2.099122316	0	2.920983181	3.136356725	0	0	2.584962501	3.372853312	0.973082623	0
222200		LMBR1 family region protein, putative	1.763228914	0.932866312	2.099122316	0	2.282984083	0.800902968	1.066019801	2.884814474	0	0	0	0
222210		SPFH domain / Band 7 family protein	0	0.932866312	0	0	0	0	0	2.068001512	0	0	0	0
222220	IMC7	alveolin domain containing intermediate filament IMC7	6.186601687	6.512550354	6.572211813	6.958948343	6.401283198	6.655705547	6.697704804	6.596810375	5.357552005	4.513386192	5.853466818	6.024120006
222230		hypothetical protein	1.763228914	3.498600389	3.705216806	5.62468507	2.282984083	2.447089108	0	0	0	0	0	2.220842764
222240		hypothetical protein	2.199077172	2.994489073	0	4.837046113	4.041535887	3.136356725	0	1.37658331	2.321928095	3.220232346	0	1.501224273
222245		hypothetical protein	3.22974105	2.81975689	3.115000256	1.095864462	4.770537467	2.631183095	4.370560994	2.884814474	2.321928095	0	3.121719061	3.96777976
222250		hypothetical protein	0	0	0	0	0	0	0	0	0	0	0	0
222260		hypothetical protein	0	0	0	0	0	0	0	0	0	0	0	0
222270		hypothetical protein	0	1.145408011	2.099122316	3.84444403	0	1.312887258	1.672334183	0	0	0	0	0
222280		hypothetical protein	0	0.932866312	1.673401602	0	0.826491255	2.345411032	0	0	0	0	0	0
222290		LSM domain-containing protein	2.533349138	1.775755864	4.029241175	0	0	3.07414781	2.426156635	4.084512611	0	0	0	0
222300		hypothetical protein	1.763228914	0.381861116	1.673401602	2.231612518	0	1.690002941	1.066019801	0	0	0	0	0
222305		hypothetical protein	1.135722068	0	0	0	0	0	0	0	0	0	0	0
222310		hypothetical protein	0	1.494738283	2.427422572	0	2.282984083	2.117648644	2.918747969	0	0	0	0	0
222330		hypothetical protein	0	2.471272167	0	0	0	0	1.672334183	0	0	0	0	1.501224273
222340		NOL1/NOP2/sun family protein	0	0	0	0	0	0	0	0	0	0	0	0
222350		hypothetical protein / apical complex localization	3.22974105	1.898090435	1.066832374	4.405246882	1.5525826	3.880738148	0	2.068001512	0	0	0	1.501224273
222360		hypothetical protein	0	1.775755864	2.427422572	1.580372025	0	0	0	0	3.523561956	4.513386192	0	2.220842764
222370	SRS13	SAG-related sequence SRS13	1.135722068	0.381861116	1.066832374	0.889908331	1.5525826	3.009135097	0	0	4.977279923	6.009776945	0	0
222380		importin-beta N-terminal domain-containing protein	3.22974105	2.81975689	3.705216806	1.276058258	2.920983181	2.542070508	2.097930277	4.084512611	3.169925001	0	4.036370465	4.521675196
222385		hypothetical protein	0	0	0	0	0	0	0	0	0	0	0	0
222390		hypothetical protein	0	0	1.066832374	0	0	0	2.693374659	0	0	0	0	2.698770787
222400		hypothetical protein	0	2.212961619	3.821500643	5.673728593	1.11106519	2.447089108	5.373823025	0	0	0	0	1.501224273
222410		hypothetical protein	2.804554503	1.642078589	4.446371906	1.831542922	0.826491255	3.600848723	2.918747969	3.403153569	0	0	0	1.501224273
222420		hypothetical protein	0	0	0	0	0	0	0	0	0	0	0	0
222430		HECT-domain (ubiquitin-transferase) domain-containing protein	0	0	0	0	0	2.447089108	0	0	0	0	0	0
222440		hypothetical protein	0	0	0	0	0	0	0	0	0	0	0	0
222660		leucine rich repeat-containing protein	3.22974105	1.494738283	0	1.831542922	2.282984083	1.079488578	2.097930277	0	0.584962501	1.028513411	0	2.698770787
222680		tRNA-Leu	0	0	0	0	0	0	0	0	0	0	0	0
222690		tRNA-Leu	0	0	0	0	0	0	0	0	0	0	0	0
222700		hypothetical protein	0	0	0	0	0	0	0	0	0	0	0	0
222710		IMP-specific 5'-nucleotidase 1, putative	0	1.145408011	2.099122316	3.694079779	3.655409904	3.136356725	2.918747969	2.533459053	3.700439718	4.698113349	0	1.501224273
222800		glycogen synthase, putative	1.763228914	0.932866312	0	5.268081333	1.890168446	3.308345505	2.097930277	0	0	0	0	3.3439964
222840		Ser/Thr phosphatase family protein	4.333177644	4.805753249	3.440083076	4.006360684	3.061255681	3.136356725	3.577307122	2.884814474	4.357552005	5.302943513	1.548959892	3.057157961
222850		stress responsive a/b barrel domain-containing protein	3.697423657	5.114175818	2.427422572	5.409917259	3.741345565	5.237963825	4.582955476	4.814599718	3.459431619	0	4.340605772	3.3439964
222860		eukaryotic translation initiation factor, putative	4.640719355	5.062783248	4.584445785	5.01251536	4.770537467	5.448768642	5.373823025	4.640846894	1.807354922	2.632176511	0	4.401842859
222870		hypothetical protein	2.804554503	2.01085754	2.694689502	0	0	1.513732276	2.097930277	2.068001512	1.584962501	0	2.278615881	1.501224273
222880		hypothetical protein	0	0	0	0	0	0	0	0	0	0	0	0
222900		phosphoserine phosphatase	3.557724479	2.212961619	2.099122316	0	3.861352471	4.204883579	4.027781306	2.533459053	0	0	0	2.698770787
222910		phosphoglycerate mutase	1.135722068	0.683510889	0	0	2.033323826	0.800902968	3.438671269	3.941927393	2.700439718	3.636814029	0	0
222920	Trs20/TRAPPC2	TRAPPI/III complex Trs20/TRAPPC2	0	2.304301389	4.71045179	4.960761712	5.506799028	2.236019865	3.285283009	1.37658331	0	0	0	4.27114801
222930		hypothetical protein	1.763228914	2.212961619	2.920097571	4.960761712	2.765588552	3.951655723	0	4.894210912	0	0	0	2.698770787
222935		hypothetical protein	3.22974105	0	0	2.045401281	0	2.631183095	0	0	0	0	0	1.501224273
222940	OWP4	oocyst wall protein 4 OWP4	0	0.683510889	0	0.361041543	0	0	0	0	2.700439718	1.622856511	3.27310927	1.501224273
222948		hypothetical protein	0	2.212961619	1.673401602	1.436224084	0.826491255	3.07414781	1.066019801	3.941927393	2.321928095	0	3.121719061	0
222952		phosphohistidine phosphatase	3.03275512	2.115445731	0	0	3.822448873	3.07414781	2.693374659	4.545435911	2.169925001	3.049534633	0	0
222960		SCY kinase-related protein (incomplete catalytic triad)	3.403033263	1.898090435	2.694689502	2.316417769	1.11106519	2.715110115	2.918747969	5.10965601	0	0	0	0
222970		inositol(myo)-1(or 4)-monophosphatase 2, putative	3.557724479	1.494738283	2.427422572	0	1.731227323	2.117648644	3.577307122	3.167138832	0	0	0	3.3439964
222975		hypothetical protein	0	0	0	0	0	0	0	0	0	0	0	0
222980		hypothetical protein	0	0	0	0	0	0	0	0	0	0	0	0
222990		ribosomal protein S18, putative	1.763228914	3.77893517	2.694689502	4.262927605	1.348648449	2.447089108	4.209327712	2.884814474	3.321928095	4.301483851	0	2.220842764
223000	DLC	dynein light chain DLC	1.763228914	3.377633652	3.578732064	4.717396684	0.471638618	1.690002941	0	2.884814474	4.321928095	5.340455627	0	2.698770787
223010		hypothetical protein	1.135722068	3.680081994	4.029241175	4.669839761	2.845377077	1.513732276	3.703780933	4.084512611	3.321928095	4.301483851	0	3.3439964
223020		coproporphyrinogen III oxidase	2.533349138	1.145408011	1.673401602	0	0.471638618	1.079488578	2.426156635	0	0	0	0	3.583154405
223025		hypothetical protein	0	0	0	0	0	0	0	0	0	0	0	0
223030		tetratricopeptide repeat-containing protein	0	0	0	0	0	0.45532917	0	0	0	0	0	0
223040		ATP syntahse associated protein	1.763228914	3.901011524	4.933590518	3.526200716	4.201693515	4.585438954	5.031916953	2.068001512	0	0	0	4.521675196
223045		hypothetical protein	0	0	2.099122316	0	0	0	0	0	0	0	0	0
223050	RPS20	ribosomal protein RPS20	5.983194849	6.34519679	6.504238458	6.527903047	6.149538359	6.692404688	5.908261998	6.054362572	6.011227255	3.636814029	6.816491467	6.588011092
223060		MORN repeat-containing protein	5.206274094	3.901011524	3.821500643	2.678681101	0	4.51693801	4.647330893	5.237262529	4.169925001	0	5.07651799	2.220842764
223070		hypothetical protein	3.824781701	4.911216216	4.372041016	2.801450195	4.526129156	3.68650717	4.121408315	4.640846894	4.64385619	4.446151905	4.80554296	2.698770787
223080		hypothetical protein	3.824781701	4.531105965	4.446371906	5.665669578	5.456867795	3.951655723	3.438671269	3.605931632	4.044394119	5.054742426	0	4.830986693
223095		hypothetical protein	0	0	0	0	0	0	0	0	0	0	0	0
223110	GLTP	glycolipid transfer protein GLTP	3.403033263	4.238655469	2.694689502	2.801450195	3.189089989	4.145620571	4.370560994	4.640846894	4.95419631	5.986303319	0	4.127423228
223120		cyclin-dependent kinase regulatory subunit protein	0	0.381861116	0	0	0	0	0	0	0.584962501	0	0.973082623	1.501224273
223125		ubiquitin family protein	3.941803173	4.238655469	2.694689502	2.141509144	0	4.792797237	2.918747969	1.37658331	0	0	0	3.057157961
223130		hypothetical protein	3.03275512	0	1.066832374	1.436224084	0	0.45532917	0	2.068001512	0	0	0	3.057157961
223140		tRNA binding domain-containing protein	4.150721425	4.261628771	3.440083076	3.490146568	2.393284203	4.922033804	4.982864941	4.084512611	0	0	0	3.788247037
223150		START domain-containing protein	0	3.290959484	1.673401602	2.6131427	1.5525826	2.236019865	1.672334183	0	0	0	0	2.220842764
223258		hypothetical protein	0	0	0	2.678681101	0	0	0	0	3.169925001	0	4.036370465	0
223262		WD domain, G-beta repeat-containing protein	1.763228914	1.494738283	0	0	3.248996022	1.079488578	0	0	0	0	0	0
223270		hypothetical protein	0	0.381861116	0	1.436224084	0	0.800902968	2.918747969	0	0	0	0	1.501224273
223390		activating signal cointegrator 1 complex subunit 3 family 1 ASCC3L1, putative	5.462780791	4.881862331	2.920097571	2.678681101	2.765588552	4.753641554	4.370560994	4.214264609	4.129283017	5.142307193	0	4.27114801
223400		hypothetical protein	0	0	0	2.914586378	0	0	0	0	0	0	0	0
223410		eukaryotic initiation factor-4E, putative	4.333177644	4.674955371	5.800678423	4.284138863	2.992823588	3.412576373	4.768056366	4.969657774	2.321928095	2.632176511	1.95943323	2.698770787
223420		DnaJ domain-containing protein	2.804554503	0	0	0	0	0	0	0	4.087462841	5.099189053	0	2.220842764
223430		hypothetical protein	0	0	0	0	0	0	0	0	0	0	0	0
223440		DEAD/DEAH box helicase domain-containing protein	2.199077172	2.390200983	1.673401602	0	0	2.79442203	0	1.37658331	0	0	0	0
223450		ubiquitin carboxyl-terminal hydrolase	3.824781701	0	1.066832374	4.031664333	2.033323826	2.117648644	3.438671269	3.403153569	0	0	0	0
223470		hypothetical protein	0	0	0	0	0	0	0	0	0	0	0	0
223480		sushi domain (scr repeat) domain-containing protein	2.199077172	0	0	0	0.471638618	0	0	0	0	0	0	2.220842764
223485		hypothetical protein	3.03275512	2.938563861	3.821500643	3.629253055	1.5525826	4.849607527	5.125284442	5.354493725	2.700439718	0	3.53522386	3.96777976
223490		hypothetical protein	2.533349138	0.683510889	1.673401602	0	0	3.727501727	1.066019801	0	1.807354922	2.632176511	0	2.220842764
223500		hypothetical protein	1.135722068	0	1.673401602	0	0	2.236019865	3.577307122	0	0	0	0	2.220842764
223510		hypothetical protein	0	0.683510889	1.673401602	2.85912702	1.731227323	1.079488578	0	2.068001512	0	0	0	0
223520		EF hand domain-containing protein	3.403033263	0	0	0	0	0	0	0	0	0	0	0
223530	MZT1	Mitotic-spindle organizing protein 1 MOZART	4.05004071	4.758082825	4.769554484	3.117283681	3.466466976	3.136356725	3.285283009	0	3	2.367282916	3.410111149	4.632312924
223540		importin-beta N-terminal domain-containing protein	3.03275512	2.304301389	2.099122316	2.396513509	3.415094667	3.136356725	0	3.167138832	1.807354922	2.632176511	0	3.3439964
223550		hypothetical protein	0	3.048327037	0	0	0	2.715110115	0	0	0	0	0	1.501224273
223560		hypothetical protein	0	2.304301389	1.673401602	0	0	1.312887258	0	0	0	0	0	1.501224273
223570		hypothetical protein	1.763228914	0.381861116	0	0	2.163547734	3.009135097	0	0	0	0	0	3.057157961
223580	MED4	mediator complex subunit MED4	2.533349138	0.381861116	2.099122316	0	0	1.513732276	0	0	0	0	0	2.698770787
223590		proteasome subunit	2.533349138	4.586743707	4.210798849	4.701717918	5.26709778	5.024280943	4.582955476	4.333303918	7.060695932	6.245539874	7.545851759	4.127423228
223600		hypothetical protein	2.804554503	1.775755864	1.066832374	1.831542922	2.033323826	2.631183095	2.426156635	0	0	0	0	3.057157961
223610		hypothetical protein	1.135722068	0.683510889	0	0.889908331	0.471638618	2.542070508	0	4.969657774	0	0	0	2.220842764
223620	Bos1	Qb-SNAREs TgBos1	1.135722068	1.642078589	1.066832374	0	0	1.513732276	2.097930277	2.533459053	0	0	0	2.220842764
223630		hypothetical protein	3.557724479	0.381861116	2.427422572	2.141509144	0	1.988690074	2.426156635	0	0	0	0	2.220842764
223640		hypothetical protein	0	0	0	1.831542922	1.5525826	0.800902968	0	0	0	0	0	0
223650		hypothetical protein	0	0	0	0	1.11106519	0	0	0	0	0	0	0
223660		50S ribosomal protein L4, putative	0	2.01085754	1.673401602	0	0.826491255	0.800902968	2.918747969	3.403153569	1.584962501	2.367282916	0	1.501224273
223668		LYAR-type C2HC zinc finger protein	0	0	3.440083076	3.662030506	1.348648449	0.800902968	3.113624678	0	3.392317423	4.375630465	0	0
223672		3'(2'),5'-bisphosphate nucleotidase	2.804554503	0	2.920097571	0	0	3.556033583	1.066019801	0	4.672425342	5.699222289	0	1.501224273
223680		ubiquitin family protein	3.697423657	3.198743389	4.029241175	1.436224084	3.972138977	4.395005374	4.647330893	2.884814474	3	0	3.856231553	2.220842764
223685		hypothetical protein	0	0	0	0	0	0	0	0	0	0	0	0
223690		hypothetical protein	2.533349138	1.330620654	1.066832374	0	0	2.631183095	2.918747969	0	0.584962501	0	0.973082623	2.220842764
223700		F5/8 type C domain-containing protein	1.763228914	0	0	0	0	0	0	0	0	0	0	0
223710		tetratricopeptide repeat-containing protein	3.03275512	3.048327037	3.440083076	1.095864462	0.471638618	1.513732276	2.097930277	1.37658331	2.700439718	3.51086217	0.973082623	3.057157961
223725		hypothetical protein	3.403033263	2.115445731	0	0	0	2.542070508	0	0	0	0	0	0
223750		hypothetical protein	3.403033263	0.932866312	1.066832374	0	1.11106519	0	2.426156635	0	0	0	0	0
223760		hypothetical protein	1.135722068	2.620907519	3.440083076	2.396513509	3.189089989	2.542070508	4.768056366	3.167138832	5.169925001	5.57883166	4.648221733	3.788247037
223770		hypothetical protein	0	0	0	0	0	0	0	0	0	0	0	0
223780		hypothetical protein	0	2.471272167	3.929106876	3.662030506	1.11106519	3.136356725	0	0	0	0	0	1.501224273
223790		hypothetical protein / cytosolic localization	3.697423657	3.610204328	2.920097571	4.653632585	0.826491255	3.951655723	4.121408315	0	2.169925001	3.049534633	0	3.3439964
223800		hypothetical protein	0	2.390200983	2.694689502	1.095864462	0	2.236019865	0	0	2	2.367282916	1.548959892	0
223810		hypothetical protein	4.56975943	3.901011524	2.920097571	4.462190207	1.731227323	3.509781574	3.820055533	4.730337495	1.321928095	2.042561536	0	2.220842764
223830		fasciclin domain-containing protein	0	0	0	0	0	1.513732276	0	0	0	0	0	0
223840		ATP-citrate lyase, putative	2.804554503	1.145408011	4.293671406	0	4.476873946	3.600848723	3.927653857	0	3.392317423	4.223319063	1.548959892	1.501224273
223845		hypothetical protein	0	1.145408011	0	0	0	0	0	0	0	0	0	0
223855		RNA recognition motif-containing protein / nuclear localization	1.763228914	0	1.673401602	0	2.845377077	2.715110115	0	0	2.584962501	3.51086217	0	0
223870	HAD2d	haloacid dehalogenase 2d HAD2d	1.763228914	0	0	0	0.826491255	0	0	0	0	0	0	2.220842764
223880		zinc finger, C3HC4 type (RING finger) domain-containing protein	3.22974105	0.932866312	1.673401602	0	1.731227323	3.361402035	1.672334183	0	0	0	0	1.501224273
223900		hypothetical protein	0	0	0	0	0	0	0	0	0	0	0	0
223910		acyltransferase domain-containing protein	3.824781701	3.958382596	0	0	1.348648449	2.79442203	0	2.533459053	0	0	0	2.220842764
223915		hypothetical protein	0	0	0	0	0	0	0	0	0	0	0	0
223920	RON3	rhoptry neck protein 3 RON3	5.252318684	5.663787485	6.451070604	6.089736665	4.97947675	6.425944189	3.927653857	6.472633872	4.491853096	4.63912721	4.340605772	6.064146071
223930		RNA recognition motif-containing protein	2.533349138	2.938563861	2.427422572	4.031664333	2.992823588	4.019249975	3.438671269	2.884814474	3.906890596	3.636814029	4.118652031	2.220842764
223940	GAP45	gilding-associated protein 45 GAP45	5.423073147	5.959083518	5.619778893	5.360846863	4.850060154	5.87997316	5.373823025	5.462910644	4.807354922	5.412674751	3.856231553	4.920924632
223950		hypothetical protein	2.199077172	3.498600389	1.066832374	2.741371165	1.348648449	3.009135097	4.824830593	4.333303918	0	0	0	2.220842764
223960		ubiquitin interaction motif family protein	0	3.459394407	2.427422572	3.294978942	1.731227323	3.009135097	3.820055533	5.237262529	2.321928095	0	3.121719061	2.220842764
223970		translation elongation and release factors (gtpases), putative	0	1.494738283	1.673401602	2.316417769	2.393284203	1.988690074	2.097930277	0	0	0	0	0
223985	PPM11B	serine/threonine specific protein phosphatase / protein phosphatase Mg2Mn2 dependent TgPPM11B	1.763228914	2.620907519	3.115000256	0.889908331	3.306513392	4.792797237	1.672334183	2.533459053	3.459431619	4.446151905	0	3.3439964
224000		hypothetical protein	2.804554503	1.775755864	0	0	3.126588265	3.009135097	2.097930277	6.278603767	0	0	0	0
224010		hypothetical protein	0	0	0	0	0.826491255	0	0	1.37658331	0	0	0	0
224020		hypothetical protein	3.824781701	3.377633652	1.066832374	0.649574612	0.826491255	0.45532917	3.285283009	2.533459053	4.727920455	5.755848452	0	0
224030		hypothetical protein	0	2.304301389	0	3.336181874	2.033323826	1.847062546	0	0	0	0	0	0
224040		flagellar associated protein	0	0	0	0	0	0	0	0	0	0	0	0
224050	AP2X4	AP2 domain transcription factor AP2X-4	2.804554503	1.494738283	2.920097571	4.174819251	2.920983181	1.513732276	3.438671269	0	0	0	0	2.698770787
224060		thioredoxin, putative	3.557724479	4.328432045	3.286678734	5.48511539	3.782467062	2.345411032	3.820055533	3.941927393	1.807354922	2.632176511	0	4.401842859
224070		hypothetical protein	0	0	2.099122316	0.889908331	1.11106519	0.800902968	0	0	2.906890596	3.859867738	0	2.220842764
224080		Kazal-type serine protease inhibitor domain-containing protein	0	0	0	0	0	0	2.097930277	0	0	0	0	0
224090		enoyl-CoA hydratase/isomerase family protein	1.135722068	2.115445731	3.440083076	3.41521714	2.765588552	0.800902968	2.426156635	4.894210912	0.584962501	0	0.973082623	2.220842764
224100		hypothetical protein	0	0	0	0	0.826491255	0	0	0	3.169925001	0	4.036370465	0
224110		adhesion regulating molecule region protein, putative	0	2.304301389	3.115000256	3.453168251	1.890168446	2.79442203	1.066019801	1.37658331	2.459431619	3.049534633	1.548959892	2.220842764
224120		tRNA-Thr	0	0	0	0	0	0	0	0	0	0	0	0
224130		hypothetical protein	6.23326832	4.805753249	5.520044475	3.872723781	4.997052357	6.152529626	5.169795857	6.154761301	6.781359714	6.1849658	7.174841329	5.656277989
224140		hypothetical protein	0	0	0	0	0	0	0	0	0	0	0	0
224150	COG6	COG complex COG6 / Golgi localization	2.804554503	0	0	0	0	0	0	0	0	0	0	1.501224273
224160	AP5m	adapter protein 5 mu AP5m	0	0.683510889	0	0	0	0	0	2.068001512	0	0	0	1.501224273
224170	SRS60A	SAG-related sequence SRS60A	0	0	0	0	0	0	0	0	0	0	0	0
224180		hypothetical protein	3.557724479	0	0	0	0	0	0	0	0	0	0	0
224190		cation-transporting atpase family protein	3.824781701	1.494738283	2.427422572	0	2.163547734	1.079488578	0	0	0	0	0	2.698770787
224200		tRNA pseudouridine synthase	0	0.381861116	0	0	0	0	2.097930277	0	0	0	0	1.501224273
224205		ER lumen protein retaining receptor, putative	2.804554503	3.377633652	2.099122316	1.942431149	2.765588552	3.916632647	4.027781306	2.068001512	0.584962501	1.028513411	0	3.3439964
224210		hypothetical protein	0	2.756470905	1.066832374	1.095864462	1.348648449	1.312887258	0	2.068001512	3.169925001	4.140675514	0	0
224220	PP2A1	serine/threonine-protein phosphatase PP2A catalytic subunit PP2A1	2.533349138	1.330620654	1.673401602	1.436224084	3.248996022	3.308345505	2.693374659	4.969657774	0	0	0	1.501224273
224230	AP2X3	AP2 domain transcription factor AP2X-3	0	1.145408011	3.821500643	1.276058258	2.591412887	2.117648644	1.066019801	2.068001512	0	0	0	0
224235		translation initiation factor IF-3 protein	0	0.683510889	3.821500643	0	0.826491255	1.079488578	2.426156635	0	0	0	0	1.501224273
224240	PPM1	protein phosphatase 2C domain-containing protein / protein phosphatase Mg2Mn2 dependent TgPPM1	1.135722068	3.048327037	3.440083076	3.069216248	4.399686943	2.715110115	3.285283009	5.041354394	0	0	0	3.3439964
224250		hypothetical protein	2.533349138	0	0	0	1.731227323	2.79442203	1.672334183	0	0	0	0	1.501224273
224260		PHD-finger domain-containing protein	4.244831997	3.64556619	3.821500643	4.056531816	4.318135689	4.922033804	3.285283009	4.545435911	0	0	0	3.96777976
224270	Vps41	HOPS complex Vps41	3.03275512	2.01085754	3.440083076	1.095864462	0	0	0	4.214264609	4.95419631	0	5.877298437	1.501224273
224275		hypothetical protein	0	0	0	2.045401281	3.466466976	0	0	0	0	0	0	0
224280		CPSF A subunit region protein	1.135722068	1.775755864	2.427422572	0	2.49574706	0.800902968	3.285283009	2.068001512	1.321928095	2.042561536	0	0
224290	DHHC5	Asp-His-His-Cyc Domain family contain protien 5 TgDHHC5	4.05004071	3.24558811	3.115000256	4.865469828	3.741345565	2.542070508	3.927653857	0	5.189824559	3.049534633	5.968873075	0
224310	DHHC6	Asp-His-His-Cyc Domain family contain protien 6 TgDHHC6	1.135722068	1.898090435	3.286678734	0.649574612	2.282984083	1.079488578	3.703780933	2.533459053	0.584962501	1.028513411	0	0
224320		hypothetical protein	2.199077172	0	0	2.678681101	0	0	0	0	0	0	0	1.501224273
224330		proteasome activator pa28 beta subunit protein	3.03275512	3.150326412	3.115000256	0	2.033323826	1.847062546	3.927653857	0	0	0	0	1.501224273
224340		hypothetical protein	0	2.548028984	3.115000256	1.436224084	3.061255681	2.86960006	1.066019801	0	5.044394119	0	5.968873075	3.3439964
224350	APN2	aminopeptidase N 2 APN2	3.824781701	4.215310415	4.293671406	5.573915494	3.861352471	3.136356725	4.824830593	3.783688932	4.129283017	3.51086217	4.532921753	1.501224273
224460	APN3	aminopeptidase N 3 APN3	6.23326832	6.284801214	6.621169338	7.017114196	6.340624572	5.959556295	6.537086997	5.611639068	6.754887502	7.056041442	6.4057143	5.896913778
224470		hypothetical protein	3.697423657	4.412947748	3.929106876	4.498940911	3.189089989	3.009135097	4.209327712	2.068001512	4.781359714	1.028513411	5.674618506	2.220842764
224480		cell-cycle-associated protein kinase CLK, putative	2.804554503	0.932866312	2.427422572	0	4.925427525	3.600848723	3.285283009	0	1	0	1.548959892	3.583154405
224490		polyprenyl synthetase superfamily protein	0	0	1.066832374	0	0	0	1.672334183	0	3	3.959667842	0	0
224500		tRNA-Pro	0	0	0	0	0	0	0	0	0	0	0	0
224510		hypothetical protein	2.199077172	3.377633652	3.115000256	4.241399828	3.189089989	2.941053871	2.918747969	4.894210912	0	0	0	1.501224273
224520	IMC8	inner membrane complex protein 8, IMC8 (also ALV10)	4.56975943	4.066703061	4.210798849	3.163801116	4.770537467	4.204883579	3.703780933	5.041354394	4.357552005	5.377017039	0	3.057157961
224530	IMC5	inner membrane complex protein 5, IMC5 (also ALV11)	3.03275512	4.284241976	4.51706002	2.914586378	5.237829057	3.806153491	3.113624678	2.068001512	2.906890596	3.859867738	0	2.698770787
224540		hypothetical protein	2.533349138	1.898090435	3.440083076	0	1.11106519	3.009135097	0	0	1	0	1.548959892	1.501224273
224560		hypothetical protein	0	0	0	0	0.826491255	1.690002941	0	0	0	0	0	0
224570		hypothetical protein	4.150721425	4.790037477	3.929106876	2.141509144	3.189089989	4.692840339	4.582955476	2.884814474	5.169925001	5.547096022	4.702590737	3.057157961
224575		hypothetical protein	0	0	0	0	0.826491255	0.45532917	0	0	0	0	0	0
224580		RNA recognition motif-containing protein	3.03275512	3.871447123	3.705216806	0	2.163547734	2.236019865	4.444888111	4.814599718	0.584962501	0	0.973082623	2.220842764
224590	POLR3C	DNA-directed RNA polymerase III POLR3C	0	2.756470905	0	0	1.11106519	3.461997499	3.577307122	0	0	0	0	1.501224273
224600		GTP binding protein	0	2.390200983	0	3.872723781	2.920983181	2.236019865	3.285283009	1.37658331	0	0	0	0
224610		GYF domain-containing protein	2.804554503	0	1.066832374	2.045401281	0	1.079488578	2.426156635	0	0	0	0	0
224620		hypothetical protein / microneme localization	2.533349138	0	3.440083076	1.095864462	2.49574706	0	3.577307122	0	0	0	0	2.220842764
224630		zinc finger (CCCH type) motif-containing protein	2.199077172	0	1.673401602	2.801450195	0	2.941053871	4.370560994	0	0	0	0	0
224650		mRNA capping enzyme, beta chain protein	2.199077172	2.994489073	1.673401602	0	0	1.312887258	0	0	2.700439718	3.636814029	0	0
224660		transcription factor s-ii (tfiis), central domain-containing protein	0	0	3.929106876	5.360846863	3.248996022	2.631183095	3.113624678	1.37658331	3.169925001	0	4.036370465	0
224670		DnaJ domain-containing protein	3.22974105	0	0	0	2.393284203	3.361402035	1.066019801	1.37658331	0.584962501	0	0.973082623	0
224675		hypothetical protein	0	0	0	0	0	0	0	0	0	0	0	0
224680		hypothetical protein	1.135722068	0	0	0	0	0	0	0	0	0	0	0
224700		hypothetical protein	4.244831997	0.683510889	3.578732064	3.725432527	4.318135689	4.713393443	0	0	4.392317423	0	5.304555646	2.220842764
224710	VSR1	plant-like vacuolar sorting receptor 1 VSR1	1.135722068	2.212961619	0	0	0	0.45532917	0	0	0	0	0	0
224720		SPOC domain-containing protein	3.03275512	3.498600389	4.372041016	2.967992482	2.591412887	1.847062546	3.577307122	0	0	0	0	0
224730		hypothetical protein	0	3.901011524	1.066832374	0.889908331	2.033323826	2.542070508	1.672334183	2.068001512	0	0	0	0
224740		hypothetical protein	2.199077172	3.334947371	0	0	2.163547734	3.308345505	3.577307122	0	3.95419631	4.961517497	0	2.698770787
224750	SRS40F	SAG-related sequence SRS40F	0	1.330620654	0	0	0	0	0	0	0	0	0	3.057157961
224760	SRS40E/SRS4	SAG-related sequence SRS40E	0	1.642078589	0	0	0	0	3.438671269	0	4.321928095	5.340455627	0	1.501224273
224770	SRS40D	SAG-related sequence SRS40D	0	0	0	0	0	0	0	0	0	0	0	0
224780	SRS40B	SAG-related sequence SRS40B	0	0	0	0	0	0	0	0	0	0	0	0
224790	SRS40A	SAG-related sequence SRS40A	0	0	0	0	0	0	0	0	0	0	0	0
224800		hypothetical protein	2.533349138	4.328432045	3.929106876	2.316417769	3.248996022	3.308345505	3.577307122	0	3.392317423	4.375630465	0	3.96777976
224810		hypothetical protein	0	0	0	0	0	0	0	0	0	0	0	1.501224273
224820		hypothetical protein	0	3.610204328	1.066832374	2.472395403	0.826491255	1.312887258	2.918747969	0	0	0	0	2.220842764
224830		hypothetical protein	1.135722068	2.548028984	0	0.649574612	2.591412887	1.513732276	0	3.783688932	2.321928095	1.622856511	2.760898647	1.501224273
224840		3'5'-cyclic nucleotide phosphodiesterase domain-containing protein	1.135722068	0.381861116	1.673401602	2.801450195	0.826491255	2.631183095	1.672334183	0	0	0	0	0
224845		hypothetical protein	0	0	0	0	0	0	0	0	0	0	0	0
224850		polyadenylate binding protein, putative	5.955627584	6.438877374	6.714365601	6.302184958	5.947416518	5.786072453	6.23588312	6.620412749	5.375039431	6.1849658	3.650347146	6.381755352
224860		exosome component 2, putative	2.533349138	1.330620654	1.066832374	3.815598835	2.393284203	2.447089108	3.285283009	0	4.459431619	5.481450387	0	1.501224273
224870		hypothetical protein	1.763228914	2.390200983	2.099122316	3.900459832	0	3.412576373	0	0	0	0	0	3.057157961
224880	Kinesin20	kinesin-20 family protein Kinesin20	2.533349138	2.81975689	3.115000256	2.316417769	1.890168446	4.343192563	0	3.605931632	0	0	0	3.96777976
224890		hypothetical protein	1.135722068	1.642078589	0	4.031664333	1.348648449	2.631183095	5.169795857	0	0	0	0	1.501224273
224900		adenylate kinase, putative	2.533349138	4.092558459	3.705216806	3.117283681	2.992823588	2.715110115	3.577307122	2.884814474	5.209453366	5.986303319	3.650347146	1.501224273
224905		hypothetical protein	0	0	0	0	0	0	0	0	0	0	0	0
224910		divalent cation tolerance protein, CutA1 family protein	3.22974105	3.290959484	2.694689502	3.208865402	1.5525826	2.117648644	3.285283009	3.605931632	0	0	0	3.583154405
224920		hypothetical protein	0	1.145408011	0	0	3.516072715	3.009135097	0	0	3.087462841	4.053008583	0	3.3439964
224928	JMJD4	histone lysine demethylase JMJD4	2.533349138	1.775755864	2.099122316	0	3.822448873	0	0	3.783688932	0	0	0	3.3439964
224932		hypothetical protein	0	0	0	0	0	0	0	0	0	0	0	0
224935		hypothetical protein	1.135722068	1.775755864	2.427422572	1.095864462	0	3.600848723	1.672334183	0	2	2.855895459	0	2.220842764
224940		hypothetical protein	0	0.932866312	1.066832374	0	0.471638618	0	0	0	0	0	0	0
224950	CDPK5	calcium-dependent protein kinase CDPK5	3.697423657	4.142919338	4.51706002	3.453168251	4.425877485	4.019249975	2.426156635	2.884814474	3.247927513	3.859867738	2.278615881	3.788247037
224960		hypothetical protein	0	2.471272167	4.029241175	0.889908331	2.681127639	1.988690074	2.426156635	1.37658331	0	0	0	3.3439964
224970		nucleolar protein	3.403033263	4.040375823	3.286678734	4.94752792	3.699017496	4.493362004	4.027781306	4.084512611	0	0	0	3.057157961
224980		hypothetical protein	1.763228914	1.494738283	2.920097571	2.85912702	2.765588552	1.513732276	2.918747969	0	1.584962501	2.367282916	0	0
224990		hypothetical protein	2.533349138	0	0	0.649574612	0	0.45532917	2.693374659	3.403153569	3.459431619	4.446151905	0	0
225000		hypothetical protein	2.199077172	2.620907519	1.673401602	1.942431149	2.591412887	3.600848723	3.703780933	3.783688932	0	0	0	1.501224273
225005		hypothetical protein	1.763228914	0.381861116	1.066832374	0	1.11106519	0	0	0	0	0	0	0
225010		hypothetical protein	1.135722068	3.841264177	2.099122316	3.336181874	3.061255681	3.308345505	3.438671269	2.068001512	0	0	0	3.583154405
225020	CIP3	CPH1-interacting (conoid protein hub) protein 3 CIP3	3.557724479	3.901011524	4.029241175	3.069216248	4.707879916	3.195993714	1.672334183	4.333303918	2.321928095	0	3.121719061	3.3439964
225024		tRNA-Pro	0	0	0	0	0	0	0	0	0	0	0	0
225028		myosin heavy chain, putative	1.135722068	0	0	0.649574612	0	0	0	0	0	0	0	0
225032		myosin heavy chain, putative	0	0	0	0	0	0	0	0	0	0	0	0
225050		adenosylhomocysteinase, putative	1.763228914	3.334947371	3.115000256	1.831542922	3.655409904	1.847062546	3.113624678	5.788735897	1.584962501	2.367282916	0	2.698770787
225060		nucleoredoxin family protein	2.199077172	3.334947371	1.673401602	2.396513509	2.681127639	1.690002941	1.066019801	0	4.426264755	5.447472361	0	0
225070		hypothetical protein	0	0	0	0	0	0	0	0	0	0	0	0
225080	RPS18	ribosomal protein RPS18	6.811824385	7.101815692	6.699244994	6.884516729	7.015459061	6.533884335	6.986065801	7.160788278	8.139551352	8.804538233	7.012155903	6.668112872
225090		hypothetical protein	2.533349138	0	1.066832374	0	0	0	0	0	0	0	0	0
225098		hypothetical protein	0	0	0	0	0	0	0	0	0	0	0	0
225102		hypothetical protein	0	0	0	0	0	1.079488578	0	0	0	0	0	0
225105		hypothetical protein	1.135722068	0.381861116	1.673401602	2.231612518	4.373012135	0	2.918747969	1.37658331	0	0	0	1.501224273
225108		SNF7 family protein	0	3.048327037	0	0	2.033323826	1.847062546	3.285283009	0	0	0	0	1.501224273
225110	AP2X2	AP2 domain transcription factor AP2X-2	1.763228914	2.69028091	1.673401602	2.741371165	4.619864766	2.345411032	2.693374659	1.37658331	2.459431619	3.372853312	0	3.3439964
225120		hypothetical protein	5.158711374	5.620013064	5.800678423	5.448006217	5.098233725	5.9069916	5.518523219	3.783688932	6.14974712	5.727813177	6.454056583	4.521675196
225125		pre-rRNA processing protein	5.158711374	3.459394407	4.122874172	0.649574612	2.681127639	4.369331556	2.918747969	1.37658331	1.807354922	0	2.539817084	3.788247037
225130		hypothetical protein	1.763228914	2.620907519	2.099122316	0.361041543	2.591412887	0.800902968	0	0	0	0	0	0
225140		BT1 family protein	0	0	0	0	0	0	0	0	0	0	0	0
225150		hypothetical protein	3.824781701	4.013559205	3.929106876	6.227504777	4.041535887	5.307207829	3.820055533	4.969657774	0	0	0	4.920924632
225160		hypothetical protein	3.03275512	4.013559205	2.920097571	4.748252117	4.261089062	3.644313588	3.438671269	4.084512611	5.672425342	3.51086217	6.454056583	2.698770787
225170		hypothetical protein	3.03275512	3.746730885	0	0.649574612	4.00725466	1.690002941	2.426156635	1.37658331	3.807354922	3.859867738	3.756958911	2.220842764
225190		hypothetical protein	0	2.212961619	0	0	0	3.412576373	0	0	2.459431619	3.372853312	0	0
225200		hypothetical protein / rhoptry localization	3.941803173	5.223523128	3.440083076	3.595713568	3.248996022	3.556033583	1.066019801	4.545435911	0	0	0	3.057157961
225210		hypothetical protein	0	0	0	0	0	0	0	0	0	0	0	0
225220		SCP family extracellular subfamily protein	3.697423657	3.901011524	3.115000256	2.741371165	2.49574706	3.843927752	1.672334183	2.068001512	4.087462841	5.099189053	0	2.698770787
225230		hypothetical protein	0	2.115445731	3.578732064	2.141509144	1.11106519	1.513732276	1.672334183	0	3.087462841	0	3.949110765	1.501224273
225240		50S ribosomal protein L13, putative	2.199077172	3.871447123	3.578732064	0	2.282984083	0.800902968	3.285283009	4.214264609	4.321928095	4.375630465	4.270348062	3.057157961
225250		LSU ribosomal protein L14P, putative	1.135722068	0.932866312	2.099122316	1.580372025	1.348648449	3.07414781	3.113624678	0	0	0	0	2.698770787
225260	POLR2A	DNA-directed RNA polymerase II RPB1	3.697423657	4.821299666	4.984370952	3.561375765	3.248996022	4.562964767	4.515572811	4.814599718	4.357552005	3.049534633	4.991724886	4.401842859
225270		hypothetical protein	2.199077172	0	3.578732064	0	0	2.715110115	1.066019801	0	0	0	0	3.057157961
225280		hypothetical protein	0	0	0	0	2.765588552	0	0	0	0	0	0	0
225290		GDA1/CD39 (nucleoside phosphatase) family protein	0	0	0	0	0	0	0	0	0	0	0	0
225300		hypothetical protein	2.199077172	0.932866312	2.920097571	0	2.163547734	1.079488578	0	4.084512611	0	0	0	2.220842764
225310		ARF1-directed GTPase-activating protein, putative	1.135722068	3.77893517	3.821500643	1.831542922	3.516072715	2.941053871	4.879454928	4.084512611	3.700439718	4.698113349	0	0
225315		hypothetical protein	0	0	0	0	0	2.236019865	0	0	0	0	0	0
225320		hypothetical protein	2.533349138	2.88038301	0	0	2.393284203	3.308345505	0	0	0	0	0	1.501224273
225330		hypothetical protein	2.533349138	0.683510889	3.115000256	0	3.189089989	3.361402035	0	0	0	0	0	0
225340		hypothetical protein	2.804554503	1.898090435	0	0	1.348648449	4.019249975	0	0	1.321928095	0	1.95943323	2.220842764
225350		hypothetical protein	0	1.145408011	1.673401602	0	0	0	0	3.783688932	0	0	0	0
225360		hypothetical protein	1.135722068	2.69028091	2.694689502	0	0.471638618	2.715110115	1.066019801	0	0	0	0	0
225370		hypothetical protein	0	0	0	0	0	0	0	0	0	0	0	1.501224273
225380		hypothetical protein	2.199077172	0.683510889	3.286678734	1.095864462	0.826491255	1.513732276	0	0	0	0	0	0
225400		hypothetical protein	0	0	0	0	0	0	0	0	0	0	0	0
225410	CENH3	histone H3 centromeric CENH3	1.763228914	0.381861116	1.673401602	1.942431149	0	3.136356725	2.918747969	0	3.807354922	4.809309003	0	0
225413		hypothetical protein	1.763228914	0	0	0	0	0	0	0	0	0	0	0
225420		histidine triad domain-containing protein	1.135722068	2.115445731	3.286678734	0.649574612	2.393284203	1.312887258	3.285283009	0	0.584962501	0	0.973082623	1.501224273
225430		Ras-related GTP binding A family protein	0	0	0	0	2.49574706	0	1.066019801	0	0	0	0	0
225435		hypothetical protein	0	0	0	0	0	0	0	0	0	0	0	0
225440		hypothetical protein	2.533349138	0	2.099122316	0	0	0	0	2.533459053	0	0	0	0
225450		hypothetical protein	1.763228914	0	1.066832374	0	1.5525826	0	0	2.884814474	2.906890596	3.859867738	0	0
225460		hypothetical protein	0	0	0	0	0	0	0	0	0	0	0	0
225470		peptide methionine sulfoxide reductase	3.403033263	0.932866312	4.51706002	0	2.845377077	2.715110115	2.918747969	5.041354394	0	0	0	0
225480		hypothetical protein	3.22974105	1.330620654	1.066832374	3.84444403	1.348648449	0	1.672334183	1.37658331	0	0	0	3.057157961
225490	CDPK2	calcium-dependent protein kinase CDPK2	3.941803173	4.117958634	3.821500643	5.145949987	5.378573189	4.65083429	3.113624678	5.946450893	3.95419631	4.961517497	0	3.057157961
225500		hypothetical protein	1.135722068	1.494738283	1.066832374	2.678681101	2.920983181	2.447089108	3.285283009	0	2.169925001	0	2.952559799	2.220842764
225510		RAP domain-containing protein	4.150721425	2.938563861	4.446371906	4.480682578	4.139747274	5.293622355	3.577307122	2.068001512	4.584962501	0	5.5014202	4.127423228
225520		hypothetical protein	0	0	0	0.649574612	0	1.988690074	0	0	0	0	0	0
225530		metal cation transporter, ZIP family protein	3.22974105	4.215310415	3.705216806	3.694079779	3.466466976	4.956927575	4.515572811	1.37658331	0	0	0	3.057157961
225540		hypothetical protein	5.423073147	4.040375823	4.769554484	4.552369114	4.749952506	3.361402035	4.708956057	4.545435911	4	4.63912721	2.952559799	3.583154405
225550		phosphatidylserine decarboxylase	4.05004071	3.871447123	4.122874172	0.649574612	3.782467062	2.631183095	3.703780933	3.167138832	0	0	0	3.3439964
225555		hypothetical protein / mitochondria localization	4.05004071	5.574868762	5.171307842	5.289217505	4.373012135	4.886275112	4.515572811	2.068001512	3.906890596	1.622856511	4.702590737	5.00558332
225560		hypothetical protein	4.244831997	3.746730885	4.933590518	1.276058258	5.444110219	4.939586182	3.113624678	4.214264609	0	0	0	4.521675196
225570		hypothetical protein	0	0	0	0	2.033323826	0	0	0	0	0	0	0
225580		proteasome (prosome, macropain) 26S subunit, non-ATPase, 9, putative	1.763228914	0.932866312	2.099122316	4.717396684	4.139747274	3.136356725	4.292195578	4.814599718	5.820178962	2.042561536	6.714345802	1.501224273
225590		hypothetical protein	2.533349138	0	0	0	0	0	0	0	0	0	0	2.220842764
225680		hypothetical protein	0	0	0	0	0	0	0	0	0	0	0	1.501224273
225690	AC7	apical cap protien 7 AC7	5.296939067	2.81975689	4.648824032	2.396513509	5.06528882	5.088629621	0	5.041354394	0	0	0	4.127423228
225710		mitochondrial inner membrane translocase subunit TIM17, putative	0	0.683510889	1.066832374	3.526200716	1.5525826	0	0	0	0	0	0	2.220842764
225720		hypothetical protein	0	2.390200983	0	0	2.282984083	1.312887258	1.066019801	0	2.169925001	3.049534633	0	0
225730		membrane protein, putative	3.03275512	5.470279925	4.029241175	0.361041543	4.318135689	3.253263027	3.285283009	5.237262529	5.491853096	5.377017039	5.590616892	2.698770787
225745		hypothetical protein	4.894082515	3.929982223	3.705216806	4.219545943	3.466466976	4.420230285	0	3.605931632	5.266786541	0	6.19430952	2.698770787
225770	TKL8	Tyrosine kinase-like (TKL) protein	3.697423657	3.958382596	1.066832374	1.095864462	1.5525826	0.800902968	2.693374659	0	0	0	0	0
225780		hypothetical protein	0	2.938563861	2.694689502	0.361041543	1.5525826	2.941053871	2.426156635	0	0	0	0	3.057157961
225790	TrxL2	Thioredoxin-like protein 2 TrxL2	2.804554503	3.24558811	2.427422572	0	3.782467062	3.556033583	2.426156635	3.605931632	4.64385619	4.912544154	4.340605772	3.057157961
225800		iron-sulfur assembly ATPase	1.135722068	2.01085754	2.099122316	0	2.681127639	0.45532917	2.097930277	2.068001512	4.491853096	5.099189053	3.53522386	0
225810		BIR protein	3.22974105	3.610204328	2.694689502	0	2.920983181	2.236019865	3.820055533	4.214264609	3.459431619	4.446151905	0	1.501224273
225820		hypothetical protein	2.533349138	2.115445731	0	3.900459832	2.591412887	1.312887258	0	0	1.584962501	2.367282916	0	0
225830		hypothetical protein	2.533349138	2.994489073	2.427422572	2.141509144	0	2.941053871	2.426156635	0	0	0	0	0
225840		hypothetical protein	0	2.548028984	1.673401602	5.098843836	1.348648449	3.880738148	3.820055533	0	3.169925001	0	4.036370465	0
225850		peptidase, M28 family protein	0	3.290959484	2.427422572	2.141509144	0	2.345411032	3.577307122	0	0.584962501	1.028513411	0	2.220842764
225860		hypothetical protein	4.05004071	3.986234667	1.673401602	4.151924939	3.415094667	1.690002941	0	3.167138832	4.087462841	3.049534633	4.648221733	2.220842764
225870		hypothetical protein	4.56975943	3.24558811	4.769554484	1.831542922	5.566876905	4.65083429	5.031916953	4.084512611	0	0	0	2.698770787
225880		UDP-glucose 4-epimerase	0	1.330620654	1.066832374	3.872723781	0	0.800902968	1.066019801	0	0	0	0	0
225890		hypothetical protein	1.135722068	1.330620654	2.694689502	0	0.826491255	3.806153491	0	1.37658331	2	2.855895459	0	0
225900	FBXO3	putative F-Box protein 3 FBXO3	0	1.330620654	3.115000256	0	0	0	0	0	0	0	0	0
225905		hypothetical protein	0	0	0	0	0	0	0	0	0	0	0	0
225910		hypothetical protein	1.763228914	0	0	3.294978942	1.5525826	2.631183095	1.066019801	0	0	0	0	2.220842764
225920		hypothetical protein	4.495127927	0.932866312	1.066832374	0	3.699017496	2.631183095	3.113624678	3.783688932	0	0	0	0
225930	TPI1	triose-phosphate isomerase TPI1	4.333177644	3.871447123	2.920097571	2.472395403	4.476873946	3.509781574	3.820055533	4.545435911	4.554588852	0	5.4704189	3.788247037
225940	SABP1	sialic acid-binding protein 1 SABP1	3.824781701	4.896613928	4.029241175	4.603889134	1.348648449	3.985848685	0	0	3.087462841	3.636814029	2.278615881	4.632312924
225950		hypothetical protein	0	0	0	0	0	0.45532917	0	0	0	0	0	0
225953		hypothetical protein	0	0	0	0	0	0	0	0	0	0	0	0
225955		hypothetical protein	1.763228914	0	0	0	0	0	0	0	0	0	0	0
[truncated: 6,925 more rows]
