# Supplementary material for: Transcriptional signatures of clonally derived Toxoplasma tachyzoites reveal novel insights into the expression of a family of surface proteins
Source: PLoS One. 2022 Feb 25;17(2):e0262374. doi: 10.1371/journal.pone.0262374 (PMC8880437; doi:10.1371/journal.pone.0262374)
Supplement: S3 Table — (CSV) [file pone.0262374.s004.csv]

gene_6id	pvalue_C1vsC2	padj_C1vsC2	pvalue_C1vsC3	padj_C1vsC3	pvalue_C2vsC3	padj_C2vsC3	pvalue_AvB	padj_AvB	pvalue_AvC	padj_AvC	pvalue_BvC	padj_BvC
200010	0.349532211	1	0.786868799	0.977521381	0.511993799	0.905855835	0.847161718	1	0.397648478	1	0.512706964	1
200110	NA	NA	NA	NA	NA	NA	NA	NA	NA	NA	NA	NA
200130	0.810055988	1	0.563632032	NA	0.410724736	NA	0.472062764	1	0.375505304	1	0.868024251	1
200230	NA	NA	NA	NA	NA	NA	NA	NA	NA	NA	NA	NA
200240	0.634584989	1	0.70585432	NA	0.393029193	NA	0.893443782	1	0.576151648	1	0.671500825	1
200250	0.239670224	1	0.454532616	0.967260564	0.053281888	0.506473487	0.222003488	1	0.100788507	1	0.673385613	1
200260	NA	NA	NA	NA	NA	NA	NA	NA	NA	NA	NA	NA
200270	0.601718727	1	0.694100839	NA	0.903392323	NA	0.90564447	1	0.395129726	1	0.460547433	1
200280	0.963668288	1	0.017136257	NA	0.014725451	0.304807792	0.794392879	1	0.673217664	1	0.872210243	1
200290	0.995447097	1	0.556090457	0.969026524	0.550763287	0.922942718	0.497545841	1	0.466815255	1	0.962257423	1
200295	0.512260004	1	0.392704342	NA	0.133528512	NA	0.405835592	1	0.565479822	1	0.161683998	1
200300	NA	NA	NA	NA	NA	NA	NA	NA	NA	NA	NA	NA
200310	0.482537922	1	0.80728858	0.978398914	0.343342865	0.85533597	0.460334048	1	0.135205829	1	0.446240259	1
200320	0.340324971	1	0.674421423	0.971613356	0.602624559	0.93229733	0.235839485	1	0.731255572	1	0.125708473	1
200330	0.863015395	1	0.438484036	NA	0.537224019	NA	0.932096121	1	0.577698524	1	0.51815033	1
200340	0.19818775	1	0.355278085	NA	1	NA	0.844839908	1	0.466011201	1	0.353014285	1
200350	0.823454593	1	0.115052398	0.754797244	0.070859907	0.563871049	0.646757275	1	0.198572122	1	0.40680835	1
200360	0.920477848	1	0.580450782	0.971613356	0.646205703	0.949193749	0.740430001	1	0.980862632	1	0.757597457	1
200370	0.016958861	1	0.713260096	NA	0.042278782	NA	0.953014906	1	0.88113724	1	0.834551095	1
200375	0.432886085	1	1	NA	0.484214434	NA	0.377769883	1	0.375458804	1	1	1
200385	0.101267257	1	0.872447252	0.985080295	0.141432441	0.700262746	0.887000477	1	0.033007908	1	0.046119196	1
200400	0.578728087	1	0.66784322	NA	0.911765259	NA	0.12718812	1	0.049710729	1	0.643597001	1
200410	0.771198812	1	0.77718334	NA	0.998115826	NA	0.499368465	1	0.862822829	1	0.392663249	1
200430	0.824247959	1	0.422090625	NA	0.554709244	NA	0.371893537	1	0.491103136	1	0.835958211	1
200440	0.989512408	1	0.655392619	NA	0.63917781	NA	0.830809967	1	0.149416231	1	0.099921045	1
200450	0.438108597	1	0.145008259	NA	0.475878203	NA	0.119215035	1	0.493134589	1	0.375226136	1
200460	0.839615932	1	0.383622839	NA	0.492342364	0.898411647	0.487270476	1	0.811028923	1	0.643968227	1
200470	0.874550631	1	0.684008398	0.971613356	0.799314112	0.969753979	0.066389302	1	0.79208859	1	0.036234531	1
200480	NA	NA	NA	NA	NA	NA	NA	NA	NA	NA	NA	NA
200590	0.192286221	1	0.039977829	0.586992949	0.001641545	0.113032117	0.347634132	1	0.520659948	1	0.113582041	1
200595	NA	NA	NA	NA	NA	NA	NA	NA	NA	NA	NA	NA
200600	NA	NA	NA	NA	NA	NA	NA	NA	NA	NA	NA	NA
200700	0.888175251	1	0.537838118	NA	0.625259748	NA	0.838428956	1	0.146473671	1	0.099612971	1
201100	NA	NA	NA	NA	NA	NA	NA	NA	NA	NA	NA	NA
201110	0.879307276	1	0.901922208	NA	0.782330642	NA	0.893442795	1	0.681504094	1	0.782647779	1
201120	0.728833816	1	0.693431674	NA	0.955583338	0.994104451	0.283848775	1	0.277117516	1	0.033508352	1
201130	0.474153378	1	0.143300677	0.812337683	0.436930705	0.887472634	0.764190105	1	0.796583364	1	0.965636535	1
201140	0.201233433	1	0.726905362	NA	0.107736064	NA	0.059902845	1	0.068866744	1	0.943634424	1
201150	0.688951497	1	0.447179889	NA	0.706130559	0.952894625	0.692065028	1	0.424686366	1	0.231862308	1
201160	0.162855422	1	0.384554521	NA	0.59907722	NA	0.732346353	1	0.654192485	1	0.429590724	1
201170	0.612233424	1	0.822848875	0.978398914	0.464207718	0.889907295	0.239563034	1	0.523329057	1	0.06910907	1
201180	0.946610495	1	0.31745218	0.938844905	0.284677663	0.821841244	0.030641564	1	0.388919656	1	0.003445132	1
201190	0.285008726	1	0.517583327	NA	0.678960272	NA	0.887696743	1	0.490746481	1	0.404831206	1
201200	1	1	0.545859531	NA	0.380928254	NA	0.499372979	1	0.496687065	1	1	1
201210	0.877341992	1	0.065246258	NA	0.084965535	NA	0.98818251	1	0.505170616	1	0.494835204	1
201215	0.833539671	1	1	NA	0.898545145	NA	1	1	0.763115385	1	0.701477564	1
201220	0.56940835	1	1	NA	0.627925351	NA	0.546482098	1	1	1	0.490008215	1
201230	0.271036571	1	0.449713379	NA	0.733017064	NA	0.91966486	1	0.76241493	1	0.839748291	1
201240	0.974241351	1	0.610856003	NA	0.627925715	NA	0.546485931	1	0.554229712	1	0.990184006	1
201250	0.826637727	1	0.647176212	0.971613356	0.80716874	0.971025795	0.260855652	1	0.159594768	1	0.778798757	1
201260	0.797625095	1	0.026554133	0.525981704	0.013147406	0.297713748	0.133631438	1	0.176729976	1	0.876446739	1
201270	0.732483382	1	0.710655055	0.971613356	0.473362071	0.892572291	0.53561511	1	0.039485522	1	0.008516887	1
201380	0.181323526	1	0.902382306	0.988128658	0.145327245	0.700262746	0.976181956	1	0.79506434	1	0.817855107	1
201390	0.977355313	1	0.754921654	0.971613356	0.733069101	0.952894625	0.31244049	1	0.378322969	1	0.896909751	1
201400	0.103829598	1	0.67446332	NA	0.225546737	0.767812787	0.7031203	1	0.214273199	1	0.386028894	1
201520	0.724095699	1	0.479565289	0.968176977	0.716681033	0.952894625	0.807582691	1	0.836007699	1	0.651329331	1
201630	0.788823261	1	0.100306686	0.733101385	0.159408448	0.713494641	0.456257821	1	0.31576827	1	0.794878784	1
201640	NA	NA	NA	NA	NA	NA	NA	NA	NA	NA	NA	NA
201650	0.398824495	1	0.709273782	NA	0.64419517	NA	0.684140401	1	0.598987871	1	0.348197756	1
201660	0.634584874	1	0.689773535	NA	0.380928398	NA	0.646392528	1	0.496685905	1	0.826213629	1
201670	0.278088947	1	0.73103796	0.971613356	0.152989513	0.708681516	0.350884482	1	0.386304318	1	0.944181459	1
201680	0.32546935	1	0.791234769	0.977521381	0.47831153	0.892572291	0.111461669	1	0.939519693	1	0.127317792	1
201690	0.170075275	1	0.266998886	NA	0.013411513	NA	0.636375991	1	0.135911898	1	0.051549809	1
201700	0.525186721	1	0.564195575	0.969026524	0.970897773	0.99499969	0.604363759	1	0.992778235	1	0.594914122	1
201710	0.449534758	1	0.656800137	NA	0.235708101	0.781493033	0.059202525	1	0.61298123	1	0.157623785	1
201720	0.601769206	1	0.515464364	NA	0.886625265	NA	0.377066986	1	0.857699709	1	0.473550142	1
201730	0.55375129	1	0.810986458	NA	1	NA	0.684148489	1	0.681065672	1	1	1
201740	0.533513417	1	0.446760265	NA	0.884909427	NA	0.573695348	1	0.453012522	1	0.85147355	1
201750	0.468431515	1	1	NA	0.521905708	NA	1	1	0.460905522	1	0.411678672	1
201760	0.620767984	1	0.506885887	0.968176977	0.860485342	0.978214306	0.060572336	1	0.001764013	0.684190959	0.171493766	1
201770	0.61562914	1	0.788536923	NA	0.443705012	NA	0.320225278	1	0.912811915	1	0.369999204	1
201775	NA	NA	NA	NA	NA	NA	NA	NA	NA	NA	NA	NA
201780	0.341190585	1	0.18560206	0.875951425	0.022774311	0.371210264	0.445157952	1	0.548615908	1	0.172188196	1
201785	0.897270837	1	0.018353829	0.48388927	0.024748426	0.380129684	0.959636805	1	0.334766393	1	0.309535862	1
201790	0.728833805	1	0.6389945	NA	0.893005017	NA	0.929486346	1	0.659398772	1	0.723183929	1
201800	0.570111392	1	0.378014172	0.960461109	0.738205836	0.952894625	0.407413841	1	0.492523321	1	0.883914882	1
201810	0.913323094	1	0.989676909	0.997710332	0.90329604	0.984127271	0.345690129	1	0.811994479	1	0.477637949	1
201820	0.10365705	1	0.753528289	NA	0.190576564	0.753816328	0.133570339	1	0.451369852	1	0.438120016	1
201830	0.867062609	1	0.838591311	NA	0.708767206	NA	0.6729231	1	0.930212074	1	0.608314943	1
201840	0.997464221	1	0.173743263	NA	0.169941788	NA	0.52102414	1	0.061598942	1	0.211603022	1
201850	0.865734239	1	0.267677751	NA	0.200667453	NA	0.277460579	1	0.07344065	1	0.472025936	1
201860	0.949478205	1	0.730751858	0.971613356	0.681073936	0.952894625	0.938452169	1	0.299439887	1	0.33529074	1
201870	0.828302341	1	0.781586399	0.976463787	0.947545124	0.994104451	0.165886832	1	0.023338729	1	0.365307404	1
201880	0.751877737	1	0.035843382	0.579066452	0.070825372	0.563871049	0.916595039	1	0.304481606	1	0.355745745	1
201890	0.55375129	1	0.810986458	NA	1	NA	0.684148489	1	0.681065672	1	1	1
201895	NA	NA	NA	NA	NA	NA	NA	NA	NA	NA	NA	NA
201900	0.411293461	1	0.306890103	NA	0.812902097	NA	0.781492444	1	0.405258404	1	0.577594776	1
202010	0.058056444	1	0.071645586	NA	0.930296118	0.991542623	0.024742176	1	0.030202809	1	0.929212708	1
202020	0.55375129	1	0.810986458	NA	1	NA	0.684148489	1	0.681065672	1	1	1
202025	NA	NA	NA	NA	NA	NA	NA	NA	NA	NA	NA	NA
202030	0.670923539	1	0.522807735	0.968176977	0.821189333	0.971025795	0.213617198	1	0.7414106	1	0.113164588	1
202040	0.583154345	1	0.906038094	0.988128658	0.50589537	0.90218166	0.649898657	1	0.653984891	1	0.365559865	1
202050	NA	NA	NA	NA	NA	NA	NA	NA	NA	NA	NA	NA
202060	NA	NA	NA	NA	NA	NA	NA	NA	NA	NA	NA	NA
202065	NA	NA	NA	NA	NA	NA	NA	NA	NA	NA	NA	NA
202070	0.763140875	1	0.481147754	0.968176977	0.313698613	0.846664531	0.725360902	1	0.926398909	1	0.794258986	1
202080	0.820015522	1	0.46253539	NA	0.608246002	NA	0.407400726	1	1	1	0.359437405	1
202090	NA	NA	NA	NA	NA	NA	NA	NA	NA	NA	NA	NA
202100	NA	NA	NA	NA	NA	NA	NA	NA	NA	NA	NA	NA
202110	NA	NA	NA	NA	NA	NA	NA	NA	NA	NA	NA	NA
202120	0.272654237	1	0.916922319	0.989107617	0.324267062	0.848770905	0.201473187	1	0.4515112	1	0.592188513	1
202140	NA	NA	NA	NA	NA	NA	NA	NA	NA	NA	NA	NA
202160	0.847252126	1	0.040712619	NA	0.025513218	NA	0.647018334	1	0.373469496	1	0.180020623	1
202170	0.449801994	1	0.240186712	NA	0.654000996	NA	0.887633728	1	0.660051919	1	0.5555609	1
202180	0.493214435	1	0.00847211	NA	0.001348242	0.113032117	0.852234423	1	0.595546933	1	0.730133861	1
202190	0.342334427	1	0.099712707	NA	0.42859229	NA	0.541225771	1	0.765400347	1	0.751973485	1
202200	0.488510697	1	0.950051473	0.993041975	0.530022586	0.916868721	0.616477541	1	0.774870355	1	0.430331124	1
202205	0.89594202	1	1	NA	0.961132423	NA	0.690304821	1	0.687212052	1	1	1
202210	NA	NA	NA	NA	NA	NA	NA	NA	NA	NA	NA	NA
202220	0.343549369	1	0.719865995	NA	0.565063892	NA	0.268228663	1	0.454016162	1	0.708892553	1
202230	0.498200199	1	0.442894398	0.965201553	0.916331785	0.987449199	0.266920858	1	0.507078129	1	0.649930249	1
202240	0.720353188	1	0.312005104	NA	0.175457714	NA	0.889238354	1	0.547149277	1	0.64135279	1
202250	0.693506633	1	0.023877245	NA	0.009239051	0.251391598	0.675361489	1	0.662779771	1	0.391927465	1
202255	0.348160738	1	0.153155221	NA	0.016903791	NA	0.808666723	1	0.309845808	1	0.204338329	1
202260	NA	NA	NA	NA	NA	NA	NA	NA	NA	NA	NA	NA
202280	1	1	0.393146803	NA	0.258591946	NA	0.346049089	1	0.343856915	1	1	1
202285	NA	NA	NA	NA	NA	NA	NA	NA	NA	NA	NA	NA
202290	0.916194306	1	0.182402957	0.8750999	0.142899693	0.700262746	0.125879394	1	0.029998199	1	0.507976917	1
202300	0.245039752	1	0.875675858	0.985080295	0.187768288	0.75351949	0.105556113	1	0.625622072	1	0.252292149	1
202310	0.845826513	1	0.696314466	0.971613356	0.555722873	0.925480855	0.522738833	1	0.330692022	1	0.736784057	1
202320	NA	NA	NA	NA	NA	NA	NA	NA	NA	NA	NA	NA
202330	NA	NA	NA	NA	NA	NA	NA	NA	NA	NA	NA	NA
202340	NA	NA	NA	NA	NA	NA	NA	NA	NA	NA	NA	NA
202350	0.774769636	1	0.234433713	0.888754944	0.351213988	0.85533597	0.686934336	1	0.636063101	1	0.944535525	1
202360	0.817460447	1	0.439231075	NA	0.58051688	NA	0.512671195	1	0.388806319	1	0.837069163	1
202370	0.475946675	1	0.017044909	0.476076135	0.085077172	0.60838426	0.274286209	1	0.869688928	1	0.207669768	1
202375	0.369586132	1	0.715059928	NA	0.20594398	NA	0.422674949	1	0.542111002	1	0.847101992	1
202380	0.910435004	1	0.193024599	0.875951425	0.224584994	0.767812787	0.264929816	1	0.389523149	1	0.795190185	1
202390	0.790855649	1	0.407798005	NA	0.560735635	NA	0.564288175	1	0.53828012	1	0.233783997	1
202400	0.840318614	1	0.81097918	NA	0.656941873	NA	0.525737806	1	0.69898849	1	0.805979397	1
202410	0.251376657	1	0.128440051	NA	0.660929906	0.951761631	0.439090165	1	0.916896028	1	0.376735677	1
202420	0.711243144	1	0.214361667	0.88302203	0.108738081	0.654476034	0.780498423	1	0.440478401	1	0.293112446	1
202430	0.143196413	1	0.248846594	NA	0.768156252	NA	0.070017426	1	0.13916962	1	0.751460733	1
202440	0.691399425	1	0.409900054	0.965201553	0.657611013	0.94938154	0.779003736	1	0.898479947	1	0.681566409	1
202445	NA	NA	NA	NA	NA	NA	NA	NA	NA	NA	NA	NA
202450	0.850835091	1	0.716853191	NA	0.577045556	NA	0.725533799	1	0.14232815	1	0.261130798	1
202460	0.962707589	1	0.564971155	NA	0.528613237	NA	0.810587935	1	0.88422423	1	0.924028966	1
202470	0.863144828	1	0.435544606	NA	0.340265131	NA	0.109718928	1	0.123235025	1	0.942806608	1
202480	0.157767728	1	0.894437423	NA	0.201713496	NA	0.397967934	1	0.407558466	1	0.984561195	1
202490	0.646131986	1	0.941137026	0.991901244	0.595217326	0.93229733	0.356383079	1	0.910988647	1	0.415538647	1
202500	0.48663288	1	0.927799784	0.990555376	0.432400746	0.887466632	0.838032953	1	0.808701867	1	0.970228091	1
202510	0.684281119	1	0.853797586	0.981874597	0.553656798	0.924989479	0.217368569	1	0.056132613	1	0.488791802	1
202520	0.634295637	1	0.306537137	0.931678633	0.136408039	0.693856349	0.064244905	1	0.029994116	1	0.743616247	1
202530	0.578695156	1	0.596538164	0.971613356	0.280070306	0.817428807	0.745995314	1	0.490772422	1	0.309267645	1
202540	0.582753356	1	0.748555044	0.971613356	0.823270997	0.971025795	0.751182622	1	0.532020237	1	0.34485714	1
202550	0.28267372	1	0.123592156	NA	0.012534147	0.294746467	0.135457203	1	0.256802926	1	0.705383129	1
202568	0.276459817	1	1	NA	0.315735801	NA	0.889907317	1	0.392632361	1	0.319702699	1
202572	0.093709745	1	0.363571704	NA	0.457378735	NA	0.260665918	1	0.343586908	1	0.854784625	1
202580	0.75949408	1	0.365753038	NA	0.541784676	NA	0.77317961	1	0.278306484	1	0.425234243	1
202590	0.165520374	1	0.410477531	NA	0.027530752	NA	0.526966157	1	0.518374142	1	0.201907361	1
202600	NA	NA	NA	NA	NA	NA	NA	NA	NA	NA	NA	NA
202610	0.045357415	1	0.05878539	0.655132266	0.966905618	0.99499969	0.528376681	1	0.813140011	1	0.691435917	1
202620	0.719687032	1	0.582215853	0.971613356	0.843244265	0.973706502	0.756942207	1	0.457832586	1	0.291713286	1
202630	0.467838791	1	0.940488235	NA	0.518253134	0.911847671	0.577482723	1	0.61683885	1	0.95297542	1
202640	0.452596142	1	0.378301203	NA	0.105434324	NA	0.519530711	1	0.428661434	1	0.882666828	1
202650	0.297190592	1	0.083497727	NA	0.448499914	NA	0.535767765	1	0.882825612	1	0.441069551	1
202660	0.52407629	1	1	NA	0.580516332	NA	0.512666153	1	1	1	0.458065555	1
202670	NA	NA	NA	NA	NA	NA	NA	NA	NA	NA	NA	NA
202680	0.56019867	1	0.960910238	0.994142927	0.528920038	0.916868721	0.14977406	1	0.099865261	1	0.840254544	1
202690	0.679895877	1	0.716786892	NA	0.966022988	NA	0.257145273	1	0.905184372	1	0.307308889	1
202700	0.577952715	1	0.391430883	NA	0.752467176	NA	1	1	0.116596412	1	0.094009441	1
202720	0.185537717	1	0.435602989	NA	0.037103396	NA	0.741469156	1	0.075448472	1	0.036457479	1
202730	0.970314391	1	0.813423337	NA	0.782330692	NA	0.769314154	1	0.681505061	1	0.906080527	1
202735	NA	NA	NA	NA	NA	NA	NA	NA	NA	NA	NA	NA
202740	0.028731676	1	1	NA	0.038983717	NA	0.066628013	1	0.178349237	1	0.606299913	1
202750	0.923420947	1	0.662554225	NA	0.58962216	0.931443881	0.512846051	1	0.541095616	1	0.963861716	1
202760	0.83968455	1	0.641866323	NA	0.784501675	NA	0.834765619	1	0.36133528	1	0.478881278	1
202770	0.391398847	1	0.824127878	0.978398914	0.531533852	0.916868721	0.191769258	1	0.83179897	1	0.127806762	1
202780	0.335837414	1	0.042769235	0.586992949	0.260566223	0.806560034	0.885217264	1	0.764073505	1	0.655787058	1
202790	0.920609431	1	0.87568762	NA	0.951922273	0.994104451	0.791310024	1	0.909349162	1	0.703159443	1
202800	0.119600584	1	0.581149601	NA	0.035707543	NA	0.958072769	1	0.568309509	1	0.531619841	1
202810	0.571960785	1	0.768078585	NA	0.792456627	NA	0.588746878	1	0.742892428	1	0.832345811	1
202820	0.570236294	1	0.03787974	0.584145363	0.114298412	0.666958904	0.678517981	1	0.558829992	1	0.865517277	1
202830	0.531222799	1	0.492617702	0.968176977	0.187219859	0.75351949	0.364902679	1	0.901840465	1	0.4320184	1
202840	0.830560098	1	0.238177504	0.888754944	0.16198909	0.716314273	0.852388413	1	0.824185176	1	0.971439869	1
202850	0.939767139	1	0.977285905	NA	0.963070736	NA	0.776479122	1	0.330393127	1	0.490009455	1
202860	0.581180888	1	0.817111052	NA	0.756137873	NA	0.438545127	1	0.852993307	1	0.548969438	1
202870	0.215421824	1	0.624150608	NA	0.462783551	NA	0.914468201	1	0.914411025	1	0.828986153	1
202880	0.604859046	1	0.297481038	NA	0.124498888	NA	0.548698472	1	0.356903256	1	0.745975279	1
202890	0.655605209	1	0.216115109	0.883566265	0.412544557	0.88348139	0.695333945	1	0.896281837	1	0.599525631	1
202895	NA	NA	NA	NA	NA	NA	NA	NA	NA	NA	NA	NA
202900	0.593344373	1	0.403432172	0.965201553	0.755441153	0.958137382	0.00178031	1	0.694664995	1	0.000458812	0.371943675
202910	NA	NA	NA	NA	NA	NA	NA	NA	NA	NA	NA	NA
202920	0.589910018	1	0.621809919	NA	0.976702468	NA	0.520421155	1	0.700108164	1	0.303443535	1
202930	0.648599916	1	0.553600619	NA	0.879682164	NA	0.596075928	1	0.191217782	1	0.428562907	1
202940	0.379140375	1	0.761695534	0.971613356	0.238601188	0.782358651	0.095252821	1	0.102268278	1	0.967493382	1
202950	0.72611878	1	0.35047482	NA	0.202104308	NA	0.247788716	1	0.638769827	1	0.106636997	1
202960	NA	NA	NA	NA	NA	NA	NA	NA	NA	NA	NA	NA
202970	0.285179753	1	0.678499955	NA	0.520311649	NA	0.326196138	1	0.324083147	1	1	1
202975	0.704125177	1	1	NA	0.767117315	NA	0.592614229	1	0.589706705	1	1	1
202980	0.341230356	1	0.904181277	0.988128658	0.284266898	0.821841244	0.590823042	1	0.186800999	1	0.43135736	1
202990	NA	NA	NA	NA	NA	NA	NA	NA	NA	NA	NA	NA
203000	0.467205278	1	0.708972826	NA	1	NA	0.636855153	1	1	1	0.57611306	1
203010	0.019947944	1	0.271519647	0.910519236	0.217612929	0.767812787	0.360831718	1	0.871978879	1	0.281025517	1
203020	0.696523611	1	0.879850167	NA	0.814903386	0.971025795	0.913912823	1	0.973921741	1	0.887224026	1
203030	0.152130386	1	0.169488071	0.853796159	0.96945342	0.99499969	0.245607468	1	0.069451258	1	0.513037463	1
203040	0.372778841	1	0.661011898	NA	0.661308488	NA	0.587945003	1	0.63905332	1	0.313426924	1
203050	0.390757418	1	0.059247858	NA	0.256258608	0.800368549	0.808923505	1	0.730594328	1	0.918409676	1
203060	0.723600864	1	0.174529453	0.868402018	0.305679615	0.839872167	0.604755206	1	0.621454371	1	0.310223709	1
203070	NA	NA	NA	NA	NA	NA	NA	NA	NA	NA	NA	NA
203080	0.176763797	1	0.421254014	0.965201553	0.030227948	0.413898034	0.194859519	1	0.429411025	1	0.605334495	1
203090	NA	NA	NA	NA	NA	NA	NA	NA	NA	NA	NA	NA
203100	NA	NA	NA	NA	NA	NA	NA	NA	NA	NA	NA	NA
203110	0.211322122	1	0.374574066	NA	1	NA	0.571949268	1	0.681057289	1	0.326557984	1
203120	0.118873859	1	0.431934402	NA	0.451375286	NA	0.674870056	1	0.80840371	1	0.507298103	1
203135	0.387128063	1	0.610860402	NA	1	NA	1	1	0.554223849	1	0.499995764	1
203150	0.793140933	1	0.4743175	NA	0.639834653	NA	0.412898504	1	0.485567939	1	0.899605698	1
203160	0.833019793	1	0.651114633	0.971613356	0.504056925	0.90218166	0.078727296	1	0.232454211	1	0.551043943	1
203170	0.419901266	1	0.132533968	NA	0.45676343	NA	0.550539571	1	0.379853484	1	0.774582708	1
203175	1	1	0.768073374	NA	0.572528401	NA	1	1	0.869488624	1	0.805980826	1
203180	0.516173716	1	0.596583447	NA	0.245869612	NA	0.187312243	1	0.572996278	1	0.438394011	1
203200	NA	NA	NA	NA	NA	NA	NA	NA	NA	NA	NA	NA
203220	0.558585516	1	0.381009926	NA	0.141161394	0.700262746	0.8587801	1	0.160193286	1	0.214700423	1
203230	NA	NA	NA	NA	NA	NA	NA	NA	NA	NA	NA	NA
203240	0.084172714	1	0.056008061	0.644892821	0.000653929	0.098756351	0.975642856	1	0.960927431	1	0.985281847	1
203250	NA	NA	NA	NA	NA	NA	NA	NA	NA	NA	NA	NA
203260	0.286211955	1	0.406019039	NA	0.065083933	NA	0.023155931	1	0.977517635	1	0.021315566	1
203270	NA	NA	NA	NA	NA	NA	0.337764934	1	0.058972085	1	0.346678582	1
203280	0.213114717	1	0.433143516	0.965201553	0.650237773	0.949330267	0.289211754	1	0.411618584	1	0.060379364	1
203290	0.290602644	1	0.422175748	0.965201553	0.811523462	0.971025795	0.373518401	1	0.411438054	1	0.086841159	1
203300	0.139619567	1	0.569005333	0.970588547	0.041450903	0.466184494	0.466313544	1	0.06843512	1	0.010729672	1
203310	0.91647243	1	0.970267475	0.995393435	0.946211026	0.994104451	0.81378951	1	0.784483196	1	0.610546537	1
203320	0.62359716	1	0.348580012	NA	0.639369253	0.947349039	0.890542597	1	0.847291029	1	0.956303652	1
203330	0.97390059	1	1	NA	0.908935818	NA	0.853746318	1	1	1	0.786985278	1
203340	NA	NA	NA	NA	NA	NA	NA	NA	NA	NA	NA	NA
203350	0.719876939	1	0.679089356	0.971613356	0.950321679	0.994104451	0.96196363	1	0.386809094	1	0.411508434	1
203358	0.538727354	1	0.604041221	NA	0.933064368	NA	0.952937493	1	0.345459885	1	0.374016463	1
203362	0.7151462	1	0.406508417	0.965201553	0.630619628	0.943381408	0.93869722	1	0.987017987	1	0.925370645	1
203370	0.087673039	1	0.392915319	0.965201553	0.4058084	0.88348139	0.094938785	1	0.974358429	1	0.087701511	1
203375	0.954556097	1	0.955614755	NA	0.999739122	NA	0.906864354	1	0.589704207	1	0.508597681	1
203380	0.358624466	1	0.365354308	0.959360784	0.995610132	0.999193435	0.199919136	1	0.851303854	1	0.269940575	1
203390	0.266906353	1	0.295765462	0.917881594	0.973883751	0.99499969	0.623230084	1	0.406376971	1	0.734447654	1
203400	0.216081623	1	0.501393026	0.968176977	0.055209234	0.517433212	0.632970254	1	0.978457441	1	0.650670136	1
203420	0.760723633	1	0.457379604	NA	0.652561899	NA	0.992519623	1	0.652420601	1	0.643792023	1
203430	NA	NA	NA	NA	NA	NA	NA	NA	NA	NA	NA	NA
203440	NA	NA	NA	NA	NA	NA	NA	NA	NA	NA	NA	NA
203450	0.552325376	1	0.914330603	0.988626536	0.483086106	0.892572291	0.956605648	1	0.390875116	1	0.359323877	1
203460	0.55375129	1	0.810986458	NA	1	NA	0.684148489	1	0.681065672	1	1	1
203470	NA	NA	NA	NA	NA	NA	NA	NA	NA	NA	NA	NA
203480	0.291973472	1	0.780164715	NA	0.191932018	NA	0.311347886	1	0.322918558	1	0.978379087	1
203490	0.888487223	1	0.822969948	NA	0.713682636	NA	0.963854962	1	0.72442299	1	0.689771114	1
203500	1	1	0.371430728	NA	0.241985737	NA	0.369401752	1	1	1	0.324260375	1
203505	0.55375129	1	0.810986458	NA	1	NA	0.684148489	1	0.681065672	1	1	1
203510	0.859767592	1	0.127632678	0.776649429	0.171002808	0.717616262	0.406151865	1	0.095508051	1	0.391512849	1
203520	0.177923451	1	0.819316715	NA	0.264630748	0.810954869	0.904549516	1	0.018468208	1	0.013763707	1
203540	0.198778657	1	0.179874715	0.87381415	0.930427224	0.991542623	0.477164749	1	0.526131657	1	0.935982877	1
203560	0.333621516	1	0.966985545	NA	0.359362705	0.8590325	0.680817593	1	0.888185028	1	0.784254741	1
203570	0.112629127	1	0.334101927	NA	0.547672301	NA	1	1	0.190974504	1	0.162183333	1
203580	NA	NA	NA	NA	NA	NA	NA	NA	NA	NA	NA	NA
203590	0.878426169	1	0.522985844	NA	0.61863646	NA	0.51697302	1	0.639285191	1	0.857484418	1
203600	0.40726873	1	0.871714659	0.985080295	0.506139267	0.90218166	0.736347794	1	0.725358626	1	0.988718897	1
203610	0.209753393	1	0.560381528	NA	0.065533128	0.544602888	0.6229937	1	0.233329539	1	0.477183793	1
203620	0.489105589	1	0.215649684	NA	0.552022229	NA	0.496089577	1	0.65354813	1	0.812881826	1
203630	0.714993414	1	0.317599556	0.938844905	0.515927539	0.909002359	0.936116883	1	0.529055384	1	0.476639554	1
203665	0.046766941	1	0.492888836	0.968176977	0.195004683	0.755731251	0.092860467	1	0.23025941	1	0.625684878	1
203682	NA	NA	NA	NA	NA	NA	NA	NA	NA	NA	NA	NA
203685	NA	NA	NA	NA	NA	NA	NA	NA	NA	NA	NA	NA
203688	NA	NA	NA	NA	NA	NA	NA	NA	NA	NA	NA	NA
203690	0.00983358	1	0.15707316	0.832398297	0.244102931	0.788137117	0.069249913	1	0.130816564	1	0.75122442	1
203700	0.948927732	1	0.069528422	0.690840913	0.058766662	0.533007304	0.937676801	1	0.610009016	1	0.555605587	1
203705	0.500374933	1	0.552243302	NA	0.201761487	NA	0.858333993	1	0.507101368	1	0.395030456	1
203710	0.97798151	1	0.10019971	0.733101385	0.100821518	0.642813964	0.970920271	1	0.218538696	1	0.231257275	1
203720	0.050423028	1	0.793873005	0.977521381	0.09181073	0.628438374	0.565613671	1	0.836914077	1	0.433958288	1
203730	0.941075815	1	0.875032371	NA	0.931042735	NA	0.22522481	1	0.77835334	1	0.136004843	1
203735	0.528325077	1	0.41456742	NA	0.835207006	NA	0.75144168	1	0.378910081	1	0.569839764	1
203740	0.22715529	1	0.468099601	0.968176977	0.640116577	0.947349039	0.470057489	1	0.872220386	1	0.375173729	1
203750	0.370525867	1	0.993189895	NA	0.379347078	NA	0.204605453	1	0.895476274	1	0.161138433	1
203760	0.891206615	1	0.411246939	NA	0.334777744	NA	0.571191039	1	0.671510153	1	0.320479728	1
203770	NA	NA	NA	NA	NA	NA	NA	NA	NA	NA	NA	NA
203780	0.191576366	1	0.582983754	0.971613356	0.45095087	0.888789642	0.280294291	1	0.004423769	0.978055108	0.07106511	1
203790	0.244880157	1	0.055458286	0.642377142	0.424329962	0.887466632	0.931294792	1	0.899758722	1	0.968382612	1
203800	0.188964419	1	0.341557248	NA	1	NA	0.377190693	1	0.958035303	1	0.404256789	1
203810	0.881939377	1	0.986866878	NA	0.869512117	NA	0.806279477	1	0.360730836	1	0.247914424	1
203815	0.809125921	1	0.458643542	0.967260564	0.323333751	0.848297493	0.932401743	1	0.153630791	1	0.129672061	1
203820	0.227240344	1	0.006780917	0.372468886	0.102526284	0.646044605	0.830937037	1	0.974900515	1	0.805647462	1
203830	0.993692078	1	0.098767582	NA	0.094258509	0.631694286	0.585901073	1	0.56221971	1	0.26115176	1
203840	0.9668364	1	0.527002348	NA	0.549776989	0.922942718	0.563188969	1	0.479453093	1	0.897087736	1
203860	0.307808082	1	0.316784312	NA	0.991882989	NA	0.806123772	1	0.394320675	1	0.542684296	1
203870	0.182061828	1	0.682524191	0.971613356	0.364336267	0.861293239	0.611524871	1	0.244341	1	0.50930646	1
203875	0.571776643	1	0.26800437	NA	0.568179629	NA	0.032421455	1	0.844865217	1	0.020275062	1
203880	0.604853622	1	0.201345998	0.877466105	0.431155555	0.887466632	0.907615846	1	0.677035185	1	0.593200013	1
203890	0.487255854	1	0.709272899	NA	0.754338462	NA	0.702062501	1	0.681058835	1	0.425231366	1
203900	0.55375129	1	0.810986458	NA	1	NA	0.684148489	1	0.681065672	1	1	1
203910	0.599194957	1	0.856988853	0.981951891	0.481599567	0.892572291	0.905388579	1	0.245907362	1	0.295898781	1
203930	0.352471473	1	0.594628091	0.971613356	0.145099039	0.700262746	0.871253943	1	0.720929003	1	0.602968941	1
203940	0.875379409	1	0.551557373	0.968176977	0.447228729	0.888789642	0.04689914	1	0.002091494	0.726644904	0.2191561	1
203950	0.660029898	1	0.466012874	NA	0.749836321	NA	0.851337087	1	0.922604641	1	0.77457606	1
203960	0.321227869	1	0.234212896	NA	0.827990875	0.971025795	0.06156816	1	0.38032525	1	0.301068549	1
203970	0.773620962	1	0.4988526	NA	0.687680611	NA	0.310514409	1	0.789091682	1	0.198928901	1
203980	0.844867665	1	0.858476908	0.982459779	0.706249565	0.952894625	0.396297268	1	0.792522711	1	0.552570775	1
203985	0.330304755	1	1	NA	0.374246828	NA	0.285502484	1	0.283563827	1	1	1
203990	0.92199244	1	0.542116774	0.968176977	0.475182219	0.892572291	0.998607284	1	0.432469617	1	0.431484151	1
204000	NA	NA	NA	NA	NA	NA	NA	NA	NA	NA	NA	NA
204010	0.343590196	1	0.39507232	NA	0.931126426	NA	0.83913873	1	0.781640713	1	0.940818446	1
204020	0.753815644	1	0.41322389	0.965201553	0.609323503	0.934405235	0.665521794	1	0.881995678	1	0.775807518	1
204040	0.415091468	1	0.034387258	NA	0.154400389	0.710572732	NA	NA	NA	NA	NA	NA
204045	0.170178313	1	0.067810585	NA	0.618969266	NA	0.243695665	1	0.055664924	1	0.436596427	1
204050	0.458662248	1	0.884379652	0.985080295	0.375689717	0.874762864	0.402619697	1	0.151385354	1	0.022995245	1
204055	0.740857472	1	0.980151965	NA	0.723062758	NA	0.749099876	1	0.779056393	1	0.969239191	1
204060	0.211038099	1	0.716788717	NA	0.380929061	NA	0.702155003	1	0.496681944	1	0.285639692	1
204070	0.696394538	1	0.127776185	0.776649429	0.23659635	0.782358651	0.577572119	1	0.366990473	1	0.7279135	1
204080	0.100044661	1	0.516932963	0.968176977	0.321112425	0.847209623	0.354625422	1	0.149427571	1	0.605436537	1
204090	NA	NA	NA	NA	NA	NA	NA	NA	NA	NA	NA	NA
204100	0.397176616	1	0.65037114	0.971613356	0.197823644	0.755731251	0.301446048	1	0.436939266	1	0.792798552	1
204110	0.845492488	1	0.996687973	NA	0.843289958	0.973706502	0.432253992	1	0.205838817	1	0.624488334	1
204120	0.544166194	1	0.988841612	NA	0.55744342	NA	0.707204933	1	0.511981788	1	0.777181187	1
204130	0.731558089	1	0.365292583	0.959360784	0.209960921	0.761381668	0.36658722	1	0.571333204	1	0.734272153	1
204140	0.691395541	1	0.391372988	NA	0.635789152	NA	0.735617306	1	0.474101368	1	0.704162799	1
204150	0.895990053	1	0.459971208	NA	0.381389438	NA	0.574791954	1	0.834500159	1	0.719102202	1
204160	0.09246679	1	0.172888859	NA	0.793643749	0.96972255	0.083350094	1	0.337220761	1	0.422095551	1
204270	0.060579487	1	0.531293534	0.968176977	0.220911155	0.767812787	0.837395072	1	0.52561769	1	0.399312634	1
204280	0.621707783	1	0.331364441	0.940797879	0.146187392	0.700262746	0.56835809	1	0.540138544	1	0.236890873	1
204290	0.191404437	1	1	NA	0.222798984	NA	0.156339689	1	0.155031473	1	1	1
204300	NA	NA	NA	NA	NA	NA	NA	NA	NA	NA	NA	NA
204310	0.926942309	1	0.521761698	0.968176977	0.577146952	0.929356829	0.900734967	1	0.644492425	1	0.55653234	1
204315	0.319142169	1	0.328870005	NA	0.99523198	NA	0.613243305	1	0.353546379	1	0.668826058	1
204320	0.484880832	1	0.075791283	0.695152062	0.25717369	0.801944576	0.535024162	1	0.226297225	1	0.068381276	1
204325	0.504689362	1	0.804233955	NA	0.359370521	NA	0.692091663	1	0.521659358	1	0.806068285	1
204330	0.582453775	1	1	NA	0.641513814	NA	1	1	0.571155766	1	0.516150104	1
204340	0.549610464	1	0.762955867	0.971613356	0.773503512	0.963026144	0.352629619	1	0.544473804	1	0.122306015	1
204350	0.361854547	1	0.949124929	NA	0.399885365	NA	0.144479121	1	0.383058981	1	0.556231681	1
204360	NA	NA	NA	NA	NA	NA	NA	NA	NA	NA	NA	NA
204370	0.774131398	1	0.654656528	0.971613356	0.867280695	0.978214306	0.08319035	1	0.086078779	1	0.983293023	1
204380	0.296011648	1	0.191159754	NA	0.763299211	NA	0.960405518	1	0.713559767	1	0.749692302	1
204390	0.765350581	1	0.728071719	NA	0.514079865	NA	0.750794759	1	0.382019138	1	0.575470293	1
204395	0.676528459	1	0.177339984	NA	0.338124198	NA	0.227037637	1	0.169362769	1	0.865388188	1
204400	0.77285707	1	0.905819251	0.988128658	0.866425183	0.978214306	0.528841051	1	0.646657739	1	0.27484543	1
204410	0.852971216	1	0.743818255	NA	0.882435409	NA	0.602815483	1	0.397833903	1	0.742066752	1
204420	0.713712094	1	0.519763554	NA	0.309682703	NA	0.706637242	1	0.217670424	1	0.390859568	1
204440	0.484327743	1	0.273430711	NA	0.677403553	NA	0.344378238	1	0.848221312	1	0.254430342	1
204460	NA	NA	NA	NA	NA	NA	NA	NA	NA	NA	NA	NA
204468	NA	NA	NA	NA	NA	NA	NA	NA	NA	NA	NA	NA
204472	NA	NA	NA	NA	NA	NA	NA	NA	NA	NA	NA	NA
204480	0.370677082	1	0.764903582	0.971613356	0.555129114	0.925480855	0.793672789	1	0.311972694	1	0.202052782	1
204490	0.63134443	1	0.88875471	0.986032893	0.536862224	0.91978502	0.727314072	1	0.807051107	1	0.915652168	1
204500	0.177302542	1	0.017020843	NA	0.250131799	NA	0.354993693	1	0.872659399	1	0.275591768	1
204505	NA	NA	NA	NA	NA	NA	NA	NA	NA	NA	NA	NA
204510	0.731695381	1	0.415321391	0.965201553	0.62780568	0.941495521	0.585301699	1	0.834083126	1	0.734562191	1
204520	0.933119921	1	0.722615279	0.971613356	0.657870196	0.94938154	0.911009919	1	0.387976642	1	0.45033484	1
204530	0.887246428	1	0.556602113	0.969026524	0.464052341	0.889907295	0.904181283	1	0.409574343	1	0.480959464	1
204540	0.22649282	1	0.437750814	NA	0.66929503	NA	0.159760987	1	1	1	0.132334263	1
204550	0.890481203	1	0.72891009	NA	0.8305806	NA	0.998353755	1	0.755662697	1	0.756525426	1
204560	0.405596049	1	0.633721576	NA	1	NA	0.559961634	1	1	1	0.502783528	1
204870	0.555874406	1	0.813426452	NA	1	NA	0.769310966	1	1	1	0.704192588	1
204880	0.896037678	1	0.005519929	NA	0.00707657	NA	0.916661875	1	0.937320851	1	0.853916749	1
205000	0.625896161	1	0.381532524	0.963011301	0.688743192	0.952894625	0.089864696	1	0.092915782	1	0.979480579	1
205010	0.209192534	1	0.35232849	0.948395678	0.762345901	0.960161144	0.459794454	1	0.927558534	1	0.40380885	1
205020	0.983523722	1	0.423631923	NA	0.432011022	NA	0.272546141	1	1	1	0.234900144	1
205030	0.225356169	1	0.581731925	0.971613356	0.511750957	0.905855835	0.389380912	1	0.294976005	1	0.85339752	1
205040	0.442505371	1	0.455043102	0.967260564	0.998213402	1	0.534319395	1	0.675013012	1	0.837643834	1
205050	0.306516989	1	0.785458271	NA	0.195529654	NA	0.227854921	1	0.734935926	1	0.121263107	1
205060	0.892773275	1	0.958126263	NA	0.935492231	NA	0.450199211	1	0.613187627	1	0.8059791	1
205070	NA	NA	NA	NA	NA	NA	NA	NA	NA	NA	NA	NA
205080	0.55375129	1	0.810986458	NA	1	NA	0.684148489	1	0.681065672	1	1	1
205090	NA	NA	NA	NA	NA	NA	NA	NA	NA	NA	NA	NA
205100	0.39223764	1	0.604938878	NA	0.736535831	NA	0.298463357	1	0.814981085	1	0.20363958	1
205110	0.919114532	1	0.469976157	NA	0.528216193	NA	0.484038603	1	0.191735459	1	0.541068812	1
205120	0.142020119	1	0.505864066	NA	0.423152383	NA	0.762572561	1	0.942209282	1	0.706247966	1
205130	0.973709055	1	0.219896689	0.888425115	0.229047504	0.773466065	0.939508999	1	0.607230242	1	0.554617676	1
205140	NA	NA	NA	NA	NA	NA	NA	NA	NA	NA	NA	NA
205150	0.032610376	1	0.591318621	NA	0.008302738	NA	0.648683438	1	0.258276539	1	0.487992992	1
205160	0.151025034	1	0.321124948	0.940797879	0.015810714	0.315652962	0.313049483	1	0.593135438	1	0.123398895	1
205170	0.548450085	1	0.034839149	0.579066452	0.114775085	0.666958904	0.993061162	1	0.319868538	1	0.322118892	1
205180	0.111334018	1	0.087262194	0.700774424	0.888494644	0.982197636	0.366590858	1	0.609928276	1	0.69179182	1
205190	0.560871243	1	0.252534285	NA	0.544821187	NA	0.710572523	1	0.569508683	1	0.84239636	1
205200	0.633613334	1	0.316555401	NA	0.145669688	NA	0.845522086	1	0.979505421	1	0.824578567	1
205210	0.758841999	1	0.955616421	NA	0.803218694	NA	0.414236346	1	0.763120854	1	0.607267095	1
205220	0.66226175	1	0.920508953	NA	0.592932119	0.93229733	0.212115166	1	0.478358041	1	0.578370133	1
205230	NA	NA	NA	NA	NA	NA	NA	NA	NA	NA	NA	NA
205240	0.591613578	1	0.43839735	0.965201553	0.18642047	0.75351949	0.404931197	1	0.826934428	1	0.535323666	1
205250	0.812953617	1	0.185597118	0.875951425	0.116729524	0.669616834	0.188986404	1	0.692041164	1	0.356714649	1
205265	0.638655127	1	0.964048988	NA	0.67406888	0.952894625	0.84106184	1	0.439887881	1	0.328470206	1
205280	0.066366675	1	0.51915411	0.968176977	0.237716337	0.782358651	0.290136754	1	0.262189307	1	0.950957467	1
205290	0.567244781	1	0.134721612	0.793737293	0.340718563	0.85533597	0.080660577	1	0.432957419	1	0.012115887	1
205300	0.861334334	1	0.81586103	NA	0.680536259	0.952894625	0.275910476	1	0.216886137	1	0.887005356	1
205310	NA	NA	NA	NA	NA	NA	NA	NA	NA	NA	NA	NA
205320	0.802762181	1	0.676414843	0.971613356	0.503843101	0.90218166	0.3566888	1	0.390064962	1	0.948592835	1
205330	0.933132326	1	0.894058359	0.986263906	0.827227165	0.971025795	0.13719141	1	0.092780839	1	0.846360232	1
205340	0.818022789	1	0.228324164	0.888754944	0.324515254	0.848770905	0.400648153	1	0.636616692	1	0.711328056	1
205350	0.172780294	1	0.40357001	0.965201553	0.609024991	0.934405235	0.119293668	1	0.216373413	1	0.743762096	1
205360	0.356475685	1	0.609722131	0.971613356	0.68685218	0.952894625	0.979675617	1	0.897509828	1	0.877020197	1
205370	0.970396398	1	0.228306501	0.888754944	0.212049653	0.761381668	0.592937727	1	0.860626207	1	0.718507767	1
205380	0.794418782	1	0.245798717	0.895863281	0.149890888	0.708307921	0.840810263	1	0.740065701	1	0.896043949	1
205390	0.512964566	1	0.170178272	0.855744927	0.460112748	0.889388101	0.819705542	1	0.624087898	1	0.793234487	1
205398	NA	NA	NA	NA	NA	NA	NA	NA	NA	NA	NA	NA
205402	NA	NA	NA	NA	NA	NA	NA	NA	NA	NA	NA	NA
205410	0.536719408	1	0.378812362	NA	0.131443309	NA	0.198862453	1	0.305141834	1	0.801194592	1
205420	NA	NA	NA	NA	NA	NA	NA	NA	NA	NA	NA	NA
205425	NA	NA	NA	NA	NA	NA	NA	NA	NA	NA	NA	NA
205430	NA	NA	NA	NA	NA	NA	NA	NA	NA	NA	NA	NA
205440	0.295610344	1	0.894534828	0.986263906	0.365296569	0.861293239	0.935958412	1	0.457674726	1	0.408556383	1
205450	1	1	0.709266969	NA	0.52031344	NA	0.684148491	1	0.681065673	1	1	1
205460	0.765241821	1	0.46661552	0.968176977	0.657809305	0.94938154	0.216365842	1	0.154175593	1	0.848508428	1
205470	0.872113639	1	0.706497318	0.971613356	0.827804742	0.971025795	0.741910111	1	0.487948377	1	0.715746828	1
205480	0.54239961	1	0.044349953	NA	0.140231749	NA	0.49231248	1	0.669611269	1	0.266798166	1
205490	0.978927845	1	0.394308457	0.965201553	0.401139011	0.88348139	0.644917183	1	0.252511766	1	0.491592021	1
205500	0.513494185	1	0.461408152	NA	0.916969535	NA	0.683430732	1	0.821706296	1	0.524892268	1
205510	0.051946105	1	0.21504294	0.88302203	0.48689491	0.894275136	0.713300923	1	0.543032202	1	0.810055468	1
205520	0.966760013	1	0.66319756	NA	0.688047951	NA	0.527073316	1	0.869493185	1	0.641551283	1
205530	NA	NA	NA	NA	NA	NA	NA	NA	NA	NA	NA	NA
205540	0.945504402	1	0.899218778	NA	0.952499717	NA	0.011964708	1	0.62589692	1	0.038105213	1
205550	0.645334547	1	0.573680547	NA	0.909642856	NA	0.171994056	1	0.185287111	1	0.97246366	1
205558	0.814574949	1	0.63009741	0.971613356	0.46864466	0.891825766	0.780417889	1	0.706803735	1	0.510314463	1
205562	0.153476903	1	0.068589886	0.690840913	0.637692934	0.947129615	0.697810371	1	0.518978326	1	0.301082002	1
205570	0.855847515	1	0.991959159	0.997710332	0.84846748	0.974554479	0.049662352	1	0.276389103	1	0.370656705	1
205580	0.557662032	1	0.81904488	0.978398914	0.726058393	0.952894625	0.910954173	1	0.567246423	1	0.492595788	1
205590	NA	NA	NA	NA	NA	NA	NA	NA	NA	NA	NA	NA
205600	0.002858664	1	0.881982459	NA	0.001877118	0.120415157	0.584937907	1	0.689631366	1	0.343973368	1
205615	0.203861568	1	0.982733408	NA	0.197877145	NA	0.813938221	1	0.219174947	1	0.317289721	1
205625	0.101895849	1	0.440115079	NA	0.017276078	NA	0.05272507	1	0.221884187	1	0.451746351	1
205630	NA	NA	NA	NA	NA	NA	NA	NA	NA	NA	NA	NA
205640	0.806888059	1	0.570038381	NA	0.739999015	NA	0.679202728	1	0.35534661	1	0.607877921	1
205650	0.75087016	1	0.893554332	0.986263906	0.854557792	0.975513404	0.644530813	1	0.857393635	1	0.777908161	1
205658	NA	NA	NA	NA	NA	NA	NA	NA	NA	NA	NA	NA
205662	0.87726766	1	0.527691065	NA	0.625251316	NA	0.448385655	1	0.725341691	1	0.264074106	1
205670	0.789086904	1	0.560991342	0.969026524	0.391937068	0.881009771	0.521050341	1	0.36961565	1	0.124239745	1
205680	0.758653942	1	0.020068069	0.495668286	0.039774765	0.462247425	0.666979208	1	0.875460755	1	0.555933744	1
205690	0.747207667	1	0.864467334	NA	0.622654857	NA	0.229878487	1	0.161797972	1	0.837070667	1
205700	0.372622376	1	0.608959632	0.971613356	0.159678171	0.713494641	0.431834308	1	0.904060673	1	0.3632152	1
205710	0.475037079	1	0.9793791	0.996539915	0.461255239	0.889388101	0.223841847	1	0.126414127	1	0.752267427	1
205720	0.820010184	1	1	NA	0.884908082	NA	0.723083605	1	1	1	0.659242273	1
205730	0.518575872	1	0.381684868	NA	0.810710903	NA	0.94231557	1	0.033625946	1	0.028257996	1
205740	0.248268755	1	0.593633591	0.971613356	0.544249503	0.922762725	0.596742244	1	0.432648921	1	0.798716229	1
205750	0.885863732	1	0.034649543	0.579066452	0.019703346	0.347226336	0.325066588	1	0.139418367	1	0.615576782	1
205760	NA	NA	NA	NA	NA	NA	NA	NA	NA	NA	NA	NA
205770	NA	NA	NA	NA	NA	NA	NA	NA	NA	NA	NA	NA
206290	0.820010184	1	1	NA	0.884908082	NA	0.723083605	1	1	1	0.659242273	1
206300	0.570491857	1	0.975369604	0.995772144	0.551013527	0.922942718	0.261212294	1	0.908858034	1	0.307392431	1
206310	0.744387142	1	0.698234341	0.971613356	0.946837649	0.994104451	0.752702915	1	0.012440813	1	0.022796389	1
206320	0.574538686	1	0.770484659	0.972064948	0.792924894	0.96972255	0.930255951	1	0.557648811	1	0.616935329	1
206330	0.108720299	1	0.796585486	NA	0.180223121	0.745187269	0.003571006	1	0.001875523	0.684190959	0.817818679	1
206340	0.314641181	1	0.392820474	0.965201553	0.890667238	0.982228646	0.355661125	1	0.873267217	1	0.441289993	1
206350	0.413482603	1	0.823491179	0.978398914	0.297737619	0.834155909	0.399589023	1	0.918617834	1	0.341410605	1
206360	0.934915282	1	0.383977351	NA	0.421143136	NA	0.822223283	1	0.997365231	1	0.817970903	1
206380	0.469480656	1	0.381654248	0.963011301	0.108223271	0.654476034	0.071979363	1	0.054852744	1	0.000287631	0.349758899
206390	0.810441727	1	0.57852163	NA	0.743582296	NA	0.677128315	1	0.989776431	1	0.66615257	1
206400	0.387901568	1	0.545865655	NA	0.80368325	NA	0.781220019	1	0.496682477	1	0.335522547	1
206415	0.285032012	1	0.557371549	NA	0.641131726	NA	0.699854102	1	0.936761456	1	0.640849598	1
206430	0.912225807	1	0.58173688	NA	0.501087967	0.90218166	0.544263762	1	0.445596607	1	0.1716245	1
206440	0.31779356	1	0.153817913	NA	0.650948905	NA	0.315293784	1	0.156091634	1	0.67208329	1
206450	0.531303741	1	0.090306302	0.709621388	0.020713395	0.352447971	0.634762046	1	0.217334267	1	0.447291055	1
206460	0.750880653	1	0.325953556	0.940797879	0.493354489	0.89880024	0.30863247	1	0.331556874	1	0.958392083	1
206470	0.623541018	1	0.395330761	0.965201553	0.712791114	0.952894625	0.341435058	1	0.038387389	1	0.261228512	1
206480	0.895343241	1	0.821860888	0.978398914	0.921866471	0.989935542	0.104567334	1	0.281800237	1	0.570107642	1
206490	0.557933486	1	0.706192615	0.971613356	0.338233877	0.855154039	0.903329688	1	0.056046004	1	0.072108368	1
206500	0.827050827	1	0.14050869	NA	0.091894525	NA	0.902790726	1	0.981237592	1	0.920931127	1
206510	0.841009944	1	0.2548472	0.897390538	0.342491329	0.85533597	0.0743926	1	0.105683356	1	0.862416344	1
206520	NA	NA	NA	NA	NA	NA	NA	NA	NA	NA	NA	NA
206540	0.422372228	1	0.226326127	0.888754944	0.044469796	0.475470538	0.362687352	1	0.227559688	1	0.768401751	1
206550	0.923120207	1	0.595490808	NA	0.527213482	NA	0.546196269	1	0.297081469	1	0.659242725	1
206560	0.525864095	1	1	NA	0.582391718	NA	0.461533863	1	0.458951342	1	1	1
206570	0.400154821	1	1	NA	0.449325318	NA	0.348286761	1	0.346085896	1	1	1
206580	0.838728525	1	0.086787638	0.700774424	0.051465724	0.498032927	0.342361053	1	0.142288749	1	0.601230604	1
206590	0.534411416	1	0.036343958	0.579066452	0.007701862	0.227948095	0.935701742	1	0.060200054	1	0.071366627	1
206600	0.109199411	1	0.203530714	NA	0.742932595	0.953271086	0.206859504	1	0.519058752	1	0.528380726	1
206605	0.305006961	1	0.18109844	NA	0.732050938	NA	0.640700946	1	0.406825057	1	0.714587147	1
206610	0.747433545	1	0.263850446	NA	0.410193069	0.88348139	0.651983914	1	0.892005572	1	0.554669184	1
206620	NA	NA	NA	NA	NA	NA	NA	NA	NA	NA	NA	NA
206630	0.999040032	1	0.506309332	NA	0.501544383	0.90218166	0.6975783	1	0.925229618	1	0.627851495	1
206640	0.276440433	1	0.920325351	NA	0.235791318	0.781493033	0.099299058	1	0.034960388	1	0.612804665	1
206650	0.350068979	1	1	NA	0.395580505	NA	0.303242916	1	0.301226221	1	1	1
206660	0.113092273	1	0.83385462	NA	0.073889972	NA	0.430584337	1	0.356669259	1	0.892361449	1
206670	0.52764474	1	0.95552887	0.993779483	0.494421116	0.898896374	0.260248131	1	0.247396964	1	0.97918954	1
206680	0.227807138	1	0.195010725	0.875951425	0.01263683	0.294746467	0.881573081	1	0.292971101	1	0.229014948	1
206690	0.904228279	1	0.082674553	0.697708448	0.063898879	0.543253333	0.210706197	1	0.207229201	1	0.014106261	1
206695	0.466905429	1	0.56045143	NA	0.893388385	NA	0.853752604	1	0.376554107	1	0.484108566	1
206700	0.010515153	1	0.334207371	NA	0.00061623	0.098756351	0.223807138	1	0.486812946	1	0.059553932	1
206710	0.495546562	1	0.109688389	NA	0.318728199	NA	0.050545753	1	0.811870793	1	0.081359284	1
206910	NA	NA	NA	NA	NA	NA	NA	NA	NA	NA	NA	NA
207005	NA	NA	NA	NA	NA	NA	NA	NA	NA	NA	NA	NA
207010	NA	NA	NA	NA	NA	NA	NA	NA	NA	NA	NA	NA
207015	1	1	0.709266969	NA	0.52031344	NA	0.684148491	1	0.681065673	1	1	1
207020	NA	NA	NA	NA	NA	NA	NA	NA	NA	NA	NA	NA
207030	NA	NA	NA	NA	NA	NA	NA	NA	NA	NA	NA	NA
207040	0.513640733	1	0.810975157	NA	0.371274667	NA	0.322681164	1	0.869495427	1	0.4118065	1
207050	0.634587702	1	0.901925928	NA	1	NA	0.893439553	1	1	1	0.826213063	1
207060	0.948077049	1	0.449971926	0.965201553	0.407450691	0.88348139	0.79863851	1	0.852585482	1	0.657910125	1
207065	0.917267222	1	0.654777917	NA	0.579669775	NA	0.124626328	1	0.145594259	1	0.92980639	1
207070	0.382576846	1	0.079722779	NA	0.337113856	NA	0.280190363	1	0.800577325	1	0.400182682	1
207080	0.683125472	1	0.522067613	NA	0.805794887	NA	0.840279532	1	0.891843238	1	0.947118387	1
207100	0.695741893	1	0.856228388	NA	0.837254517	NA	0.344313385	1	0.530648458	1	0.748039678	1
207110	0.627302271	1	1	NA	0.688047265	NA	0.588744535	1	1	1	0.530142632	1
207120	0.267997796	1	0.759563653	NA	0.42098153	NA	0.40056161	1	0.676073127	1	0.210053333	1
207130	NA	NA	NA	NA	NA	NA	NA	NA	NA	NA	NA	NA
207140	0.667616758	1	0.633705077	NA	0.961134058	NA	0.791605227	1	0.687208918	1	0.502784004	1
207150	NA	NA	NA	NA	NA	NA	NA	NA	NA	NA	NA	NA
207160	NA	NA	NA	NA	NA	NA	NA	NA	NA	NA	NA	NA
207170	0.707038399	1	0.835310464	0.98088618	0.559525785	0.925480855	0.341406465	1	0.259202536	1	0.861354765	1
207180	0.451257452	1	0.42557913	NA	0.128314297	NA	0.02698263	1	0.686629936	1	0.06519899	1
207200	0.277977642	1	0.176355341	NA	0.718074651	NA	0.77442605	1	0.912914512	1	0.857869417	1
207210	NA	NA	NA	NA	NA	NA	NA	NA	NA	NA	NA	NA
207230	0.190563321	1	0.323403775	0.940797879	0.021927771	0.359147081	0.798605478	1	0.033380359	1	0.055575564	1
207240	0.600697531	1	0.007467098	0.372468886	0.000970439	0.105621339	0.525077184	1	0.362287386	1	0.782628162	1
207250	0.597294102	1	1	NA	0.656942713	NA	0.525729783	1	0.52297865	1	1	1
207350	0.782995185	1	1	NA	0.847476195	NA	0.634279485	1	0.631285758	1	1	1
207360	NA	NA	NA	NA	NA	NA	NA	NA	NA	NA	NA	NA
207365	NA	NA	NA	NA	NA	NA	NA	NA	NA	NA	NA	NA
207370	0.714911611	1	0.661616386	0.971613356	0.418220791	0.887466632	0.421774893	1	0.419544498	1	0.99894236	1
207380	NA	NA	NA	NA	NA	NA	NA	NA	NA	NA	NA	NA
207390	0.210511992	1	0.013795131	0.433433192	0.162206391	0.716314273	0.817879384	1	0.456055234	1	0.604439254	1
207400	0.228411347	1	0.136165115	0.793737293	0.767018371	0.960595568	0.512818838	1	0.398324893	1	0.849492626	1
207403	NA	NA	NA	NA	NA	NA	NA	NA	NA	NA	NA	NA
207407	NA	NA	NA	NA	NA	NA	NA	NA	NA	NA	NA	NA
207410	0.52407629	1	1	NA	0.580516332	NA	0.512666153	1	1	1	0.458065555	1
207420	0.52287605	1	0.636326119	0.971613356	0.263838854	0.810954869	0.222252779	1	0.920261394	1	0.183175706	1
207430	0.944304119	1	0.748472621	NA	0.79661188	NA	0.630468828	1	0.528390165	1	0.880223315	1
207440	0.622884014	1	0.37960535	0.962052598	0.690337999	0.952894625	0.259129267	1	0.28820997	1	0.944439751	1
207450	0.833089358	1	0.660566196	0.971613356	0.815328059	0.971025795	0.051294793	1	0.010712355	1	0.499825191	1
207460	0.695074002	1	0.107461482	0.748044877	0.203533545	0.755731251	0.436413153	1	0.795666009	1	0.2974571	1
207470	0.568951506	1	0.8109759	NA	0.417359023	NA	0.364460936	1	0.869494919	1	0.46000825	1
207480	0.656659169	1	0.759204932	NA	0.895249212	NA	0.621956621	1	0.011583238	1	0.037759912	1
207590	0.089253959	1	0.121523427	NA	0.887177851	NA	0.629908188	1	0.229775177	1	0.091177158	1
207600	0.555874406	1	0.813426452	NA	1	NA	0.769310966	1	1	1	0.704192588	1
207610	NA	NA	NA	NA	NA	NA	NA	NA	NA	NA	NA	NA
207620	0.867846431	1	0.921086746	0.989107617	0.789862701	0.968737461	0.543527106	1	0.860148261	1	0.66330125	1
207630	0.505430195	1	0.431121629	NA	0.89854532	NA	0.76501155	1	0.831392177	1	0.931094432	1
207640	0.753620453	1	0.775765104	0.973554975	0.979992291	0.995423168	0.610520444	1	0.805844565	1	0.44834794	1
207650	NA	NA	NA	NA	NA	NA	NA	NA	NA	NA	NA	NA
207665	NA	NA	NA	NA	NA	NA	NA	NA	NA	NA	NA	NA
207680	0.304304879	1	0.748428718	0.971613356	0.486632806	0.894275136	0.035027894	1	0.099100663	1	0.630250822	1
207690	0.838793284	1	0.902840991	NA	0.744924742	NA	0.50402356	1	0.285775794	1	0.687111139	1
207700	0.029801824	1	0.71567532	NA	0.069773173	NA	0.284617499	1	0.063385259	1	0.416172632	1
207710	0.707234586	1	0.866659303	0.984633868	0.585809344	0.930939816	0.961060994	1	0.288359079	1	0.26411138	1
207720	0.012302759	1	0.050129438	NA	1	NA	0.796748419	1	0.870116301	1	0.673237949	1
207730	1	1	0.709266969	NA	0.52031344	NA	0.684148491	1	0.681065673	1	1	1
207740	NA	NA	NA	NA	NA	NA	NA	NA	NA	NA	NA	NA
207750	0.241706489	1	0.740437128	0.971613356	0.132788824	0.687245738	0.904024963	1	0.556026303	1	0.6388737	1
207760	0.295407356	1	0.465706217	NA	0.771346496	NA	0.836785947	1	0.464854368	1	0.596852041	1
207770	0.865869315	1	0.723570953	0.971613356	0.599404021	0.93229733	0.714752346	1	0.954097254	1	0.756821849	1
207780	0.692070094	1	0.50672574	NA	0.782330871	NA	1	1	0.385249869	1	0.341001588	1
207790	0.64071801	1	1	NA	0.701913033	NA	1	1	0.623817634	1	0.566612865	1
207800	0.174342834	1	0.158453699	0.832398297	0.936137938	0.99361468	0.891773138	1	0.295845253	1	0.23503907	1
207810	NA	NA	NA	NA	NA	NA	NA	NA	NA	NA	NA	NA
207820	0.415744953	1	0.563562577	0.969026524	0.168894699	0.716314273	0.247138549	1	0.043404237	1	0.375198146	1
207830	0.533716904	1	0.916330922	NA	0.46747396	NA	0.911370465	1	0.497006327	1	0.568316636	1
207840	0.674874031	1	0.67163438	0.971613356	0.397646512	0.88348139	0.466342425	1	0.348675861	1	0.095123923	1
207865	0.929593105	1	0.607137847	NA	0.541784428	NA	0.626739342	1	0.681057954	1	0.367106877	1
207875	1	1	0.709266969	NA	0.52031344	NA	0.804924027	1	1	1	0.73900398	1
207880	0.203647707	1	0.123731871	NA	0.763380151	NA	0.21029032	1	0.150366072	1	0.845519209	1
207900	0.117411048	1	0.927636851	NA	0.102794358	0.646044605	0.907759541	1	0.404615152	1	0.341748534	1
207910	0.208036836	1	0.99072273	NA	0.217465729	NA	0.966215554	1	0.633360769	1	0.601782759	1
207920	0.50554989	1	0.810975045	NA	0.364612554	NA	0.277520784	1	0.40437485	1	0.805978374	1
207930	0.719353472	1	0.74073667	0.971613356	0.488087967	0.895004783	0.962553211	1	0.112364479	1	0.100746192	1
207940	0.971783707	1	0.633691533	NA	0.653897883	NA	0.301886577	1	0.315266987	1	0.975124779	1
207950	0.434019983	1	0.717357295	0.971613356	0.251446098	0.793461929	0.638228805	1	0.24691998	1	0.10427881	1
207955	NA	NA	NA	NA	NA	NA	NA	NA	NA	NA	NA	NA
207960	0.993540731	1	0.864527454	NA	0.869043651	0.978214306	0.119684469	1	0.07907161	1	0.83916394	1
207965	NA	NA	NA	NA	NA	NA	NA	NA	NA	NA	NA	NA
207970	0.375151738	1	0.595860317	NA	1	NA	0.531350529	1	1	1	0.475695926	1
207980	0.56946593	1	0.593714895	NA	0.26797046	NA	0.85885937	1	0.237244262	1	0.313859859	1
207990	0.205268762	1	0.003008159	NA	0.052472629	NA	0.575282134	1	0.812599849	1	0.424441753	1
208010	0.386159947	1	0.653039562	0.971613356	0.682311703	0.952894625	0.072600629	1	0.154777595	1	0.693085023	1
208020	0.884939811	1	0.511000801	NA	0.414896473	NA	0.139943283	1	0.586113394	1	0.328718143	1
208030	0.627052106	1	0.364399738	0.959360784	0.667824856	0.952894625	0.720925111	1	0.264383973	1	0.447752999	1
208040	0.533676757	1	0.159562906	NA	0.402083572	NA	0.815599999	1	0.698300193	1	0.876823626	1
208050	0.982817135	1	0.896212938	NA	0.911938207	NA	0.82653701	1	0.818854391	1	0.992491694	1
208070	0.595753275	1	0.345398679	0.941419973	0.658953087	0.950537715	0.394712847	1	0.508487315	1	0.845203334	1
208080	0.81168382	1	0.90192454	NA	0.908935818	NA	0.893441069	1	0.886082439	1	0.992303689	1
208090	0.845974587	1	0.534828342	NA	0.411386208	NA	0.271344121	1	0.754964658	1	0.431038124	1
208200	0.384413148	1	0.499841094	NA	0.853063677	0.975132755	0.335685586	1	0.249531411	1	0.851575961	1
208300	0.051089687	1	0.704171765	0.971613356	0.019862087	0.347226336	0.766853702	1	0.391377363	1	0.573714611	1
208310	0.963593517	1	0.939417402	0.991820519	0.902628589	0.984127271	0.663844922	1	0.256817945	1	0.482875889	1
208320	0.563665355	1	0.495284717	NA	0.901961777	0.984127271	0.552631586	1	0.963915702	1	0.581067213	1
208330	NA	NA	NA	NA	NA	NA	NA	NA	NA	NA	NA	NA
208340	0.460890595	1	0.104908099	0.744912404	0.351728725	0.85533597	0.873074336	1	0.324406845	1	0.250272495	1
208350	0.609363706	1	0.442488139	NA	0.777991414	NA	0.214316554	1	0.209509693	1	0.9949226	1
208360	0.05861972	1	0.91893758	0.989107617	0.075837389	0.578566826	0.004314564	1	0.022134939	1	0.508373059	1
208370	0.210733676	1	0.261758509	0.903819774	0.01698087	0.332295262	0.291776789	1	0.42051922	1	0.062261368	1
208380	NA	NA	NA	NA	NA	NA	NA	NA	NA	NA	NA	NA
208390	0.096241739	1	0.506438616	0.968176977	0.320858381	0.847209623	0.074966822	1	0.826118285	1	0.11553565	1
208400	0.442169276	1	0.483597898	NA	0.961309775	0.994104451	0.211083096	1	0.87537565	1	0.266359997	1
208410	0.662392806	1	0.7284037	NA	0.935101826	NA	0.042305476	1	0.02181798	1	0.768763031	1
208420	0.968613174	1	0.753679195	0.971613356	0.779836072	0.965211631	0.670282196	1	0.100413615	1	0.21695675	1
208430	0.026906302	1	0.092851948	0.715848551	0.599117784	0.93229733	0.316778023	1	0.177791982	1	0.729778735	1
208440	0.823551468	1	0.315558385	0.938471134	0.420800127	0.887466632	0.717664231	1	0.423700974	1	0.659728766	1
208450	0.90752134	1	0.324000286	0.940797879	0.378602547	0.877296983	0.173701557	1	0.468598935	1	0.521060192	1
208460	NA	NA	NA	NA	NA	NA	NA	NA	NA	NA	NA	NA
208470	NA	NA	NA	NA	NA	NA	NA	NA	NA	NA	NA	NA
208480	NA	NA	NA	NA	NA	NA	NA	NA	NA	NA	NA	NA
208490	0.286862609	1	0.427136916	NA	0.811899493	NA	0.651003143	1	0.425986659	1	0.727598517	1
208500	0.37728942	1	0.232786512	0.888754944	0.743611767	0.953271086	0.452744806	1	0.736636815	1	0.275152542	1
208510	0.274460176	1	0.744539127	0.971613356	0.159585742	0.713494641	0.96178798	1	0.175152617	1	0.159664717	1
208530	0.388774529	1	0.873546079	NA	0.485942822	0.894275136	0.200001508	1	0.476152251	1	0.560392258	1
208540	0.813299185	1	0.202963925	NA	0.278186805	NA	0.141713979	1	0.648047874	1	0.299254688	1
208550	0.887265319	1	0.335435469	0.940797879	0.400896159	0.88348139	0.161975079	1	0.212979778	1	0.873246978	1
208560	0.673532435	1	0.347948016	NA	0.58913234	NA	0.36641505	1	0.617815954	1	0.679141534	1
208570	0.941237574	1	0.637094254	0.971613356	0.684809061	0.952894625	0.938832004	1	0.649151318	1	0.593426647	1
208580	0.526205164	1	0.35159308	NA	0.742082946	0.953271086	0.908162178	1	0.855696204	1	0.765070281	1
208590	0.883192137	1	0.416187016	0.965201553	0.329167459	0.851209327	0.132652623	1	0.15168144	1	0.939492184	1
208710	0.239022118	1	0.313130078	NA	0.870805922	NA	1	1	0.138271925	1	0.114061147	1
208718	0.84086465	1	0.010390381	0.385674521	0.016467199	0.324914206	0.902457741	1	0.59186456	1	0.678557041	1
208722	0.708388389	1	0.253341604	NA	0.133290941	NA	0.892721862	1	0.53236825	1	0.622268635	1
208730	0.56291686	1	0.012231468	0.406374953	0.045495438	0.477688868	0.908978659	1	0.884222167	1	0.794123944	1
208740	0.000530775	0.499822538	0.0100714	0.385674521	0.431083343	0.887466632	0.867559843	1	0.637669537	1	0.760918187	1
208750	0.437697586	1	0.117605669	0.756893084	0.022992864	0.372970777	0.240231771	1	0.345330989	1	0.811620222	1
208760	0.337860307	1	0.548231828	NA	1	NA	0.611789095	1	0.466015117	1	0.82621367	1
208770	NA	NA	NA	NA	NA	NA	NA	NA	NA	NA	NA	NA
208780	0.854126576	1	0.893762877	NA	0.962532153	NA	0.217843387	1	0.772108183	1	0.339113763	1
208790	0.907219045	1	0.071452311	NA	0.054836541	0.515371835	0.949751992	1	0.666968897	1	0.712526375	1
208800	0.920056435	1	0.183360496	NA	0.137578511	0.693856349	0.578029822	1	0.992303599	1	0.568599302	1
208810	NA	NA	NA	NA	NA	NA	NA	NA	NA	NA	NA	NA
208820	0.386166987	1	0.33302334	NA	0.908397322	NA	0.672488991	1	0.464052367	1	0.754898481	1
208830	0.33856352	1	0.263386142	0.907023445	0.861389774	0.978214306	0.269806079	1	0.736057703	1	0.441181508	1
208842	0.809609834	1	0.099070263	0.729705511	0.151921975	0.708681516	0.469976864	1	0.264858175	1	0.695051176	1
208850	0.612327105	1	0.228051266	0.888754944	0.472079424	0.892572291	0.751202155	1	0.80091755	1	0.568105484	1
208910	0.539921795	1	0.02528642	NA	0.086894973	NA	0.296538043	1	0.405048329	1	0.064754049	1
208970	0.393381215	1	0.242589979	0.890398486	0.739502554	0.953271086	0.956248149	1	0.396601542	1	0.427041553	1
208980	0.14967887	1	0.783986772	NA	0.087392897	NA	0.866193865	1	0.833850795	1	0.967209698	1
208990	0.480351743	1	0.165910446	NA	0.461976616	NA	0.09515881	1	0.060797666	1	0.8282818	1
209000	0.805755386	1	0.007290637	0.372468886	0.01259377	0.294746467	0.685331161	1	0.871015958	1	0.806931852	1
209005	NA	NA	NA	NA	NA	NA	NA	NA	NA	NA	NA	NA
209010	0.263809375	1	0.572860841	NA	0.583027107	NA	0.778812053	1	0.806902543	1	0.970167394	1
209020	0.413732768	1	0.709273625	NA	0.66323367	NA	0.386094446	1	0.768981557	1	0.566614001	1
209030	0.867505652	1	0.462952974	0.968117376	0.36581422	0.861294469	0.631472631	1	0.542926961	1	0.27599543	1
209040	NA	NA	NA	NA	NA	NA	NA	NA	NA	NA	NA	NA
209045	NA	NA	NA	NA	NA	NA	NA	NA	NA	NA	NA	NA
209050	0.042890608	1	0.010768884	0.389474636	0.453562712	0.888936572	0.070411643	1	0.154902915	1	0.675931656	1
209060	0.113939835	1	0.110163298	0.748044877	0.00162048	0.113032117	0.119154024	1	0.71786705	1	0.055943636	1
209070	0.945188214	1	0.919603572	NA	0.972787119	0.99499969	0.559534489	1	0.45674976	1	0.872035799	1
209080	0.90536547	1	0.008342457	0.373586678	0.010440548	0.270972368	0.833712524	1	0.777736838	1	0.942514362	1
209090	0.751428758	1	0.695582844	NA	0.481232566	NA	0.691910876	1	0.443594492	1	0.705917831	1
209095	0.564805665	1	0.410769292	NA	0.785275762	NA	0.445436005	1	0.654651954	1	0.224672761	1
209100	0.805898289	1	0.180976256	NA	0.260508272	NA	0.605834086	1	0.6539832	1	0.943888393	1
209108	0.833221151	1	0.510000977	NA	0.64392582	NA	0.419248873	1	0.685523721	1	0.224279084	1
209112	0.989720366	1	0.820988885	NA	0.827693055	NA	0.735277756	1	0.522973821	1	0.325064313	1
209120	0.281790267	1	0.658784163	NA	0.128644765	NA	0.994064406	1	0.776544988	1	0.781462448	1
209130	0.064930912	1	0.507104888	NA	0.235885479	NA	0.192954568	1	0.690469861	1	0.358256521	1
209140	0.849471554	1	0.619030228	0.971613356	0.486512365	0.894275136	0.799205239	1	0.628706619	1	0.81883325	1
209150	0.075043853	1	0.383663257	0.965201553	0.359662166	0.8590325	0.679190155	1	0.395348957	1	0.206208536	1
209160	0.957599944	1	0.493342317	NA	0.516662937	NA	0.061387215	1	0.956704386	1	0.053713333	1
209170	0.723563365	1	0.563255694	0.969026524	0.351613348	0.85533597	0.897491507	1	0.398287272	1	0.472196687	1
209180	0.166762571	1	0.307910804	NA	1	NA	0.400485289	1	0.388807151	1	0.984394779	1
209190	0.852345907	1	0.873615756	NA	0.980577989	NA	0.47223084	1	0.168054683	1	0.037293579	1
209200	0.426194036	1	0.901001021	0.988128658	0.505391794	0.90218166	0.465719006	1	0.320088139	1	0.78936772	1
209210	0.346823258	1	0.582662486	0.971613356	0.709716651	0.952894625	0.832901169	1	0.807731253	1	0.647875108	1
209230	NA	NA	NA	NA	NA	NA	NA	NA	NA	NA	NA	NA
209240	0.388694991	1	0.700669308	NA	0.214420632	NA	0.059218352	1	0.165804703	1	0.616757855	1
209250	0.143490357	1	0.471648216	0.968176977	0.46511819	0.890550775	0.178150961	1	0.974735241	1	0.186218775	1
209260	0.538109054	1	0.492157841	0.968176977	0.933307155	0.993055295	0.664971294	1	0.277565163	1	0.127916527	1
209270	0.983613619	1	0.260590744	NA	0.264409876	NA	0.723555693	1	0.787925905	1	0.931025099	1
209280	0.91001272	1	0.621398511	NA	0.696702752	NA	0.716483112	1	0.629022956	1	0.39525951	1
209290	0.934484543	1	0.803001678	0.978258564	0.864556618	0.978214306	0.759814297	1	0.93755359	1	0.699736043	1
209300	0.28304463	1	0.475480991	NA	1	NA	0.862676658	1	0.46601304	1	0.576113722	1
209410	NA	NA	NA	NA	NA	NA	NA	NA	NA	NA	NA	NA
209420	0.656801893	1	0.756476681	0.971613356	0.898928251	0.984127271	0.005236923	1	0.028788118	1	0.520813672	1
209430	0.885625811	1	0.083007082	NA	0.059348689	NA	0.971468397	1	0.767058661	1	0.793501459	1
209440	0.964599827	1	0.892787934	NA	0.856712365	0.97641772	0.340031535	1	0.89805958	1	0.403288632	1
209450	0.728906429	1	0.53140794	0.968176977	0.772708526	0.962882441	0.909705002	1	0.730419838	1	0.81688353	1
209460	0.777203993	1	0.894972094	NA	0.881506232	NA	0.74782251	1	0.681059353	1	0.461841599	1
209470	NA	NA	NA	NA	NA	NA	NA	NA	NA	NA	NA	NA
209480	NA	NA	NA	NA	NA	NA	NA	NA	NA	NA	NA	NA
209485	NA	NA	NA	NA	NA	NA	NA	NA	NA	NA	NA	NA
209490	0.257608941	1	0.457741376	0.967260564	0.699035372	0.952894625	0.504281684	1	0.786066213	1	0.689271024	1
209500	0.447618145	1	0.027288999	NA	0.118681348	0.669616834	0.942211821	1	0.742841135	1	0.797706957	1
209510	NA	NA	NA	NA	NA	NA	NA	NA	NA	NA	NA	NA
209515	NA	NA	NA	NA	NA	NA	NA	NA	NA	NA	NA	NA
209520	0.661132509	1	0.370336717	NA	0.184816827	0.752518351	0.326207872	1	0.917031036	1	0.273602394	1
209530	0.645995199	1	0.559503174	NA	0.294172974	NA	0.097544427	1	0.041286793	1	0.683185147	1
209540	0.894881946	1	0.761629636	NA	0.860019994	NA	0.64610303	1	0.337296481	1	0.61245291	1
209550	0.242654778	1	0.085518135	NA	0.523307838	NA	0.317769565	1	0.964121811	1	0.332365015	1
209560	NA	NA	NA	NA	NA	NA	NA	NA	NA	NA	NA	NA
209570	0.917690125	1	0.723263725	NA	0.79686392	NA	0.980260487	1	0.501938015	1	0.483805447	1
209580	0.9496291	1	0.920744073	NA	0.969195894	NA	0.123800405	1	0.269691407	1	0.644591556	1
209583	NA	NA	NA	NA	NA	NA	NA	NA	NA	NA	NA	NA
209585	NA	NA	NA	NA	NA	NA	NA	NA	NA	NA	NA	NA
209590	NA	NA	NA	NA	NA	NA	NA	NA	NA	NA	NA	NA
209600	0.260176337	1	0.57605985	0.971613356	0.579443862	0.929356829	0.411987376	1	0.070406751	1	0.319004136	1
209610	0.206106902	1	0.940118054	NA	0.181419289	0.748299123	0.401009294	1	0.450629527	1	0.929444193	1
209620	NA	NA	NA	NA	NA	NA	NA	NA	NA	NA	NA	NA
209630	0.388630115	1	0.545865648	NA	0.804714578	NA	0.992055704	1	0.392869828	1	0.397446514	1
209640	0.982044723	1	0.923876491	NA	0.904557916	NA	0.966795087	1	0.423289644	1	0.398574811	1
209650	0.41078233	1	0.856468762	NA	0.315635239	0.846664531	0.152220091	1	0.038857105	1	0.490130792	1
209670	0.500666743	1	0.834375368	0.980330243	0.648115675	0.949247343	0.503743366	1	0.973903415	1	0.479271092	1
209680	0.117418583	1	0.023063539	NA	0.397006092	NA	0.28724058	1	0.695713171	1	0.493837741	1
209690	0.845136719	1	0.650063439	NA	0.791208592	0.96972255	0.946102641	1	0.56989537	1	0.615376591	1
209700	0.329189203	1	0.035886709	0.579066452	0.001889688	0.120415157	0.799338301	1	0.332008333	1	0.473177214	1
209705	NA	NA	NA	NA	NA	NA	NA	NA	NA	NA	NA	NA
209710	0.600350407	1	0.280041648	NA	0.557842518	0.925480855	0.748755114	1	0.19329513	1	0.319533648	1
209720	0.48579201	1	0.194246248	0.875951425	0.042834246	0.475102761	0.078821408	1	0.242516748	1	0.543307608	1
209730	0.948342853	1	0.430093433	NA	0.456437348	NA	0.231966434	1	0.684934692	1	0.413698807	1
209740	0.064135989	1	0.560327823	NA	0.016018737	NA	0.16595387	1	0.867740936	1	0.121540038	1
209755	0.242356269	1	1	NA	0.278356191	NA	0.239028133	1	1	1	0.205491236	1
209770	0.322109788	1	0.552267093	NA	0.691348651	NA	0.711375971	1	0.483517694	1	0.739976505	1
209780	NA	NA	NA	NA	NA	NA	NA	NA	NA	NA	NA	NA
209790	0.853183325	1	0.153575801	NA	0.206834495	NA	0.320080107	1	0.320567865	1	0.997615952	1
209800	0.521084774	1	0.509966499	0.968176977	0.979797935	0.995423168	0.066862958	1	0.016461421	1	0.566672628	1
209810	0.456534073	1	1	NA	0.509312389	NA	0.448180716	1	1	1	0.397446147	1
209820	0.632689232	1	0.737342367	NA	0.890512721	NA	0.490624636	1	0.8049767	1	0.348224576	1
209830	1	1	0.050349415	NA	0.018451964	NA	0.721531944	1	0.481605726	1	0.724391385	1
209850	0.87624277	1	0.046546569	0.586992949	0.062643578	0.543253333	0.186357382	1	0.566799606	1	0.449339958	1
209860	0.50455057	1	0.818819995	NA	0.667065617	NA	0.214691103	1	0.050777811	1	0.463224122	1
209870	0.953832035	1	0.666008615	NA	0.702358988	NA	0.919094414	1	0.900105953	1	0.81933346	1
209880	0.613487019	1	0.097398113	0.726878508	0.231127347	0.776363506	0.437754669	1	0.514399868	1	0.153432567	1
209890	0.827247468	1	0.544514829	0.968176977	0.689656899	0.952894625	0.867016142	1	0.508112527	1	0.404931114	1
209900	0.24930294	1	0.041254621	0.586992949	0.001339399	0.113032117	0.092098739	1	0.411261444	1	0.375951882	1
209910	0.285863485	1	0.732298614	0.971613356	0.472650963	0.892572291	0.642206129	1	0.313797037	1	0.587084282	1
209920	NA	NA	NA	NA	NA	NA	NA	NA	NA	NA	NA	NA
209930	0.961980153	1	0.768951334	0.971613356	0.802713941	0.970112035	0.028915496	1	0.387469359	1	0.177329232	1
209940	0.957820479	1	0.629984542	NA	0.662985191	NA	0.941319039	1	0.389513179	1	0.430656634	1
209945	0.234125459	1	0.313386667	0.935517236	0.873098804	0.978214306	0.531879081	1	0.297457757	1	0.676620848	1
209950	0.95013128	1	0.681151603	0.971613356	0.633016115	0.945042643	0.871074561	1	0.097138864	1	0.133515537	1
209960	0.033088501	1	0.255942429	0.897390538	0.317687403	0.846664531	0.773890649	1	0.397791781	1	0.57463094	1
209970	0.185601023	1	0.231286879	NA	0.905798027	0.984588448	0.939248196	1	0.929807757	1	0.869063199	1
209985	0.118924196	1	0.247998452	NA	1	NA	0.632487551	1	0.395800923	1	0.707028956	1
210095	NA	NA	NA	NA	NA	NA	NA	NA	NA	NA	NA	NA
210100	NA	NA	NA	NA	NA	NA	NA	NA	NA	NA	NA	NA
210210	NA	NA	NA	NA	NA	NA	NA	NA	NA	NA	NA	NA
210220	NA	NA	NA	NA	NA	NA	NA	NA	NA	NA	NA	NA
210230	0.291382119	1	0.07276558	NA	0.397637219	0.88348139	0.399628533	1	0.612349705	1	0.733079589	1
210235	0.527931413	1	0.370468681	NA	0.782330969	NA	0.320114006	1	0.763995915	1	0.486124733	1
210245	0.744560779	1	0.365753115	NA	0.554709204	NA	0.280221345	1	0.755025765	1	0.440119332	1
210255	0.796388852	1	0.744330446	0.971613356	0.942260908	0.994104451	0.238038989	1	0.674447998	1	0.10913781	1
210260	0.877186324	1	0.492964327	NA	0.589273192	NA	0.686934789	1	0.869787378	1	0.810446144	1
210270	0.626285961	1	0.947453205	0.993041975	0.676088737	0.952894625	0.571297808	1	0.905593876	1	0.652374255	1
210280	0.603385796	1	0.632787131	NA	0.314692695	0.846664531	0.025022497	1	0.991710149	1	0.02377558	1
210300	0.681685025	1	0.58398599	0.971613356	0.333257997	0.852444246	0.817285914	1	0.886562728	1	0.928644917	1
210310	0.543245134	1	0.196523118	0.875951425	0.482923255	0.892572291	0.088587821	1	0.428154453	1	0.35631158	1
210320	0.714379175	1	0.564661413	NA	0.34399109	NA	0.655663029	1	0.242014675	1	0.467797938	1
210330	NA	NA	NA	NA	NA	NA	NA	NA	NA	NA	NA	NA
210345	0.038256197	1	0.599897671	NA	0.126955541	NA	0.894236606	1	0.443212808	1	0.52451607	1
210360	0.795672922	1	0.729313815	NA	0.924666738	NA	0.696003499	1	0.731478845	1	0.461915478	1
210370	0.269797209	1	0.928124449	0.990555376	0.314309271	0.846664531	0.209455358	1	0.422253653	1	0.64652717	1
210380	0.781471244	1	0.958396591	NA	0.823478076	NA	0.18435233	1	0.060559325	1	0.563505098	1
210390	0.862964077	1	0.643619795	NA	0.524903405	NA	0.064526651	1	0.059333783	1	0.949423973	1
210400	0.072850814	1	0.169546859	NA	1	NA	0.309111996	1	0.656040528	1	0.142148229	1
210408	0.711711713	1	0.416143207	0.965201553	0.65107927	0.94938154	0.641444251	1	0.434997532	1	0.753159747	1
210412	0.469833879	1	0.296650963	0.918190842	0.732844829	0.952894625	0.698509276	1	0.557116401	1	0.328849958	1
210420	0.075500157	1	0.222265491	0.888754944	0.611010782	0.935367685	0.233757392	1	0.896871656	1	0.285329778	1
210430	0.895574151	1	0.8827885	0.985080295	0.985674152	0.996606723	0.535156004	1	0.933963416	1	0.480133933	1
210440	0.572967009	1	0.345460628	NA	0.693421824	NA	0.849338033	1	0.264608684	1	0.354371587	1
210450	0.975498677	1	0.169006662	NA	0.157707469	0.713494641	0.175858123	1	0.389723302	1	0.02964228	1
210460	NA	NA	NA	NA	NA	NA	NA	NA	NA	NA	NA	NA
210470	NA	NA	NA	NA	NA	NA	NA	NA	NA	NA	NA	NA
210478	NA	NA	NA	NA	NA	NA	NA	NA	NA	NA	NA	NA
210482	0.627302271	1	1	NA	0.688047265	NA	0.588744535	1	1	1	0.530142632	1
210490	0.821289903	1	0.681426676	NA	0.525058989	NA	0.592531243	1	0.227804905	1	0.086122465	1
210600	1	1	0.456194738	NA	0.307973465	NA	0.405405888	1	0.402998582	1	1	1
210678	NA	NA	NA	NA	NA	NA	NA	NA	NA	NA	NA	NA
210682	0.634587702	1	0.901925928	NA	1	NA	0.893439553	1	1	1	0.826213063	1
210690	0.915368841	1	0.050915076	0.611197576	0.062809065	0.543253333	0.762294354	1	0.66002549	1	0.890850762	1
210700	0.96126673	1	0.76103811	0.971613356	0.796641904	0.969753979	0.664818791	1	0.303638508	1	0.143334544	1
210715	0.960188146	1	0.989864581	NA	0.950159772	NA	0.935858202	1	0.994341366	1	0.941053807	1
210730	0.864788105	1	0.271860904	NA	0.204329393	NA	0.627114321	1	0.29423452	1	0.568023358	1
210740	0.705321308	1	1	NA	0.768342167	NA	0.64422546	1	1	1	0.5831817	1
210750	0.080294942	1	0.318321432	0.939260683	0.447385643	0.888789642	0.817220963	1	0.843495318	1	0.972955079	1
210760	0.354035973	1	0.082646976	NA	0.377536385	NA	0.331307997	1	0.033845165	1	0.224834265	1
210770	0.228216945	1	0.645639883	NA	0.462636386	NA	0.827443352	1	0.674286684	1	0.519663069	1
210778	0.94714174	1	0.547607591	NA	0.500424357	NA	0.689877008	1	0.705655171	1	0.981845689	1
210781	0.230970727	1	0.16012654	0.834966669	0.816382864	0.971025795	0.890996312	1	0.788830419	1	0.684528818	1
210783	NA	NA	NA	NA	NA	NA	NA	NA	NA	NA	NA	NA
210787	0.041401185	1	0.876760475	NA	0.05905806	NA	0.302800654	1	0.604811396	1	0.595543815	1
210790	0.009698833	1	0.868837936	NA	0.015364373	NA	0.756902809	1	0.411993621	1	0.260340163	1
210800	0.95099367	1	0.758351689	NA	0.802545827	NA	0.896791245	1	0.215243602	1	0.265721477	1
210810	0.761359266	1	0.248511226	0.897390538	0.136904247	0.693856349	0.568825079	1	0.395099518	1	0.778228027	1
210815	NA	NA	NA	NA	NA	NA	NA	NA	NA	NA	NA	NA
210820	0.487516725	1	0.27343585	NA	0.665971049	0.952894625	0.917993067	1	0.981791535	1	0.935762507	1
210830	0.252484807	1	0.882443797	NA	0.32252445	NA	0.531355956	1	0.358949878	1	0.771039358	1
210840	0.704280471	1	0.462203633	0.968117376	0.264792682	0.810954869	0.49316717	1	0.39788518	1	0.874063375	1
210950	0.363326394	1	0.580910613	NA	1	NA	0.468619007	1	0.466016239	1	1	1
210960	0.547412377	1	0.76854157	0.971613356	0.372670573	0.870166445	0.871341153	1	0.787640043	1	0.914626926	1
210970	NA	NA	NA	NA	NA	NA	NA	NA	NA	NA	NA	NA
210975	0.97390059	1	1	NA	0.908935818	NA	0.853746318	1	1	1	0.786985278	1
210980	0.616735904	1	0.4334474	NA	0.757483332	NA	0.728877652	1	0.940777677	1	0.783286976	1
210990	0.820010184	1	1	NA	0.884908082	NA	0.723083605	1	1	1	0.659242273	1
211000	0.895473011	1	0.331142564	NA	0.394640886	NA	0.351094536	1	0.647581508	1	0.162734529	1
211010	0.573877762	1	0.667942944	0.971613356	0.897608833	0.984127271	0.70510021	1	0.339135221	1	0.181503379	1
211015	0.597934711	1	0.132254235	0.783800836	0.308026004	0.842887055	0.858749316	1	0.851322005	1	0.713299906	1
211020	0.627684619	1	0.80845691	NA	0.468556837	0.891825766	0.29070751	1	0.074564203	1	0.459166219	1
211030	0.276771035	1	0.361619979	0.959360784	0.872895701	0.978214306	0.162769709	1	0.417917357	1	0.552416093	1
211040	0.676549338	1	0.264345096	0.907023445	0.121112931	0.67713492	0.751240271	1	0.175040348	1	0.296961558	1
211050	NA	NA	NA	NA	NA	NA	NA	NA	NA	NA	NA	NA
211060	NA	NA	NA	NA	NA	NA	NA	NA	NA	NA	NA	NA
211070	NA	NA	NA	NA	NA	NA	NA	NA	NA	NA	NA	NA
211080	NA	NA	NA	NA	NA	NA	NA	NA	NA	NA	NA	NA
211090	0.536518994	1	0.826758999	0.978398914	0.401651011	0.88348139	0.256859206	1	0.387881625	1	0.045655963	1
211150	0.92894305	1	0.252625967	NA	0.285199439	0.821841244	0.551239608	1	0.718872012	1	0.338953343	1
211220	0.903077502	1	0.020315042	NA	0.014595833	0.304807792	0.610591695	1	0.451115087	1	0.807310324	1
211230	0.844105052	1	0.558897235	0.969026524	0.693449096	0.952894625	0.018340613	1	0.000651122	0.678655115	0.224763438	1
211240	0.734444227	1	0.848460864	NA	0.887189106	NA	0.905194879	1	0.766593065	1	0.676328557	1
211250	0.806440212	1	0.127556866	0.776649429	0.18756712	0.75351949	0.028208987	1	0.216991658	1	0.315971779	1
211260	0.781336799	1	0.110665488	0.748044877	0.183151845	0.750517284	0.847656077	1	0.446572142	1	0.569092736	1
211270	1.93E-08	4.69E-05	0.000244725	0.069036831	0.003486582	0.168010606	0.911919397	1	0.886449271	1	0.799843769	1
211280	0.211975992	1	0.940624748	NA	0.242098959	NA	0.928855919	1	0.94294296	1	0.871629016	1
211290	0.292941622	1	0.530649844	0.968176977	0.092553423	0.630859092	0.038239661	1	0.100339858	1	0.662378234	1
211300	0.955247885	1	0.975348535	NA	0.930494218	NA	0.927716665	1	0.209674388	1	0.242273577	1
211310	0.761350376	1	0.504653591	0.968176977	0.706821588	0.952894625	0.668760721	1	0.985665978	1	0.679634397	1
211320	NA	NA	NA	NA	NA	NA	NA	NA	NA	NA	NA	NA
211330	0.967549123	1	0.396662154	NA	0.402709764	NA	0.974496669	1	0.900192246	1	0.92533172	1
211340	0.956211519	1	0.38498891	0.965201553	0.410922492	0.88348139	0.552542291	1	0.100166509	1	0.025453225	1
211350	0.168666576	1	0.920077645	0.989107617	0.203732392	0.755731251	0.781824988	1	0.071354716	1	0.037748186	1
211360	1	1	0.313984127	NA	0.199080709	NA	0.272789648	1	0.270908917	1	1	1
211370	NA	NA	NA	NA	NA	NA	NA	NA	NA	NA	NA	NA
211380	NA	NA	NA	NA	NA	NA	NA	NA	NA	NA	NA	NA
211385	NA	NA	NA	NA	NA	NA	NA	NA	NA	NA	NA	NA
211390	0.784757527	1	0.79007253	NA	0.588762591	NA	0.685511752	1	0.782506701	1	0.493644341	1
211400	0.785622162	1	0.753780915	NA	0.554708925	NA	0.692091945	1	0.491100574	1	0.769301103	1
211410	0.171323568	1	0.953015111	NA	0.155352648	NA	0.697760562	1	0.375980079	1	0.615664897	1
211420	0.800807793	1	0.32504705	0.940797879	0.456162135	0.888936572	0.507152322	1	0.116221107	1	0.361985423	1
211430	NA	NA	NA	NA	NA	NA	NA	NA	NA	NA	NA	NA
211440	0.806764285	1	0.039664309	NA	0.064532068	NA	0.590476891	1	0.737672638	1	0.837184223	1
211450	0.574595298	1	0.559831364	NA	0.974258022	NA	0.858338174	1	0.498897803	1	0.613725854	1
211460	0.523944847	1	0.912871805	0.988206969	0.601120991	0.93229733	0.034788624	1	0.291512231	1	0.282763461	1
211470	0.199986546	1	0.747396844	NA	0.109450882	NA	0.380919101	1	0.425790265	1	0.93611153	1
211480	0.64071801	1	1	NA	0.701913033	NA	1	1	0.623817634	1	0.566612865	1
211600	0.714713672	1	0.912715839	0.988206969	0.635625244	0.94702887	0.351972085	1	0.566301896	1	0.715545618	1
211610	0.960332028	1	0.436066872	0.965201553	0.462062484	0.889388101	0.977391831	1	0.677148513	1	0.697617332	1
211630	0.499815352	1	0.569072477	0.970588547	0.213446712	0.762879726	0.954735965	1	0.050904312	1	0.057535656	1
211640	0.911825244	1	0.998959442	NA	0.91324431	0.986824493	0.439146767	1	0.802363756	1	0.305496138	1
211650	0.825572583	1	0.20773624	0.877466105	0.13949329	0.699331886	0.273065531	1	0.7652403	1	0.419077246	1
211660	NA	NA	NA	NA	NA	NA	NA	NA	NA	NA	NA	NA
211670	0.384769282	1	0.116463868	NA	0.449975901	NA	0.386635066	1	0.353842714	1	0.951417176	1
211675	0.97390059	1	1	NA	0.908935818	NA	0.853746318	1	1	1	0.786985278	1
211680	0.843152279	1	0.301100903	0.920266141	0.396952217	0.88348139	0.460118528	1	0.999922648	1	0.458671053	1
211690	0.469249455	1	0.555571828	NA	0.907831341	NA	0.976838366	1	0.8866353	1	0.909410322	1
211695	0.75514267	1	0.885574956	NA	0.868159642	NA	0.973464188	1	0.831389091	1	0.8045506	1
211700	0.821745225	1	0.693707096	0.971613356	0.86106393	0.978214306	0.86214163	1	0.441532588	1	0.550468534	1
211710	0.486287465	1	0.648348341	0.971613356	0.81580074	0.971025795	0.083548191	1	0.849369288	1	0.121753365	1
211720	0.716988351	1	0.035556859	0.579066452	0.078152002	0.586266398	0.265383085	1	0.132911961	1	0.698208226	1
211730	0.755666429	1	0.501733408	0.968176977	0.322277685	0.847983731	0.527325648	1	0.727857286	1	0.325827037	1
211850	0.706305908	1	0.04571385	0.586992949	0.090751858	0.624891368	0.040185381	1	0.301569312	1	0.291426942	1
211860	0.638640325	1	0.285660788	0.910563934	0.538717323	0.920126662	0.74744277	1	0.886649956	1	0.856620466	1
211870	0.78449908	1	0.924647545	NA	0.712555155	0.952894625	0.431007441	1	0.697333808	1	0.685930403	1
211880	0.95410981	1	0.995312348	NA	0.949550896	NA	0.447324386	1	0.637831896	1	0.766344294	1
211890	0.663760613	1	0.816941649	0.978398914	0.50402461	0.90218166	0.087580167	1	0.873582375	1	0.059422084	1
211910	NA	NA	NA	NA	NA	NA	NA	NA	NA	NA	NA	NA
211920	NA	NA	NA	NA	NA	NA	NA	NA	NA	NA	NA	NA
212030	NA	NA	NA	NA	NA	NA	NA	NA	NA	NA	NA	NA
212045	NA	NA	NA	NA	NA	NA	NA	NA	NA	NA	NA	NA
212060	NA	NA	NA	NA	NA	NA	NA	NA	NA	NA	NA	NA
212075	NA	NA	NA	NA	NA	NA	NA	NA	NA	NA	NA	NA
212090	0.925581845	1	0.584465601	0.971613356	0.645469428	0.948862382	0.291616663	1	0.684792423	1	0.142980048	1
212100	0.790253236	1	0.835109507	NA	0.635295938	NA	0.765868566	1	0.436406125	1	0.629252587	1
212110	0.389760955	1	0.456133005	NA	0.916178348	NA	0.959353548	1	0.654881108	1	0.617791539	1
212130	0.326481993	1	0.262218574	NA	0.875964278	0.979236146	0.232483631	1	0.104454592	1	0.648477621	1
212140	0.645024832	1	0.803635911	0.978398914	0.476729968	0.892572291	0.944809837	1	0.526713922	1	0.572202589	1
212145	0.634587702	1	0.901925928	NA	1	NA	0.893439553	1	1	1	0.826213063	1
212150	0.870778318	1	0.902132351	NA	0.970743113	NA	0.223560436	1	0.626758602	1	0.456817997	1
212160	0.183858888	1	0.09640631	NA	0.711406457	NA	0.222816073	1	0.085662172	1	0.598140954	1
212170	0.865455012	1	0.913994638	0.988626536	0.953154638	0.994104451	0.166466496	1	0.493648121	1	0.475556246	1
212180	NA	NA	NA	NA	NA	NA	NA	NA	NA	NA	NA	NA
212190	0.910681657	1	0.25404387	0.897390538	0.206646404	0.75950432	0.982134279	1	0.011927218	1	0.012261354	1
212200	0.679823248	1	0.18030587	0.87381415	0.339067572	0.855154039	0.017274145	1	0.90892754	1	0.01253974	1
212210	0.232094231	1	0.156950731	0.832398297	0.802772022	0.970112035	0.258763927	1	0.484981075	1	0.659892286	1
212220	0.671571816	1	0.752683406	0.971613356	0.916985918	0.987523296	0.319789559	1	0.182691931	1	0.736624622	1
212230	NA	NA	NA	NA	NA	NA	NA	NA	NA	NA	NA	NA
212240	NA	NA	NA	NA	NA	NA	NA	NA	NA	NA	NA	NA
212250	0.5415545	1	0.495808462	0.968176977	0.195748314	0.755731251	0.591070614	1	0.31500953	1	0.64044836	1
212260	0.492223372	1	0.87855353	0.985080295	0.596002026	0.93229733	0.911771592	1	0.009481376	1	0.006773872	1
212270	0.293178338	1	0.448840359	0.965201553	0.774846078	0.963236593	0.120578211	1	0.026913084	1	0.507498407	1
212275	0.446710761	1	0.810974196	NA	0.316781034	NA	0.442690908	1	0.681055586	1	0.236591106	1
212280	NA	NA	NA	NA	NA	NA	NA	NA	NA	NA	NA	NA
212290	0.896429668	1	0.43624322	0.965201553	0.360439639	0.8590325	0.384305678	1	0.850920867	1	0.288942053	1
212300	0.718587283	1	0.274590194	0.910519236	0.143879522	0.700262746	0.529262254	1	0.881248058	1	0.629339447	1
212310	0.923219148	1	0.11079322	0.748044877	0.12759832	0.68655937	0.797197438	1	0.642182809	1	0.469295342	1
212410	0.85378212	1	0.020046345	0.495668286	0.012416319	0.294746467	0.576677284	1	0.671311059	1	0.891413447	1
212420	0.753945505	1	0.412208922	NA	0.255836697	NA	0.51793087	1	0.659426141	1	0.835486088	1
212710	NA	NA	NA	NA	NA	NA	NA	NA	NA	NA	NA	NA
212725	0.619948941	1	0.195736465	NA	0.40146802	NA	0.157549142	1	0.716168351	1	0.076742528	1
212735	0.999976521	1	0.853776519	NA	0.851163775	NA	0.939750316	1	0.402994534	1	0.360712106	1
212740	NA	NA	NA	NA	NA	NA	NA	NA	NA	NA	NA	NA
212750	NA	NA	NA	NA	NA	NA	NA	NA	NA	NA	NA	NA
212760	0.567656691	1	0.163441494	NA	0.047614031	NA	0.875029839	1	0.109825791	1	0.149656152	1
212770	0.857462978	1	0.547659879	0.968176977	0.672181277	0.952894625	0.457838099	1	0.375324356	1	0.88562817	1
212775	NA	NA	NA	NA	NA	NA	NA	NA	NA	NA	NA	NA
212780	0.656696403	1	0.898216707	NA	0.568844694	0.927266004	0.296165614	1	0.749396618	1	0.462844918	1
212800	0.59867218	1	0.112049446	0.749787497	0.032300313	0.427377479	0.473294256	1	0.210952952	1	0.049720926	1
212810	0.387128063	1	0.610860402	NA	1	NA	1	1	0.554223849	1	0.499995764	1
212820	0.829032359	1	0.958340565	NA	0.788674142	NA	0.528989856	1	0.871211355	1	0.424761603	1
212830	NA	NA	NA	NA	NA	NA	NA	NA	NA	NA	NA	NA
212840	0.666033983	1	0.832657458	NA	0.828762082	NA	0.858581135	1	0.769036551	1	0.908275462	1
212850	0.484193333	1	0.11229379	0.749787497	0.023811406	0.375287534	0.483466298	1	0.647986326	1	0.804668986	1
212860	0.597402822	1	0.875053073	NA	0.713005747	NA	0.244729844	1	0.012710569	1	0.148337354	1
212880	0.76552915	1	0.907591616	NA	0.857887083	NA	0.768236444	1	0.233076871	1	0.366198873	1
212900	0.448296199	1	0.000156898	0.060351591	1.52E-05	0.01281707	0.458058751	1	0.589319118	1	0.837967919	1
212910	NA	NA	NA	NA	NA	NA	NA	NA	NA	NA	NA	NA
212920	0.216989524	1	0.072192903	NA	0.508399566	NA	0.086248361	1	0.311499421	1	0.462350664	1
212930	0.026611603	1	0.037727556	NA	0.903475425	NA	0.650715926	1	0.961068728	1	0.614050685	1
212937	NA	NA	NA	NA	NA	NA	NA	NA	NA	NA	NA	NA
212940	0.370774155	1	0.97983606	NA	0.386906979	NA	0.353273771	1	0.330230475	1	0.95995456	1
212950	0.962147434	1	0.623600802	NA	0.58168036	NA	0.778376194	1	0.618174589	1	0.432857621	1
212955	0.887051964	1	0.483397957	NA	0.565357696	NA	0.620159552	1	0.976420017	1	0.597745779	1
212960	0.187150262	1	0.66191212	NA	0.386221953	NA	0.67687142	1	0.259715631	1	0.467739364	1
212970	0.524859236	1	0.256787844	NA	0.599115586	NA	0.651332016	1	0.434068436	1	0.218374518	1
212980	0.683142169	1	0.476704086	0.968176977	0.753424274	0.957458945	0.700628228	1	0.251019415	1	0.124257275	1
212990	0.658023263	1	0.752192409	NA	0.905451198	NA	0.038770627	1	0.155818729	1	0.476728428	1
213000	0.796638908	1	0.475477079	NA	0.641514303	NA	0.862672424	1	0.937439287	1	0.924399817	1
213010	0.923635455	1	0.823637132	NA	0.747213852	NA	0.242590675	1	0.624132784	1	0.495680391	1
213020	0.316286791	1	0.562728477	NA	0.674158396	0.952894625	0.016024047	1	0.620589861	1	0.049358503	1
213030	0.628271061	1	0.321130069	0.940797879	0.600922569	0.93229733	0.278099614	1	0.553179339	1	0.092983724	1
213040	0.521869694	1	0.595247814	NA	0.24578064	0.788209244	0.753599529	1	0.373917735	1	0.561078837	1
213050	0.326814447	1	0.588408475	0.971613356	0.66440528	0.952894625	0.967142393	1	0.401392989	1	0.378090373	1
213060	0.389376514	1	0.631203718	NA	0.707239768	0.952894625	0.673534369	1	0.179284773	1	0.352593862	1
213065	0.647280688	1	0.958129226	NA	0.687407574	NA	0.328911997	1	0.468575821	1	0.805978658	1
213067	0.588388435	1	0.136587272	NA	0.324349411	NA	0.604705116	1	0.825753041	1	0.76355971	1
213069	0.758429733	1	0.449830611	NA	0.285975001	NA	0.360522772	1	0.839351264	1	0.264875658	1
213072	0.526975192	1	0.347272407	NA	0.728100956	NA	0.292003214	1	0.1986151	1	0.813263938	1
213100	0.98592649	1	0.787751472	NA	0.798342821	NA	0.710920622	1	0.791766146	1	0.914288257	1
213115	0.195770248	1	0.174992957	NA	0.008046799	NA	0.253145037	1	0.982914486	1	0.255780779	1
213240	0.755058163	1	0.12172662	NA	0.204058554	NA	0.516334528	1	0.555969329	1	0.948773367	1
213255	0.519799252	1	0.250828886	NA	0.584765436	NA	0.710196713	1	0.582684575	1	0.858809368	1
213280	0.167478095	1	0.602938071	0.971613356	0.394913462	0.88348139	0.471290794	1	0.435993841	1	0.954528911	1
213290	NA	NA	NA	NA	NA	NA	NA	NA	NA	NA	NA	NA
213300	0.50422948	1	0.452421518	0.967260564	0.924046604	0.990915094	0.889202998	1	0.75343827	1	0.860988324	1
213310	0.401439079	1	0.224520316	NA	0.672797429	0.952894625	0.275241609	1	0.488980752	1	0.68248958	1
213325	0.496305559	1	0.413553555	NA	0.868992133	NA	0.191124649	1	0.440720851	1	0.57971942	1
213340	0.17290824	1	0.13403562	NA	0.87511888	NA	0.262686606	1	0.186757909	1	0.838546647	1
213350	0.83302945	1	0.052178384	0.621076882	0.030080245	0.413898034	0.746770588	1	0.561641005	1	0.365766834	1
213360	NA	NA	NA	NA	NA	NA	NA	NA	NA	NA	NA	NA
213370	0.497752393	1	0.999439724	NA	0.499445249	0.901769689	0.830725951	1	0.960608115	1	0.86871484	1
213380	NA	NA	NA	NA	NA	NA	NA	NA	NA	NA	NA	NA
213388	0.849359412	1	0.076319273	NA	0.049559282	NA	0.557775651	1	0.934398677	1	0.611830942	1
213392	0.748832658	1	0.869807741	0.985080295	0.8781721	0.979671567	0.384366261	1	0.083981301	1	0.38616104	1
213400	0.523024998	1	0.778080158	0.974240624	0.359950566	0.8590325	0.262640926	1	0.070482483	1	0.48204392	1
213410	0.142247089	1	0.303535183	0.926702113	0.671992692	0.952894625	0.576581224	1	0.890657779	1	0.484695008	1
213415	0.212208461	1	0.585975485	NA	0.491097693	NA	0.604750069	1	0.576988739	1	0.96645522	1
213420	0.620881796	1	0.254589967	NA	0.503997911	NA	0.988424281	1	0.392508811	1	0.383666842	1
213430	NA	NA	NA	NA	NA	NA	NA	NA	NA	NA	NA	NA
213445	0.174666227	1	0.469898969	0.968176977	0.534873211	0.919451661	0.650798612	1	0.778560014	1	0.862503958	1
213460	0.18806607	1	0.093777719	NA	0.69509901	NA	0.196369987	1	0.092396789	1	0.684785471	1
213480	NA	NA	NA	NA	NA	NA	NA	NA	NA	NA	NA	NA
213490	0.944264764	1	0.448041926	0.965201553	0.483115996	0.892572291	0.302066134	1	0.239444673	1	0.884769182	1
213500	NA	NA	NA	NA	NA	NA	NA	NA	NA	NA	NA	NA
213510	NA	NA	NA	NA	NA	NA	NA	NA	NA	NA	NA	NA
213520	0.25927526	1	0.850254945	NA	0.188501873	NA	0.877193387	1	0.293997038	1	0.228877785	1
213530	NA	NA	NA	NA	NA	NA	NA	NA	NA	NA	NA	NA
213550	0.092870341	1	0.866344822	0.984633868	0.065148245	0.543253333	0.298581551	1	0.805327428	1	0.421772563	1
213560	1	1	0.026378268	NA	0.008579895	NA	NA	NA	NA	NA	NA	NA
213570	0.923539934	1	0.939214743	0.991820519	0.985170775	0.996606723	0.377243838	1	0.452925335	1	0.101779915	1
213580	0.147778606	1	0.371598169	0.959360784	0.589383232	0.931443881	0.29407843	1	0.716839799	1	0.156966929	1
213590	0.348035593	1	0.431253579	0.965201553	0.082435412	0.602028313	0.197726161	1	0.054437149	1	0.519773599	1
213600	0.278046075	1	1	NA	0.317468123	NA	0.238746328	1	0.237029337	1	1	1
213610	0.458451156	1	0.661712883	0.971613356	0.236840662	0.782358651	0.145072509	1	0.127161972	1	0.947542317	1
213620	0.946478385	1	0.054562208	NA	0.04576249	NA	0.640395885	1	0.376629989	1	0.179745194	1
213635	0.964565122	1	0.41161913	NA	0.384126605	NA	0.957882594	1	0.315907549	1	0.290667388	1
213650	0.831425159	1	0.223466414	0.888754944	0.143945416	0.700262746	0.405885358	1	0.60880042	1	0.176951777	1
213660	0.230976532	1	0.562150574	0.969026524	0.542454901	0.922036693	0.047784144	1	0.128325854	1	0.641406656	1
213670	0.881122202	1	0.038212098	NA	0.026054785	NA	0.603813324	1	0.333608536	1	0.651659331	1
213680	0.542178946	1	0.977671414	NA	0.525002174	NA	0.508942831	1	0.52721936	1	0.975893869	1
213690	0.882442192	1	0.387710898	0.965201553	0.466223618	0.89124765	0.427390099	1	0.78585704	1	0.598410932	1
213700	0.595751037	1	0.102150898	NA	0.249113572	NA	0.473743098	1	0.942801264	1	0.516482847	1
213710	0.713282912	1	0.532253742	NA	0.788040492	NA	0.261937597	1	0.562700458	1	0.578768742	1
213720	0.553751291	1	0.810986459	NA	1	NA	1	1	0.869488624	1	0.805980826	1
213730	0.3738436	1	0.829100645	0.978398914	0.507510949	0.903133936	0.794014091	1	0.990626131	1	0.783450923	1
213740	0.669858284	1	0.298267877	NA	0.512713172	NA	0.503160023	1	0.721570971	1	0.301868403	1
213746	0.408530586	1	0.478379352	NA	0.908935818	NA	0.377193346	1	0.513598528	1	0.822361628	1
213748	0.885639214	1	0.460401797	NA	0.376098479	NA	0.105770138	1	0.492169903	1	0.344390838	1
213752	1	1	0.709266969	NA	0.52031344	NA	0.684148491	1	0.681065673	1	1	1
213760	0.820010184	1	1	NA	0.884908082	NA	0.723083605	1	1	1	0.659242273	1
213770	0.824519111	1	0.95775068	0.994142927	0.783725287	0.967363601	0.487198046	1	0.181076354	1	0.513546036	1
213780	0.677689876	1	0.192845572	NA	0.357951456	NA	0.164098061	1	0.381731585	1	0.596026657	1
213790	0.539125789	1	0.195807451	0.875951425	0.479627308	0.892572291	0.325786037	1	0.217046824	1	0.798434682	1
213800	0.847593198	1	0.788326332	0.977521381	0.644552317	0.948135252	0.986374229	1	0.589100626	1	0.600036775	1
213810	0.324014118	1	0.741560421	NA	0.5108663	NA	0.35820591	1	0.39929248	1	0.934107719	1
213820	0.98779823	1	0.676564591	NA	0.662023262	NA	0.454662306	1	0.791504117	1	0.623544972	1
213830	0.572108575	1	0.684686292	NA	0.334077345	0.852444246	0.659746082	1	0.419988316	1	0.711977951	1
213840	NA	NA	NA	NA	NA	NA	NA	NA	NA	NA	NA	NA
213850	NA	NA	NA	NA	NA	NA	NA	NA	NA	NA	NA	NA
213860	NA	NA	NA	NA	NA	NA	NA	NA	NA	NA	NA	NA
213870	0.381067219	1	0.958482123	0.994142927	0.355966894	0.8590325	0.486820945	1	0.396435333	1	0.879527742	1
213880	0.705321308	1	1	NA	0.768342167	NA	0.64422546	1	1	1	0.5831817	1
213885	0.363326394	1	0.580910613	NA	1	NA	0.468619007	1	0.466016239	1	1	1
213890	0.891807862	1	0.971247215	NA	0.863411182	NA	0.047364404	1	0.968954621	1	0.050445105	1
213900	0.91822542	1	0.665729294	0.971613356	0.737731538	0.952894625	0.892614915	1	0.071337463	1	0.094270471	1
213910	0.654637268	1	0.95014185	NA	0.702111181	NA	0.297781024	1	0.234546361	1	0.879737557	1
213920	0.356028276	1	0.860230742	0.982556013	0.459232574	0.889388101	0.933894116	1	0.679013426	1	0.740217685	1
213930	0.908773669	1	0.671651978	NA	0.750437159	NA	0.73324698	1	0.853904634	1	0.597707048	1
213940	0.326795117	1	0.913835639	0.988626536	0.277233832	0.81337659	0.438865545	1	0.334053863	1	0.848646944	1
213950	0.290957964	1	0.191135088	NA	0.749322127	NA	0.896615182	1	0.590209075	1	0.502747502	1
213960	NA	NA	NA	NA	NA	NA	NA	NA	NA	NA	NA	NA
213970	0.821150251	1	0.233303923	0.888754944	0.323579745	0.848297493	0.083656474	1	0.627288006	1	0.203385782	1
214070	0.718994852	1	1	NA	0.782330543	NA	1	1	0.681502764	1	0.622175596	1
214080	0.316601117	1	0.954953866	0.993779483	0.347309388	0.85533597	0.659252872	1	0.992207393	1	0.664974996	1
214090	0.337219131	1	0.271987937	0.910519236	0.04447335	0.475470538	0.090802405	1	0.568659135	1	0.253809029	1
214100	0.782844814	1	0.295098921	NA	0.188505985	NA	0.560896633	1	0.46375034	1	0.880638642	1
214110	0.801809486	1	0.113221212	NA	0.170110427	0.716314273	0.430139045	1	0.392207976	1	0.949055107	1
214115	NA	NA	NA	NA	NA	NA	NA	NA	NA	NA	NA	NA
214120	0.893892575	1	0.47273993	NA	0.55297489	NA	0.86872638	1	0.915033649	1	0.953061272	1
214130	0.61359214	1	0.177335967	0.870025673	0.384484303	0.877916957	0.52367224	1	0.089878154	1	0.020992163	1
214140	0.207011796	1	0.549521538	0.968176977	0.513778202	0.907585159	0.572334512	1	0.556020449	1	0.982234079	1
214150	0.704961784	1	0.814272244	NA	0.88891408	NA	0.985333047	1	0.688669031	1	0.701535343	1
214160	NA	NA	NA	NA	NA	NA	NA	NA	NA	NA	NA	NA
214170	0.746735469	1	0.118404679	NA	0.062461729	NA	0.772726	1	0.785515452	1	0.573252756	1
214180	0.586280638	1	0.276960958	0.910519236	0.577022274	0.929356829	0.22941224	1	0.139871668	1	0.781756946	1
214190	0.927709619	1	0.463708354	NA	0.512501829	NA	0.953209785	1	0.311183947	1	0.337969749	1
214200	0.227157267	1	0.432303526	0.965201553	0.046747369	0.480931962	0.041738219	1	0.427517827	1	0.005952178	1
214210	0.537225458	1	0.97380679	0.995393435	0.561274484	0.925480855	0.326410705	1	0.907354788	1	0.383002728	1
214220	0.084981211	1	0.043810826	0.586992949	0.746777558	0.953271086	0.805586865	1	0.706049186	1	0.896010462	1
214230	0.545367403	1	0.814568854	NA	0.717989608	NA	0.540685525	1	0.990596612	1	0.546180046	1
214240	0.109408005	1	0.549431736	0.968176977	0.319627579	0.847209623	0.172925875	1	0.248768123	1	0.827295263	1
214250	0.231620308	1	0.696129707	0.971613356	0.112244094	0.661780022	0.195886016	1	0.745956349	1	0.105175465	1
214260	0.44869656	1	0.024453246	NA	0.003980646	0.181495922	0.442060877	1	0.544843855	1	0.867306071	1
214270	0.707271964	1	0.386190625	0.965201553	0.613845245	0.935787454	0.314005583	1	0.455219338	1	0.791019947	1
214280	0.958521548	1	0.416478257	NA	0.383039183	NA	0.792840345	1	0.962974311	1	0.827232175	1
214290	0.924742846	1	0.635188369	0.971613356	0.563354846	0.925480855	0.632890777	1	0.524588692	1	0.874403229	1
214295	NA	NA	NA	NA	NA	NA	NA	NA	NA	NA	NA	NA
214300	0.904843142	1	0.343672566	NA	0.284016128	NA	0.245996938	1	0.747681244	1	0.393886848	1
214310	0.270403954	1	0.237077125	0.888754944	0.920162296	0.989526446	0.869520342	1	0.345245667	1	0.434308676	1
214320	0.504501871	1	0.000806818	0.151735665	0.005930137	0.211680807	0.847231275	1	0.570214851	1	0.446279275	1
214330	NA	NA	NA	NA	NA	NA	NA	NA	NA	NA	NA	NA
214340	0.829485081	1	0.055377552	0.642377142	0.080623549	0.593938547	0.632151748	1	0.247726667	1	0.496231903	1
214350	0.800774741	1	0.024345758	0.514825056	0.040071803	0.462247425	0.291211765	1	0.185862287	1	0.78894991	1
214360	NA	NA	NA	NA	NA	NA	NA	NA	NA	NA	NA	NA
214370	0.663277257	1	0.727810631	0.971613356	0.434592697	0.887466632	0.334991781	1	0.001324875	0.684190959	0.015484132	1
214380	0.381408654	1	0.35063026	NA	0.927732941	NA	0.751853695	1	0.835047979	1	0.912962888	1
214385	0.553751291	1	0.810986459	NA	1	NA	1	1	0.869488624	1	0.805980826	1
214390	0.576411862	1	0.065068517	NA	0.171030514	NA	0.673808133	1	0.198510296	1	0.382942945	1
214400	0.341012803	1	0.060245534	NA	0.310444874	NA	0.587509963	1	0.986356	1	0.573760037	1
214410	0.307458003	1	0.589736671	0.971613356	0.117978297	0.669616834	0.812090859	1	0.395979143	1	0.276631976	1
214420	0.935233134	1	0.652024996	NA	0.70587477	NA	0.688296967	1	0.43566206	1	0.70419276	1
214430	0.295199966	1	0.407701795	NA	0.849184853	NA	0.704083861	1	0.03582947	1	0.014238359	1
214440	0.474493241	1	0.958746706	0.994142927	0.44435174	0.888358069	0.205220784	1	0.24799255	1	0.908948769	1
214450	NA	NA	NA	NA	NA	NA	NA	NA	NA	NA	NA	NA
214470	0.250949812	1	0.903030843	NA	0.307153571	NA	0.624808632	1	0.729659197	1	0.884184784	1
214480	0.814442786	1	0.99388754	0.997710332	0.809525413	0.971025795	0.656331748	1	0.829348728	1	0.816719874	1
214490	0.689237302	1	0.979150781	NA	0.670942861	NA	0.50820701	1	0.413480604	1	0.141916473	1
214500	0.027675304	1	0.012933619	0.414610661	0.725980583	0.952894625	0.522558134	1	0.635532389	1	0.263926428	1
214510	NA	NA	NA	NA	NA	NA	NA	NA	NA	NA	NA	NA
214520	0.790400487	1	0.943778239	NA	0.846840675	0.974502196	0.224418689	1	0.111916355	1	0.69398132	1
214530	0.518494177	1	0.339857248	0.940797879	0.741214459	0.953271086	0.475679355	1	0.417964416	1	0.923727939	1
214540	0.961099056	1	0.737175624	0.971613356	0.697684175	0.952894625	0.122035043	1	0.516980509	1	0.362368608	1
214545	0.285179753	1	0.678499955	NA	0.520311649	NA	0.579442105	1	0.37488392	1	0.738996845	1
214550	NA	NA	NA	NA	NA	NA	NA	NA	NA	NA	NA	NA
214560	0.617425174	1	0.492627135	0.968176977	0.237294066	0.782358651	0.996978556	1	0.768120671	1	0.764466646	1
214570	1	1	0.314364206	NA	0.199359585	NA	0.988284432	1	0.402995091	1	0.410322987	1
214575	0.046108336	1	0.143718307	NA	0.637546834	0.947129615	0.949791843	1	0.803735989	1	0.852661371	1
214580	0.239635932	1	0.031923034	NA	0.277037112	NA	0.730541175	1	0.685100901	1	0.952019664	1
214590	0.381983315	1	0.280683778	0.910519236	0.825693396	0.971025795	0.14362769	1	0.01588807	1	0.318258708	1
214600	0.036388371	1	0.841701641	0.981874597	0.060531463	0.540670543	0.276082092	1	0.348470428	1	0.875188645	1
214610	0.295233591	1	0.400585672	NA	0.839375622	NA	0.783439889	1	0.97297084	1	0.756657384	1
214620	0.573861242	1	0.429234996	NA	0.798329969	NA	0.417782068	1	0.735609409	1	0.631238918	1
214630	0.878127233	1	0.0257639	NA	0.017367869	0.332295262	0.034639246	1	0.353106669	1	0.215678718	1
214740	0.091998959	1	0.68404298	0.971613356	0.037346223	0.45037508	0.598571974	1	0.148008882	1	0.352747932	1
214750	0.481890448	1	0.379333266	NA	0.847448969	0.974554479	0.512224889	1	0.241494554	1	0.600281524	1
214760	0.104488956	1	0.690226501	NA	0.045774685	NA	0.710335485	1	0.107247431	1	0.204258792	1
214770	0.206179967	1	0.922886505	0.990286357	0.245289895	0.788209244	0.148213346	1	0.418223058	1	0.516093797	1
214780	0.851041821	1	0.542150583	NA	0.415983157	NA	0.27312465	1	0.576433282	1	0.100230207	1
214783	0.953173895	1	0.753781912	NA	0.705874682	NA	0.912320674	1	0.556184843	1	0.629252389	1
214787	0.467205278	1	0.708972826	NA	1	NA	0.636855153	1	1	1	0.57611306	1
214790	0.582959726	1	0.398967222	0.965201553	0.755661996	0.958137382	0.886100262	1	0.50796815	1	0.603237216	1
214800	0.320717384	1	0.190090021	NA	0.734231001	NA	0.807827279	1	0.919320634	1	0.886338164	1
214810	0.989291748	1	0.350089928	NA	0.349492376	NA	0.239988343	1	0.799674082	1	0.341929144	1
214820	0.896039371	1	0.826291146	NA	0.724130884	NA	0.965237278	1	0.864347177	1	0.829022627	1
214830	0.329201444	1	0.928334942	NA	0.287631899	NA	0.621644802	1	0.155060091	1	0.343685428	1
214835	0.313531243	1	0.516365261	NA	1	NA	0.692091371	1	0.554228564	1	0.844417619	1
214840	0.82095575	1	0.633509434	0.971613356	0.478522106	0.892572291	0.844542924	1	0.111019572	1	0.072391437	1
214850	0.552816738	1	0.500327079	NA	0.926137594	NA	0.826719645	1	0.878474277	1	0.709065519	1
214860	NA	NA	NA	NA	NA	NA	NA	NA	NA	NA	NA	NA
214870	0.400530846	1	0.949895681	NA	0.440038674	NA	0.157855119	1	0.406707891	1	0.559465027	1
214880	0.939630676	1	0.717047697	0.971613356	0.772548994	0.962882441	0.335840465	1	0.36785873	1	0.949381965	1
214900	0.817558334	1	0.161812822	0.83942808	0.233068859	0.780133263	0.594654319	1	0.760704593	1	0.817954882	1
214910	0.46081409	1	0.427409823	NA	0.947686795	NA	0.199596305	1	0.980332655	1	0.189902858	1
214920	0.577514819	1	0.957032195	0.994048334	0.543100536	0.922482942	0.550983843	1	0.79724505	1	0.731791161	1
214930	NA	NA	NA	NA	NA	NA	NA	NA	NA	NA	NA	NA
214940	0.977921704	1	0.567376753	0.969454766	0.584414412	0.930939816	0.178303545	1	0.987076808	1	0.182547487	1
214950	0.583617974	1	0.614801144	0.971613356	0.970515171	0.99499969	0.124136855	1	0.892656479	1	0.092353587	1
214960	0.83501389	1	0.591391884	NA	0.456064255	NA	0.121926557	1	0.552046536	1	0.315381383	1
214970	0.152223837	1	0.994417167	0.997710332	0.15148539	0.708681516	0.437855677	1	0.893129393	1	0.360076341	1
214980	0.784331904	1	0.167016872	0.853517819	0.259488403	0.806051388	0.92713662	1	0.253060824	1	0.215989998	1
214990	0.390564663	1	0.520386937	NA	0.132149518	NA	0.757705892	1	0.164841542	1	0.273829172	1
215010	0.961027575	1	0.974423673	NA	0.987133245	0.996606723	0.360212718	1	0.746651242	1	0.547868907	1
215020	0.955265083	1	0.149760318	NA	0.132405137	NA	0.889829138	1	0.367410388	1	0.443293502	1
215030	0.841722698	1	0.080179755	NA	0.114045465	NA	0.958277969	1	0.75986578	1	0.719680479	1
215040	0.998815339	1	0.098509197	0.729705511	0.088947269	0.620058028	0.588235403	1	0.440860558	1	0.817868767	1
215050	0.638871309	1	0.901920371	NA	0.552974471	NA	0.574975303	1	0.43381692	1	0.826213701	1
215055	NA	NA	NA	NA	NA	NA	NA	NA	NA	NA	NA	NA
215060	0.771944785	1	0.403900888	NA	0.251181521	0.793461929	0.989361531	1	0.832472442	1	0.82124164	1
215070	0.547268948	1	0.601827584	NA	0.258054049	NA	0.45702551	1	0.784110445	1	0.308757579	1
215080	0.338241174	1	0.108849611	NA	0.012911714	NA	0.689623883	1	0.363580438	1	0.606707314	1
215090	0.327361814	1	0.456988043	0.967260564	0.823630528	0.971025795	0.817924626	1	0.578947324	1	0.430585534	1
215100	0.980152713	1	0.795519566	NA	0.812506175	NA	0.233845334	1	0.904225736	1	0.189956771	1
215110	NA	NA	NA	NA	NA	NA	NA	NA	NA	NA	NA	NA
215120	NA	NA	NA	NA	NA	NA	NA	NA	NA	NA	NA	NA
215130	0.753177727	1	0.912891656	0.988206969	0.838614336	0.973334974	0.141814352	1	0.866023332	1	0.191644409	1
215140	1	1	0.456194738	NA	0.307973465	NA	0.405405888	1	0.402998582	1	1	1
215150	0.913489932	1	0.953315278	0.993462283	0.86701128	0.978214306	0.913890695	1	0.379838099	1	0.322914559	1
215160	0.616070983	1	0.338033513	0.940797879	0.143159109	0.700262746	0.574753708	1	0.391184355	1	0.76751253	1
215165	NA	NA	NA	NA	NA	NA	NA	NA	NA	NA	NA	NA
215170	0.515033563	1	0.235468954	NA	0.570390457	0.928363435	0.422334016	1	0.607198791	1	0.769201029	1
215180	0.499523071	1	0.46254469	NA	0.943660274	NA	0.461937753	1	0.491102484	1	0.960985292	1
215185	NA	NA	NA	NA	NA	NA	NA	NA	NA	NA	NA	NA
215195	NA	NA	NA	NA	NA	NA	NA	NA	NA	NA	NA	NA
215210	0.444456589	1	0.906154147	NA	0.377810074	0.876706458	0.174536176	1	0.856076736	1	0.23065433	1
215220	0.600897244	1	0.367880014	0.959360784	0.154160293	0.710572732	0.980830805	1	0.166505207	1	0.158781238	1
215230	0.968517859	1	0.048218253	NA	0.050350138	NA	0.312512365	1	0.373434906	1	0.899545912	1
215250	0.428826107	1	0.898807232	NA	0.358669503	NA	0.639430939	1	0.446039301	1	0.765599785	1
215260	0.79301878	1	0.193773257	0.875951425	0.117523927	0.669616834	0.450713278	1	0.483377551	1	0.955181392	1
215270	NA	NA	NA	NA	NA	NA	NA	NA	NA	NA	NA	NA
215280	0.449391745	1	0.721842527	0.971613356	0.698606099	0.952894625	0.708737162	1	0.532620381	1	0.3168266	1
215290	0.36174856	1	0.144089327	0.812951985	0.568661836	0.927266004	0.768227229	1	0.273973202	1	0.165064912	1
215300	0.013258571	1	0.776782455	NA	0.027898706	NA	0.495952684	1	0.254259101	1	0.639135693	1
215320	NA	NA	NA	NA	NA	NA	NA	NA	NA	NA	NA	NA
215328	NA	NA	NA	NA	NA	NA	NA	NA	NA	NA	NA	NA
215340	0.833539671	1	1	NA	0.898545145	NA	1	1	0.763115385	1	0.701477564	1
215343	0.663488118	1	0.360498379	NA	0.621991515	NA	0.28156371	1	0.865664536	1	0.36640712	1
215347	0.182450687	1	0.125479612	0.776649429	0.812114419	0.971025795	0.911915974	1	0.933395071	1	0.845125355	1
215350	0.511551197	1	0.394248525	0.965201553	0.128694423	0.68655937	0.223811074	1	0.318432001	1	0.026657876	1
215360	0.105589535	1	0.432634544	0.965201553	0.413810306	0.883882556	0.044010788	1	0.545154942	1	0.147447118	1
215370	0.349571895	1	0.25600574	NA	0.80917708	0.971025795	0.326970426	1	0.60957227	1	0.633163253	1
215380	0.880208837	1	0.474626686	NA	0.565795846	NA	0.593792741	1	0.970031456	1	0.565594068	1
215385	0.74747825	1	0.745040535	NA	0.519350129	NA	0.816581857	1	0.523765074	1	0.383931175	1
215390	0.330257714	1	0.436845604	NA	0.852186736	NA	0.223526766	1	0.487057747	1	0.601536293	1
215400	0.211424455	1	0.530162303	NA	0.549661426	NA	0.973277721	1	0.997643806	1	0.975459055	1
215410	0.634587702	1	0.901925928	NA	1	NA	0.893439553	1	1	1	0.826213063	1
215420	0.837924366	1	0.338060485	0.940797879	0.237334001	0.782358651	0.027290163	1	0.006088245	1	0.531043256	1
215425	0.715777339	1	0.541752498	0.968176977	0.323579986	0.848297493	0.244204678	1	0.478556973	1	0.640608422	1
215430	0.790888387	1	0.523518768	0.968176977	0.360609151	0.8590325	0.560156148	1	0.783287464	1	0.388965314	1
215440	0.703154981	1	0.443417158	0.965201553	0.690360684	0.952894625	0.774369996	1	0.983288031	1	0.789518751	1
215450	0.456780039	1	0.084635993	NA	0.296262303	NA	0.502923447	1	0.012372217	1	0.059611	1
215460	0.882259263	1	0.456944799	0.967260564	0.369503927	0.866369874	0.195332804	1	0.753244335	1	0.106693343	1
215470	0.61602031	1	0.44318541	0.965201553	0.785192946	0.968153437	0.525831642	1	0.872643818	1	0.634229221	1
215480	0.99834051	1	0.413323237	NA	0.409065803	NA	0.87928878	1	0.879157318	1	0.999768759	1
215490	0.422435333	1	0.201804689	0.877466105	0.036350593	0.445988733	0.991845126	1	0.29559273	1	0.299415799	1
215500	0.456535587	1	0.709273194	NA	0.716816919	NA	0.366013502	1	1	1	0.321135306	1
215510	0.763312857	1	0.886109551	0.985080295	0.656091863	0.94938154	0.636072247	1	0.043821616	1	0.116910037	1
215520	0.478686084	1	0.003488391	0.289049121	0.000502229	0.084725981	0.6745782	1	0.839091952	1	0.532372529	1
215530	0.244886481	1	0.823433593	0.978398914	0.165972957	0.716314273	0.327527889	1	0.140664984	1	0.620965763	1
215540	0.975347278	1	0.489604642	NA	0.504525706	NA	0.991059455	1	0.392632866	1	0.385453215	1
215550	0.871406777	1	0.466832162	NA	0.374076603	NA	0.48417878	1	0.91058384	1	0.554645234	1
215560	0.372395219	1	0.50717475	NA	0.838739096	NA	0.365194694	1	0.904007673	1	0.429151753	1
215570	0.592877812	1	0.01457787	NA	0.046587579	NA	0.417845707	1	0.621103767	1	0.748248113	1
215580	0.960626829	1	0.810981451	NA	0.847474929	NA	0.634278387	1	0.819203966	1	0.805979762	1
215590	0.541285315	1	0.618079891	0.971613356	0.915949234	0.987449199	0.160441035	1	0.432507805	1	0.531254014	1
215600	0.32930081	1	0.52430447	NA	0.752598766	NA	0.376729259	1	0.177550767	1	0.628564766	1
215610	0.272820403	1	0.775345419	NA	0.167265565	NA	0.223160338	1	0.272462501	1	0.89971553	1
215620	0.277598103	1	0.094280374	NA	0.516550673	NA	0.821141459	1	0.929301549	1	0.889959494	1
215640	0.647210303	1	0.368167611	0.959360784	0.648465084	0.949247343	0.246430997	1	0.736083702	1	0.404776539	1
215650	NA	NA	NA	NA	NA	NA	NA	NA	NA	NA	NA	NA
215660	0.445472411	1	0.026245726	NA	0.003883382	NA	0.503719737	1	0.516109595	1	0.982459673	1
215670	NA	NA	NA	NA	NA	NA	NA	NA	NA	NA	NA	NA
215680	0.037302915	1	0.680873778	NA	0.013576238	NA	0.466361572	1	0.768657614	1	0.659454392	1
215690	0.358455389	1	0.500868459	NA	0.808762216	NA	0.399203113	1	0.758752631	1	0.251331771	1
215700	0.766706768	1	0.705234486	NA	0.501388934	NA	0.298873058	1	0.816033607	1	0.414865175	1
215710	0.499521263	1	0.709272784	NA	0.769110768	NA	0.684141799	1	0.718443873	1	0.440118858	1
215730	0.702627883	1	0.156231628	NA	0.280540285	0.817428807	0.409085977	1	0.797035038	1	0.276886658	1
215740	0.221163765	1	0.749623085	NA	0.371521776	0.869288816	0.523000355	1	0.369195567	1	0.795736259	1
215750	0.859731439	1	0.716087307	NA	0.58503591	NA	0.92008192	1	0.666026885	1	0.739261703	1
215775	0.931363181	1	0.526532501	0.968176977	0.576907956	0.929356829	0.237858992	1	0.261160608	1	0.951170975	1
215785	NA	NA	NA	NA	NA	NA	NA	NA	NA	NA	NA	NA
215885	0.634587702	1	0.901925928	NA	1	NA	0.893439553	1	1	1	0.826213063	1
215890	0.602154735	1	0.577931346	NA	0.965570024	NA	0.06662514	1	0.776285872	1	0.114945113	1
215895	0.089341034	1	0.472367257	0.968176977	0.331928754	0.852444246	0.304461604	1	0.550293306	1	0.102832465	1
215900	0.89594202	1	1	NA	0.961132423	NA	0.690304821	1	0.687212052	1	1	1
215910	0.335599956	1	0.984248053	0.997710332	0.348466705	0.85533597	0.222941359	1	0.065609179	1	0.53283921	1
215920	0.960833934	1	0.61094331	NA	0.573528217	NA	0.227359904	1	0.382144676	1	0.733008478	1
215930	NA	NA	NA	NA	NA	NA	NA	NA	NA	NA	NA	NA
215940	0.112408865	1	0.945409123	NA	0.098882432	NA	0.385113217	1	0.450030043	1	0.905870127	1
215950	0.37934511	1	0.388403217	0.965201553	0.99593584	0.999193435	0.38142013	1	0.347456332	1	0.070253627	1
215955	0.340415914	1	1	NA	0.3851701	NA	0.335261422	1	1	1	0.292860993	1
215960	0.380773642	1	0.987830818	0.997710332	0.373230955	0.870872228	0.383115138	1	0.070901117	1	0.35046618	1
215970	NA	NA	NA	NA	NA	NA	NA	NA	NA	NA	NA	NA
215980	NA	NA	NA	NA	NA	NA	NA	NA	NA	NA	NA	NA
215990	0.603313449	1	0.969355274	0.995393435	0.63162377	0.943381408	0.777153758	1	0.001574052	0.684190959	0.00062062	0.431744345
216000	0.657960678	1	0.636680553	0.971613356	0.359617333	0.8590325	0.046436146	1	0.037037816	1	0.926878166	1
216010	0.483905087	1	0.319558054	NA	0.742769216	NA	0.618075194	1	0.645047085	1	0.968251123	1
216020	0.483760301	1	0.364822406	NA	0.810853368	NA	0.29912313	1	0.743819607	1	0.170182747	1
216030	0.049476439	1	0.109506274	NA	0.713008809	NA	0.296131618	1	0.138813171	1	0.650609862	1
216040	0.893891091	1	0.53802607	0.968176977	0.448433132	0.888789642	0.330602516	1	0.005263288	0.99212821	0.063182781	1
216050	0.940467511	1	0.014286129	0.442869998	0.006884855	0.222578946	0.677604068	1	0.687660391	1	0.98830195	1
216053	0.432886085	1	1	NA	0.484214434	NA	0.377769883	1	0.375458804	1	1	1
216055	0.597968898	1	0.028508446	0.539747149	0.079318508	0.587133268	0.974617912	1	0.764529816	1	0.739728801	1
216060	0.65547251	1	0.362704721	0.959360784	0.624658243	0.940851241	0.438174268	1	0.90875622	1	0.503732669	1
216070	0.523443152	1	0.346807893	NA	0.750899888	NA	0.892601712	1	0.616961009	1	0.524079495	1
216080	0.036484446	1	0.0128891	0.414610661	0.638507053	0.947199268	0.559945754	1	0.967176977	1	0.585088708	1
216090	NA	NA	NA	NA	NA	NA	NA	NA	NA	NA	NA	NA
216120	0.526679108	1	0.968459327	NA	0.554844374	NA	0.815576495	1	0.570388784	1	0.422684765	1
216130	0.143609093	1	0.213714901	0.88302203	0.837207473	0.972966629	0.304792621	1	0.573382142	1	0.639594913	1
216140	0.97390059	1	1	NA	0.908935818	NA	0.853746318	1	1	1	0.786985278	1
216150	NA	NA	NA	NA	NA	NA	NA	NA	NA	NA	NA	NA
216155	0.52407629	1	1	NA	0.580516332	NA	0.512666153	1	1	1	0.458065555	1
216160	0.387899124	1	1	NA	0.436215113	NA	0.381594915	1	1	1	0.335522252	1
216170	0.963377118	1	0.688502422	NA	0.716730656	NA	0.213734991	1	0.613812837	1	0.451685021	1
216180	0.087411429	1	0.183712117	0.875951425	0.726397376	0.952894625	0.64282195	1	0.88602014	1	0.747396789	1
216190	0.640722828	1	0.371436562	NA	0.660485037	NA	0.369407975	1	0.623823328	1	0.683757	1
216200	NA	NA	NA	NA	NA	NA	NA	NA	NA	NA	NA	NA
216210	0.462174141	1	0.98056238	0.996539915	0.478748927	0.892572291	0.41667576	1	0.894273062	1	0.342182932	1
216220	0.304493647	1	0.51460087	NA	0.708862811	NA	0.474601152	1	0.223635923	1	0.607024175	1
216230	0.945464207	1	0.763557176	NA	0.707839956	NA	0.433076478	1	0.590078	1	0.800298643	1
216240	0.929321607	1	0.293484441	NA	0.331716029	NA	0.212959345	1	0.934972387	1	0.242538635	1
216250	0.918773529	1	0.894970255	NA	0.813225772	NA	0.837238949	1	0.760592307	1	0.920625804	1
216260	0.729426579	1	0.659907401	NA	0.918078104	NA	0.041368459	1	0.63121551	1	0.110033783	1
216270	NA	NA	NA	NA	NA	NA	NA	NA	NA	NA	NA	NA
216275	NA	NA	NA	NA	NA	NA	NA	NA	NA	NA	NA	NA
216280	NA	NA	NA	NA	NA	NA	NA	NA	NA	NA	NA	NA
216285	0.11851579	1	1	NA	0.144485384	NA	0.209685074	1	0.282473715	1	0.852292942	1
216290	0.646139233	1	0.515427218	0.968176977	0.842545935	0.973706502	0.682124658	1	0.245171148	1	0.11585392	1
216335	0.313631747	1	0.702497458	0.971613356	0.534693361	0.919451661	0.682347756	1	0.76799534	1	0.480432982	1
216370	0.835882307	1	0.633703858	NA	0.782330798	NA	0.559964493	1	0.681506768	1	0.863371507	1
216375	0.38348947	1	0.185836766	NA	0.627954404	NA	0.425716164	1	0.394567174	1	0.953365043	1
216380	0.07961785	1	0.02715121	NA	0.599851979	0.93229733	0.623233306	1	0.739786078	1	0.409401698	1
216390	0.255999908	1	0.693324148	NA	0.466159879	NA	0.073240365	1	0.9715753	1	0.077465559	1
216400	0.812877902	1	0.938597986	NA	0.875042014	0.978909733	0.234940849	1	0.811715629	1	0.153726035	1
216410	0.747663881	1	0.941380248	NA	0.806296061	NA	0.086584379	1	0.689881933	1	0.179531546	1
216415	NA	NA	NA	NA	NA	NA	0.330331466	1	0.039835537	1	0.267297829	1
216420	NA	NA	NA	NA	NA	NA	NA	NA	NA	NA	NA	NA
216430	0.52572458	1	0.058673215	0.655132266	0.192253256	0.755567749	0.04596081	1	0.855954255	1	0.02802909	1
216435	0.005385675	1	0.960383788	0.994142927	0.006363127	0.214691892	0.708583495	1	0.424999509	1	0.24135709	1
216440	0.487222472	1	0.826981071	NA	0.365050256	NA	0.572860076	1	0.646800536	1	0.307541431	1
216450	0.665534257	1	0.445295636	0.965201553	0.730893521	0.952894625	0.334528788	1	0.637565869	1	0.149555713	1
216460	0.913687001	1	0.145874951	0.816452156	0.16993618	0.716314273	0.023922912	1	0.894552851	1	0.030995679	1
216470	0.252221167	1	0.567352606	NA	0.574673409	NA	0.209508143	1	0.858934739	1	0.283772278	1
216480	0.776245316	1	0.494013426	NA	0.678057473	NA	0.665648846	1	0.602934454	1	0.930739827	1
216490	0.476463899	1	0.13123709	0.779410168	0.024974077	0.380920524	0.015880616	1	0.059592852	1	7.30E-05	0.192266959
216500	0.375756894	1	0.294627456	NA	0.056681531	NA	0.038330597	1	0.252502683	1	0.32863872	1
216510	0.348228459	1	0.094417492	NA	0.413667443	NA	0.449222752	1	0.883842829	1	0.366402248	1
216530	0.478936708	1	0.678773445	NA	0.259379907	NA	0.345666005	1	0.302463237	1	0.930557672	1
216540	0.414774878	1	0.116763176	NA	0.01998536	NA	0.401340738	1	0.367422537	1	0.95257611	1
216550	NA	NA	NA	NA	NA	NA	NA	NA	NA	NA	NA	NA
216560	0.789878306	1	0.589580483	NA	0.776985416	NA	0.696125665	1	0.603410066	1	0.361842025	1
216570	NA	NA	NA	NA	NA	NA	NA	NA	NA	NA	NA	NA
216580	0.134102239	1	0.266089364	0.90766396	0.705717314	0.952894625	0.141140672	1	0.841742373	1	0.094266668	1
216585	NA	NA	NA	NA	NA	NA	NA	NA	NA	NA	NA	NA
216590	0.988988453	1	0.534869985	0.968176977	0.540470045	0.920310311	0.26051976	1	0.660525149	1	0.489350144	1
216600	0.823173366	1	0.571304991	NA	0.719932799	NA	0.735438082	1	0.64191658	1	0.416724686	1
216610	NA	NA	NA	NA	NA	NA	NA	NA	NA	NA	NA	NA
216620	0.765789722	1	0.516153968	0.968176977	0.343231243	0.85533597	0.074602121	1	0.74603946	1	0.139909856	1
216630	0.536358868	1	0.280113277	NA	0.092034972	NA	0.193556643	1	0.664274757	1	0.378089746	1
216640	0.309723547	1	0.716801855	NA	0.520311767	NA	0.675857505	1	0.681058534	1	0.404693853	1
216650	0.48838044	1	0.327098802	0.940797879	0.091825761	0.628438374	0.721962771	1	0.007880557	1	0.019951207	1
216660	0.676914877	1	0.0343726	NA	0.075964761	0.578566826	0.587050516	1	0.45463929	1	0.197211492	1
216670	0.409464251	1	0.904932394	0.988128658	0.347027214	0.85533597	0.201713995	1	0.327844618	1	0.76096259	1
216680	0.094062378	1	0.208258556	0.877466105	0.693188239	0.952894625	0.839394323	1	0.862217813	1	0.976214334	1
216700	0.311773206	1	0.245286583	NA	0.868957304	NA	0.436378719	1	0.861496679	1	0.341259229	1
216710	0.865414818	1	0.687572874	NA	0.562599899	NA	0.610855037	1	0.421773842	1	0.188072623	1
216720	NA	NA	NA	NA	NA	NA	NA	NA	NA	NA	NA	NA
216730	0.406143682	1	0.417400183	0.965201553	0.990794292	0.99759473	0.341481296	1	0.600930436	1	0.139892179	1
216740	0.718249035	1	0.147896275	NA	0.258608411	NA	0.687585221	1	0.953105773	1	0.643324606	1
216750	0.486043785	1	0.300774661	NA	0.699954945	NA	0.396105256	1	0.910847697	1	0.456868792	1
216760	0.798436802	1	0.384452096	NA	0.530527237	NA	0.78601606	1	0.46360757	1	0.642458274	1
216770	0.41982517	1	0.537436331	0.968176977	0.863309303	0.978214306	0.333396263	1	0.605589416	1	0.646887371	1
216780	0.663926891	1	0.755581985	NA	0.456912257	0.888936572	0.185973528	1	0.250624055	1	0.853513641	1
216785	0.842453384	1	0.372566806	NA	0.48045506	NA	0.85618357	1	0.826576719	1	0.686852527	1
216790	0.659608131	1	0.530811936	NA	0.840897837	NA	0.745237155	1	0.888324745	1	0.852280048	1
216800	0.236772789	1	0.201484172	0.877466105	0.018092001	0.332295262	0.909901613	1	0.772216822	1	0.686389132	1
216810	0.63837053	1	0.523346172	0.968176977	0.861317368	0.978214306	0.093050531	1	0.869846528	1	0.125640603	1
216820	0.896106163	1	0.656181481	0.971613356	0.562299118	0.925480855	0.244946394	1	0.118502331	1	0.689498623	1
216830	0.268885801	1	0.53027724	NA	0.082562693	NA	0.524560972	1	0.73465111	1	0.329866755	1
216840	0.914328111	1	0.114201521	NA	0.135354194	NA	0.663620664	1	0.725329473	1	0.932063369	1
216850	0.727608614	1	0.810977864	NA	0.554708874	NA	0.684141794	1	0.718443878	1	0.440118858	1
216860	0.13974472	1	0.370670809	0.959360784	0.576769962	0.929356829	0.771873703	1	0.554900159	1	0.37708459	1
216870	0.676795577	1	0.216907107	NA	0.402347137	NA	0.930845326	1	0.267806935	1	0.306010758	1
216875	NA	NA	NA	NA	NA	NA	NA	NA	NA	NA	NA	NA
216880	0.874384105	1	0.344265504	0.940797879	0.26777116	0.813259626	0.442658567	1	0.701079285	1	0.248735413	1
216890	0.916270989	1	0.906245249	NA	0.988301999	NA	0.349664076	1	0.701756242	1	0.186906275	1
216900	0.256207486	1	0.771138882	NA	0.401905602	NA	0.98513903	1	0.695463065	1	0.680137177	1
216910	0.876088438	1	0.34270486	0.940797879	0.416016693	0.885019119	0.065920017	1	0.47966076	1	0.238865955	1
216920	0.953719642	1	0.153113387	0.824299361	0.135237927	0.692401767	0.917712724	1	0.419830236	1	0.362231532	1
216930	0.428242565	1	0.938722835	0.991820519	0.385996717	0.877916957	0.981553204	1	0.418266958	1	0.430386024	1
216940	0.363326394	1	0.580910613	NA	1	NA	0.468619007	1	0.466016239	1	1	1
216950	0.636250053	1	0.465935584	NA	0.235322199	NA	0.852592339	1	0.434328225	1	0.549767947	1
216960	0.815071636	1	0.203388882	NA	0.122199159	NA	0.052954868	1	0.482609623	1	0.009657058	1
216965	1	1	0.675764845	NA	0.491096463	NA	1	1	0.724170542	1	0.663534675	1
216970	0.417333421	1	0.2203705	NA	0.633938833	NA	0.943183405	1	0.701726776	1	0.648328221	1
216980	0.361265121	1	0.153014282	NA	0.552081154	NA	0.607840077	1	0.497531751	1	0.869008268	1
216990	0.40077921	1	0.901467068	NA	0.335404774	NA	0.313755017	1	0.681509292	1	0.550006845	1
217000	0.998290814	1	0.198200649	0.875951425	0.192403848	0.755567749	0.69179283	1	0.644049274	1	0.948197953	1
217010	0.247176317	1	0.986066762	NA	0.246153329	NA	0.18442092	1	0.677486281	1	0.083403832	1
217020	0.54488522	1	0.660975429	0.971613356	0.874843198	0.978909733	0.487421383	1	0.579326446	1	0.886041773	1
217030	0.778743209	1	0.645961558	NA	0.85156326	NA	0.438044036	1	0.725992066	1	0.260481669	1
217040	1	1	0.613886752	NA	0.438058952	NA	1	1	0.641461153	1	0.583563878	1
217050	0.163039894	1	0.722919119	0.971613356	0.084010562	0.607409382	NA	NA	NA	NA	NA	NA
217160	NA	NA	NA	NA	NA	NA	NA	NA	NA	NA	NA	NA
217170	NA	NA	NA	NA	NA	NA	NA	NA	NA	NA	NA	NA
217178	NA	NA	NA	NA	NA	NA	NA	NA	NA	NA	NA	NA
217182	0.867073224	1	0.768463495	0.971613356	0.64183545	0.947436962	0.474150041	1	0.725483587	1	0.282395456	1
217220	0.806358095	1	0.335464785	0.940797879	0.462027115	0.889388101	0.389750792	1	0.870427231	1	0.303759757	1
217340	0.683905155	1	0.580902897	NA	0.335974692	NA	0.468612875	1	0.681062569	1	0.254296737	1
217350	0.204494675	1	0.596434618	NA	0.469435114	NA	0.725562775	1	0.928369576	1	0.6572272	1
217360	0.915433692	1	0.413883114	NA	0.341712328	NA	0.763945303	1	0.856918728	1	0.628891348	1
217370	NA	NA	NA	NA	NA	NA	NA	NA	NA	NA	NA	NA
217380	NA	NA	NA	NA	NA	NA	NA	NA	NA	NA	NA	NA
217390	NA	NA	NA	NA	NA	NA	NA	NA	NA	NA	NA	NA
217400	0.743096046	1	0.343071869	0.940797879	0.52574354	0.916868721	0.407312635	1	0.960476995	1	0.432906938	1
217410	0.426537789	1	0.982125745	NA	0.415903385	NA	0.200601368	1	0.541928893	1	0.502162241	1
217420	NA	NA	NA	NA	NA	NA	NA	NA	NA	NA	NA	NA
217430	0.173356826	1	0.064820068	0.687433877	0.599591119	0.93229733	0.990124824	1	0.303136268	1	0.307253275	1
217440	0.593362699	1	0.662413426	0.971613356	0.927981404	0.991542623	0.556290177	1	0.240867561	1	0.557590215	1
217450	0.474832107	1	0.634643783	NA	0.231917366	NA	0.478909408	1	0.695242504	1	0.270675672	1
217460	0.329659252	1	0.688495634	0.971613356	0.168221147	0.716314273	0.090277077	1	0.055115407	1	0.823727544	1
217470	0.784497128	1	0.442095506	NA	0.606412768	NA	0.951432657	1	0.166211508	1	0.184408934	1
217480	0.858588954	1	0.806208649	NA	0.669654834	NA	0.984188558	1	0.770201218	1	0.785020653	1
217490	NA	NA	NA	NA	NA	NA	NA	NA	NA	NA	NA	NA
217500	0.554180845	1	0.398140547	NA	0.778558977	0.964805962	0.377631207	1	0.68340551	1	0.630009498	1
217510	0.107802736	1	0.105095759	0.744912404	0.974344894	0.99499969	0.976755507	1	0.511902213	1	0.492294273	1
217520	0.839823586	1	0.164618019	0.848971539	0.225678856	0.767812787	0.348079623	1	0.783554058	1	0.503641375	1
217530	0.694270999	1	0.754477235	NA	0.94027711	NA	0.05926902	1	0.272681474	1	0.387504251	1
217540	0.402473797	1	0.961016576	0.994142927	0.433590567	0.887466632	0.260576427	1	0.354060106	1	0.040151306	1
217550	0.28429613	1	0.253510555	0.897390538	0.913704718	0.986824493	0.850279556	1	0.633453969	1	0.503698982	1
217555	0.649298878	1	0.743815809	0.971613356	0.902326236	0.984127271	0.325451395	1	0.484611511	1	0.773153093	1
217560	0.587407294	1	0.463766372	0.968176977	0.195918637	0.755731251	0.424563573	1	0.200420826	1	0.625125706	1
217570	0.239033003	1	0.559386161	0.969026524	0.558888307	0.925480855	0.230464813	1	0.466970723	1	0.634848059	1
217580	0.791076356	1	0.865117122	NA	0.662449024	NA	0.355231644	1	0.201147443	1	0.717431112	1
217590	0.460633892	1	0.528435011	NA	0.92218203	NA	0.588936956	1	0.883071267	1	0.490199062	1
217600	0.592466082	1	0.563251985	0.969026524	0.9603093	0.994104451	0.127511937	1	0.548568512	1	0.341546854	1
217610	0.145695961	1	0.436979719	0.965201553	0.025063532	0.380920524	0.960232116	1	0.333173846	1	0.307378876	1
217620	0.303203665	1	0.883324851	NA	0.246168666	NA	0.463568539	1	0.942128192	1	0.506433926	1
217630	0.871809044	1	0.393970307	NA	0.479586747	NA	0.946096166	1	0.414744757	1	0.376715214	1
217640	0.858921861	1	0.736756298	0.971613356	0.871253222	0.978214306	0.540035103	1	0.422205063	1	0.849320301	1
217650	NA	NA	NA	NA	NA	NA	NA	NA	NA	NA	NA	NA
217660	0.712899162	1	0.587234856	NA	0.851961298	NA	0.592953086	1	0.70075319	1	0.877170289	1
217665	0.232136245	1	0.192669912	NA	0.890881686	NA	0.425280237	1	0.279299483	1	0.767427681	1
217670	0.654333873	1	0.699929733	NA	0.401257976	NA	0.841250209	1	0.684202967	1	0.835423779	1
217680	0.580344759	1	0.754063176	0.971613356	0.81497044	0.971025795	0.060078126	1	0.054010877	1	0.968080361	1
217688	0.893976204	1	0.399940541	NA	0.469456185	NA	0.810565	1	0.710723842	1	0.540246842	1
217692	0.757697162	1	0.281418169	NA	0.43236244	NA	0.900130361	1	0.815147484	1	0.7187736	1
217700	0.034706271	1	0.092448844	0.715848551	0.664698346	0.952894625	0.551440638	1	0.855129103	1	0.434827663	1
217710	NA	NA	NA	NA	NA	NA	NA	NA	NA	NA	NA	NA
217720	0.206961481	1	0.848567692	NA	0.287439445	NA	0.355372438	1	0.792128438	1	0.504214958	1
217722	NA	NA	NA	NA	NA	NA	NA	NA	NA	NA	NA	NA
217724	NA	NA	NA	NA	NA	NA	NA	NA	NA	NA	NA	NA
217726	0.25167785	1	0.623682135	NA	0.520311475	NA	0.483496906	1	0.898491915	1	0.404256745	1
217728	0.553744177	1	0.505316903	NA	0.205275755	NA	0.684139217	1	0.505590315	1	0.281045791	1
217730	0.895137262	1	0.481653164	NA	0.556248812	NA	0.471427447	1	0.681692177	1	0.752835089	1
217740	0.874722979	1	0.55325617	NA	0.444897732	NA	0.719470569	1	0.999108074	1	0.716406762	1
217750	0.774702446	1	0.620280905	NA	0.825297496	0.971025795	0.689283284	1	0.291703644	1	0.506961549	1
217760	0.261664358	1	0.791655054	NA	0.392099329	NA	0.730297857	1	0.518020145	1	0.321253202	1
217770	0.582496445	1	0.026809807	NA	0.007269787	0.22489482	0.783572016	1	0.390495488	1	0.558098702	1
217780	0.305149713	1	0.259771982	NA	0.869530453	NA	0.929856376	1	0.822756804	1	0.754077922	1
217790	0.117194091	1	0.067718994	NA	0.771169737	NA	0.48132822	1	0.894713	1	0.565234702	1
217800	NA	NA	NA	NA	NA	NA	NA	NA	NA	NA	NA	NA
217810	0.555874406	1	0.813426452	NA	1	NA	0.769310966	1	1	1	0.704192588	1
217820	0.958538661	1	0.059557787	0.65629889	0.050973074	0.497061133	0.240386402	1	0.488074311	1	0.621553981	1
217830	0.771916929	1	0.049656855	0.601210251	0.08656608	0.609757731	0.725195946	1	0.682968469	1	0.954969803	1
217850	0.528211092	1	1	NA	0.584852976	NA	0.588746726	1	0.763119283	1	0.811775319	1
217855	0.553751291	1	0.810986459	NA	1	NA	1	1	0.869488624	1	0.805980826	1
217860	0.555874406	1	0.813426452	NA	1	NA	0.769310966	1	1	1	0.704192588	1
217870	0.886142391	1	0.292282439	0.913806777	0.222838347	0.767812787	0.468444433	1	0.859788867	1	0.579895309	1
217875	NA	NA	NA	NA	NA	NA	NA	NA	NA	NA	NA	NA
217880	0.473899557	1	0.717048543	NA	1	NA	0.893441207	1	0.869490034	1	0.975542342	1
217890	0.658858009	1	0.195029057	0.875951425	0.080805974	0.593985523	0.045141717	1	0.000848476	0.684190959	0.17756691	1
217900	0.611545902	1	0.967197804	NA	0.584875422	NA	0.193412756	1	0.001400083	0.684190959	0.04079192	1
217910	0.643483637	1	0.443888694	NA	0.749154199	NA	0.950637644	1	0.676370556	1	0.63067869	1
217915	NA	NA	NA	NA	NA	NA	NA	NA	NA	NA	NA	NA
217920	1	1	0.709266969	NA	0.52031344	NA	0.804924027	1	1	1	0.73900398	1
217930	0.430377829	1	0.709273455	NA	0.684257324	NA	0.635623327	1	0.681058064	1	0.373818172	1
217940	0.362409874	1	0.744731252	NA	0.560797827	NA	0.309300044	1	0.593739182	1	0.620156078	1
217951	0.656913535	1	0.716157325	0.971613356	0.94035	0.994104451	0.71058724	1	0.145663727	1	0.273894473	1
217961	0.888732094	1	0.980331924	NA	0.869596855	NA	0.445772948	1	0.019402075	1	0.102910376	1
218000	0.462041564	1	0.998659476	NA	0.462375872	NA	0.346921985	1	0.317629903	1	0.955363247	1
218070	0.141913807	1	0.686800816	0.971613356	0.286528824	0.82346529	0.787696476	1	0.610164235	1	0.435141576	1
218130	0.820010184	1	1	NA	0.884908082	NA	0.723083605	1	1	1	0.659242273	1
218188	NA	NA	NA	NA	NA	NA	NA	NA	NA	NA	NA	NA
218192	0.89594202	1	1	NA	0.961132423	NA	0.690304821	1	0.687212052	1	1	1
218195	0.868726209	1	0.478377443	NA	0.580516839	NA	0.884112288	1	0.374882187	1	0.458066689	1
218200	0.57003633	1	0.298341745	NA	0.625645337	NA	0.588615274	1	0.543072197	1	0.246948297	1
218210	0.363326394	1	0.580910613	NA	1	NA	0.468619007	1	0.466016239	1	1	1
218215	0.364963507	1	1	NA	0.411609868	NA	1	1	0.359827098	1	0.317447977	1
218220	0.99420136	1	0.814080155	NA	0.806192463	NA	0.045423297	1	0.104162825	1	0.682880929	1
218230	0.973012198	1	0.269631722	NA	0.271901639	NA	0.522617034	1	0.321206863	1	0.106859318	1
218240	0.275977456	1	0.612080645	0.971613356	0.566351479	0.926257823	0.408615602	1	0.568783725	1	0.79454725	1
218250	0.763044528	1	0.944569475	NA	0.818118703	0.971025795	0.268333462	1	0.647030312	1	0.510896426	1
218260	0.472458666	1	0.756940616	0.971613356	0.303382108	0.838914349	0.156306397	1	0.088067326	1	0.774357855	1
218270	0.801958183	1	0.010448	NA	0.005409778	0.19839773	0.663450728	1	0.829211795	1	0.513022672	1
218280	0.562372348	1	0.073431825	0.695152062	0.211263927	0.761381668	0.721965454	1	0.806685569	1	0.91051149	1
218290	0.52407629	1	1	NA	0.580516332	NA	0.512666153	1	1	1	0.458065555	1
218300	0.151591406	1	0.850182133	0.981874597	0.215510763	0.767812787	0.663875072	1	0.079697059	1	0.186380129	1
218310	0.440754366	1	0.973308848	0.995393435	0.423363181	0.887466632	0.517904745	1	0.942145994	1	0.563439046	1
218340	0.83354109	1	0.768076413	NA	0.930241881	NA	1	1	0.667341952	1	0.608498062	1
218350	NA	NA	NA	NA	NA	NA	NA	NA	NA	NA	NA	NA
218358	0.473222981	1	0.230416639	NA	0.609866686	NA	0.193270677	1	0.199275084	1	0.983526135	1
218362	0.19204817	1	0.084786047	NA	0.592959733	NA	0.06286988	1	0.894312276	1	0.04658178	1
218370	0.927505906	1	0.355201022	NA	0.29878731	NA	0.914062546	1	0.815585905	1	0.732238632	1
218380	0.634587702	1	0.901925928	NA	1	NA	0.893439553	1	1	1	0.826213063	1
218390	NA	NA	NA	NA	NA	NA	NA	NA	NA	NA	NA	NA
218400	0.059011538	1	0.594565617	NA	0.175388374	NA	0.059047212	1	0.058308531	1	1	1
218410	0.471732949	1	0.550976133	0.968176977	0.187737325	0.75351949	0.790326303	1	0.65241132	1	0.85380896	1
218420	0.885743963	1	0.994880952	0.997710332	0.881339966	0.980752324	0.686147822	1	0.717174091	1	0.965228601	1
218430	NA	NA	NA	NA	NA	NA	NA	NA	NA	NA	NA	NA
218440	NA	NA	NA	NA	NA	NA	NA	NA	NA	NA	NA	NA
218450	0.582453775	1	1	NA	0.641513814	NA	1	1	0.571155766	1	0.516150104	1
218460	1	1	0.768073374	NA	0.572528401	NA	1	1	0.869488624	1	0.805980826	1
218470	NA	NA	NA	NA	NA	NA	NA	NA	NA	NA	NA	NA
218480	NA	NA	NA	NA	NA	NA	NA	NA	NA	NA	NA	NA
218490	0.883824612	1	0.538858037	NA	0.634711241	NA	0.852025757	1	0.039394629	1	0.058440474	1
218500	0.52407629	1	1	NA	0.580516332	NA	0.512666153	1	1	1	0.458065555	1
218510	NA	NA	NA	NA	NA	NA	NA	NA	NA	NA	NA	NA
218520	0.794923133	1	0.771390726	0.972083157	0.973300836	0.99499969	0.756550717	1	0.961728087	1	0.719601525	1
218530	0.48469466	1	0.234488459	NA	0.598364427	NA	0.175175172	1	0.930431223	1	0.201584141	1
218540	0.762055781	1	0.871715724	0.985080295	0.891003345	0.982228646	0.798327974	1	0.776744142	1	0.978235435	1
218550	0.588499256	1	0.337182574	0.940797879	0.665805178	0.952894625	0.45110666	1	0.789780376	1	0.624489755	1
218560	0.395896499	1	0.813964102	0.978398914	0.542196755	0.922036693	0.734883122	1	0.39294883	1	0.232153182	1
218570	0.980467333	1	0.596210116	NA	0.606499855	0.93431593	0.838431867	1	0.307101266	1	0.219180214	1
218580	NA	NA	NA	NA	NA	NA	0.782206991	1	0.034539607	1	0.061842165	1
218590	0.956749038	1	0.641491678	0.971613356	0.676781136	0.952894625	0.596934253	1	0.38469252	1	0.733662169	1
218600	0.446419696	1	0.612031512	NA	0.80452397	NA	0.931160112	1	0.723453156	1	0.788654226	1
218610	0.499839724	1	0.202189282	NA	0.054637247	NA	0.274377465	1	0.145051092	1	0.704263876	1
218720	0.994551549	1	0.456336689	0.967260564	0.447758143	0.888789642	0.686775064	1	0.570786218	1	0.869809297	1
218730	0.29437713	1	0.231290128	0.888754944	0.85552322	0.975840211	0.02896937	1	0.090617614	1	0.606159524	1
218740	0.290476696	1	0.782814413	0.97696997	0.182526513	0.749497965	0.606082742	1	0.661326733	1	0.34007215	1
218750	0.039056684	1	0.424196032	NA	0.004839715	NA	0.941851789	1	0.270936704	1	0.240424802	1
218760	0.350414029	1	0.305955045	0.931678633	0.903642473	0.984127271	0.641857795	1	0.412069951	1	0.722344217	1
218770	0.211839819	1	0.375328967	NA	1	NA	0.377191429	1	0.83320084	1	0.499995775	1
218780	0.215282055	1	0.003891084	0.289049121	0.078849687	0.587133268	0.233052556	1	0.881558783	1	0.294463432	1
218790	0.96165413	1	0.862431495	NA	0.898552503	NA	0.145947382	1	0.092605879	1	0.812868639	1
218800	0.363326394	1	0.580910613	NA	1	NA	0.468619007	1	0.466016239	1	1	1
218810	0.581611344	1	0.839318941	NA	0.450053433	NA	0.208732404	1	0.614553059	1	0.442513283	1
218820	0.872513995	1	0.298695675	0.920266141	0.220907909	0.767812787	0.755211455	1	0.827805455	1	0.923707578	1
218830	0.568786549	1	0.65069004	NA	0.910212083	NA	0.45647659	1	0.96211084	1	0.427175204	1
218840	0.275698735	1	0.011979357	NA	0.117464571	NA	0.532793385	1	0.803489563	1	0.705392099	1
218850	0.260268622	1	0.046712513	NA	0.001710205	NA	NA	NA	NA	NA	NA	NA
218860	1	1	0.768073374	NA	0.572528401	NA	1	1	0.869488624	1	0.805980826	1
218870	0.450273572	1	0.811290041	NA	0.325261707	NA	0.777415147	1	0.630745179	1	0.444210941	1
218880	0.344908111	1	0.457205103	0.967260564	0.847499329	0.974554479	0.606686139	1	0.694390328	1	0.3629343	1
218890	NA	NA	NA	NA	NA	NA	NA	NA	NA	NA	NA	NA
218900	0.205296913	1	0.365756917	NA	1	NA	0.280223976	1	0.278309164	1	1	1
218910	0.55375129	1	0.810986458	NA	1	NA	0.684148489	1	0.681065672	1	1	1
218920	0.997044696	1	0.730156455	0.971613356	0.728069302	0.952894625	0.206049882	1	0.63111953	1	0.427639881	1
218930	NA	NA	NA	NA	NA	NA	NA	NA	NA	NA	NA	NA
218940	0.956329432	1	0.757151094	0.971613356	0.711231685	0.952894625	0.49542681	1	0.695708085	1	0.768079003	1
218950	0.16240821	1	0.28499095	NA	0.74609195	0.953271086	0.448507862	1	0.502232379	1	0.928146238	1
218955	0.775955546	1	0.291628963	NA	0.432099497	NA	0.646065433	1	0.895665269	1	0.553033588	1
218960	0.854250344	1	0.83128592	0.979147215	0.973957691	0.99499969	0.278500793	1	0.467259039	1	0.716831449	1
219070	0.864631194	1	0.44099427	0.965201553	0.539134523	0.920126662	0.053817999	1	0.322119577	1	0.324041513	1
219080	0.65092428	1	0.739733602	NA	0.910405312	0.985785469	0.442251644	1	0.704839141	1	0.249666575	1
219090	1	1	0.429046142	NA	0.286498351	NA	0.461931021	1	0.869493858	1	0.569867042	1
219100	0.789411822	1	0.793678569	NA	0.99975489	NA	0.457584318	1	0.524451224	1	0.912645174	1
219110	NA	NA	NA	NA	NA	NA	NA	NA	NA	NA	NA	NA
219120	0.549126927	1	0.208649325	0.877466105	0.502340938	0.90218166	0.656416372	1	0.121796034	1	0.269632122	1
219125	NA	NA	NA	NA	NA	NA	NA	NA	NA	NA	NA	NA
219130	0.723320095	1	0.292893553	NA	0.469881528	NA	0.121346584	1	0.589874545	1	0.305302127	1
219140	0.172036527	1	0.71408437	0.971613356	0.083073447	0.604997494	0.351461879	1	0.175844465	1	0.672639841	1
219150	0.709135536	1	0.528995281	NA	0.786996969	NA	0.635197064	1	0.539621344	1	0.889536004	1
219160	NA	NA	NA	NA	NA	NA	NA	NA	NA	NA	NA	NA
219170	0.869817201	1	0.305114798	NA	0.380446216	NA	0.667655707	1	0.846187522	1	0.811751306	1
219175	0.718994852	1	1	NA	0.782330543	NA	1	1	0.681502764	1	0.622175596	1
219180	0.074854302	1	0.062927549	NA	0.917442636	NA	0.804186486	1	0.165375145	1	0.245943605	1
219190	0.674763349	1	0.165009844	0.84943936	0.315848278	0.846664531	0.895539709	1	0.112105557	1	0.14154443	1
219200	0.204985818	1	0.677366506	0.971613356	0.402305964	0.88348139	0.437328212	1	0.859540523	1	0.338656932	1
219210	0.691822574	1	0.06329345	NA	0.132526685	NA	0.839902802	1	0.42632134	1	0.319421105	1
219218	1	1	0.080509615	NA	0.036746529	NA	1	1	0.088704801	1	0.07148276	1
219222	NA	NA	NA	NA	NA	NA	NA	NA	NA	NA	NA	NA
219230	0.835312976	1	0.437864295	0.965201553	0.558663219	0.925480855	0.77295167	1	0.869635513	1	0.649111695	1
219240	0.700923803	1	0.08334006	NA	0.162518916	0.716314273	0.640207909	1	0.380588748	1	0.681694141	1
219250	0.884539261	1	0.349333304	0.945747841	0.272884646	0.813259626	0.419978278	1	0.126527856	1	0.465857082	1
219260	0.557958422	1	0.524209888	0.968176977	0.948372079	0.994104451	0.847348788	1	0.88437685	1	0.734559471	1
219270	0.430527626	1	0.53221603	0.968176977	0.873801222	0.978214306	0.022929539	1	0.000799887	0.684190959	0.275965624	1
219280	0.728996042	1	0.475422716	0.968176977	0.704098854	0.952894625	0.511935399	1	0.050648286	1	0.010209219	1
219290	0.966128434	1	0.077730236	0.695152062	0.076875871	0.582874585	0.219631724	1	0.277218305	1	0.022016949	1
219300	0.625096537	1	0.897580149	NA	0.72190043	NA	0.883789291	1	0.631147296	1	0.529620595	1
219310	0.951147079	1	0.194491352	0.875951425	0.166822159	0.716314273	0.648019481	1	0.0423236	1	0.112802841	1
219320	0.938155549	1	0.05724053	0.648496121	0.046739127	0.480931962	0.583128224	1	0.685876881	1	0.339770223	1
219348	NA	NA	NA	NA	NA	NA	NA	NA	NA	NA	NA	NA
219370	NA	NA	NA	NA	NA	NA	NA	NA	NA	NA	NA	NA
219430	0.163922212	1	0.32142076	NA	0.692474537	0.952894625	0.621345356	1	0.415121238	1	0.748170368	1
219440	0.57076097	1	0.240055652	0.889386211	0.522290986	0.914483542	0.807645181	1	0.948266568	1	0.857198243	1
219450	0.088541067	1	1	NA	0.110164018	NA	NA	NA	NA	NA	NA	NA
219460	0.964213169	1	0.168733155	NA	0.151751403	NA	0.527094482	1	0.728838864	1	0.769527886	1
219470	0.625503508	1	0.81081513	NA	0.466001149	NA	0.81798903	1	0.673287088	1	0.514389143	1
219485	0.819139923	1	0.538146167	NA	0.398802718	NA	0.685283721	1	0.77013144	1	0.908238945	1
219500	0.736752674	1	0.518788063	NA	0.746301609	NA	0.681588976	1	0.651167979	1	0.967181925	1
219510	0.017422007	1	0.353871735	NA	0.148710804	NA	0.852009525	1	0.196355934	1	0.140986614	1
219520	0.04652124	1	0.998749785	0.999584426	0.046883702	0.480931962	0.794769938	1	0.580647616	1	0.415707628	1
219530	0.390286441	1	0.709273873	NA	0.633200661	NA	0.717908978	1	0.982541626	1	0.699649511	1
219540	0.484069774	1	0.138604308	0.796339617	0.411813273	0.88348139	0.784235707	1	0.902000868	1	0.689617971	1
219550	0.244081711	1	0.281442924	0.910519236	0.024375207	0.377256643	0.14551627	1	0.055422133	1	0.626039664	1
219560	NA	NA	NA	NA	NA	NA	NA	NA	NA	NA	NA	NA
219570	0.582482455	1	0.810976076	NA	0.428775387	NA	1	1	0.334808576	1	0.294369961	1
219580	NA	NA	NA	NA	NA	NA	NA	NA	NA	NA	NA	NA
219590	0.313988591	1	0.826823633	NA	0.437369957	NA	0.625337772	1	0.235445881	1	0.480211351	1
219600	0.1044751	1	0.429159918	NA	0.417797479	NA	0.49991336	1	0.713215638	1	0.754451347	1
219610	NA	NA	NA	NA	NA	NA	NA	NA	NA	NA	NA	NA
219620	0.089712184	1	0.334057306	NA	0.478032691	NA	0.661639409	1	0.313228886	1	0.14661473	1
219630	0.24284161	1	0.057622558	0.650212942	0.411668643	0.88348139	0.600850325	1	0.874534978	1	0.712879259	1
219640	0.095308869	1	0.882868739	NA	0.128651509	NA	0.457224789	1	0.682416059	1	0.733666964	1
219650	0.456390874	1	0.185617795	NA	0.538635527	0.920126662	0.134034548	1	0.676642508	1	0.057367496	1
219660	0.407051103	1	0.22297471	NA	0.679550541	NA	0.157734407	1	0.427217461	1	0.53423955	1
219670	NA	NA	NA	NA	NA	NA	NA	NA	NA	NA	NA	NA
219678	0.069183121	1	0.275748033	NA	0.483020246	NA	NA	NA	NA	NA	NA	NA
219682	0.201594917	1	0.853268711	NA	0.145792084	NA	0.094359497	1	0.594059904	1	0.250379903	1
219690	0.605324391	1	0.112505397	0.749787497	0.272737744	0.813259626	0.65903832	1	0.515030238	1	0.83443031	1
219700	0.347328065	1	0.87735129	0.985080295	0.274300372	0.813259626	0.080082376	1	0.998614095	1	0.078918224	1
219710	0.964926751	1	0.235398106	0.888754944	0.212798378	0.762188669	0.816209913	1	0.769371432	1	0.951889834	1
219720	0.949307646	1	0.737021804	0.971613356	0.68647974	0.952894625	0.464097881	1	0.232539625	1	0.64282428	1
219730	0.62059051	1	0.962331184	0.99440889	0.655767718	0.94938154	0.285186607	1	0.690622956	1	0.499175889	1
219738	0.941534931	1	0.420666346	0.965201553	0.459124531	0.889388101	0.890094467	1	0.168048287	1	0.21382928	1
219742	0.792421788	1	0.155818209	NA	0.093766876	NA	0.041459285	1	0.57739558	1	0.129845924	1
219750	0.923560407	1	0.856806607	0.981951891	0.780235115	0.965351404	0.391017218	1	0.969270843	1	0.409521392	1
219760	0.834404217	1	0.310976055	NA	0.412524285	NA	0.906935583	1	0.572658766	1	0.495231668	1
219770	0.414819119	1	0.842388627	NA	0.311184853	NA	0.441213531	1	0.322532006	1	0.826453481	1
219780	NA	NA	NA	NA	NA	NA	NA	NA	NA	NA	NA	NA
219790	0.23227048	1	0.840642496	NA	0.323858952	NA	0.046962583	1	0.424000691	1	0.216292466	1
219800	0.690848232	1	0.619009593	0.971613356	0.367538113	0.86296005	0.535973977	1	0.955873683	1	0.570618149	1
219810	0.71354385	1	0.62934919	0.971613356	0.903553715	0.984127271	0.369137588	1	0.720146342	1	0.587048951	1
219820	0.103926742	1	0.809485743	0.978398914	0.17018847	0.716314273	0.35666616	1	0.295512094	1	0.902248625	1
219828	1	1	0.545859531	NA	0.380928254	NA	0.499372979	1	0.496687065	1	1	1
219832	NA	NA	NA	NA	NA	NA	NA	NA	NA	NA	NA	NA
219840	0.553745629	1	0.633075277	NA	0.282262123	NA	0.602445084	1	0.393138181	1	0.738997135	1
219850	0.404741918	1	0.306865578	0.931678633	0.836175583	0.972966629	0.479244826	1	0.796632009	1	0.650970828	1
219860	0.223427331	1	0.803136063	0.978258564	0.144732252	0.700262746	0.33776021	1	0.501097245	1	0.772602483	1
220025	0.820010184	1	1	NA	0.884908082	NA	0.723083605	1	1	1	0.659242273	1
220060	0.313049566	1	0.891895821	NA	0.387005731	NA	0.969566263	1	0.79001342	1	0.818559726	1
220070	NA	NA	NA	NA	NA	NA	NA	NA	NA	NA	NA	NA
220080	NA	NA	NA	NA	NA	NA	NA	NA	NA	NA	NA	NA
220090	0.749096375	1	0.825388702	NA	0.925581097	NA	0.415934256	1	0.834257819	1	0.305962259	1
220100	0.466983402	1	0.855195282	0.981874597	0.591721399	0.93229733	0.536202766	1	0.689744797	1	0.82311964	1
220110	0.220289913	1	0.99299125	NA	0.221211053	NA	0.981262436	1	0.793436715	1	0.810739492	1
220120	0.249901263	1	0.429731169	NA	1	NA	0.435344261	1	0.869494133	1	0.540240478	1
220125	0.405594002	1	0.853637907	NA	0.520312178	NA	0.798121947	1	0.681059917	1	0.502783965	1
220128	NA	NA	NA	NA	NA	NA	NA	NA	NA	NA	NA	NA
220132	0.330245571	1	0.589382726	NA	0.131558532	NA	0.086594134	1	0.012912514	1	0.413629355	1
220140	0.185682831	1	0.552806933	NA	0.457856592	NA	0.282854897	1	0.261895619	1	0.964926641	1
220145	0.55375129	1	0.810986458	NA	1	NA	0.684148489	1	0.681065672	1	1	1
220150	0.566232418	1	0.328575175	NA	0.673944189	NA	0.857379313	1	0.86697251	1	0.726597335	1
220160	0.223321478	1	0.50298773	NA	0.592016095	NA	0.991979615	1	0.672128156	1	0.67737857	1
220170	0.565313787	1	0.431940119	NA	0.820320996	NA	0.149185843	1	0.992983251	1	0.145255992	1
220175	0.945729357	1	0.866305974	NA	0.918572383	NA	0.661305803	1	0.510025981	1	0.826213611	1
220180	0.97390059	1	1	NA	0.908935818	NA	1	1	0.886081026	1	0.822360665	1
220190	0.310634815	1	0.370470283	NA	0.908935818	NA	0.320114898	1	0.623012776	1	0.615624093	1
220200	0.769871233	1	0.663196048	NA	0.462126401	NA	0.461068518	1	0.500294622	1	0.948304866	1
220208	0.293819313	1	0.016169765	NA	0.136635068	NA	0.745561234	1	0.779688284	1	0.54506734	1
220212	0.105791427	1	0.616681301	NA	0.035554531	NA	0.624936946	1	0.070105557	1	0.179960812	1
220230	0.590872735	1	0.330252063	0.940797879	0.133306332	0.687245738	0.840833554	1	0.227039522	1	0.31201721	1
220240	0.412094335	1	0.100657215	0.733101385	0.400064213	0.88348139	0.57283936	1	0.206490561	1	0.067071216	1
220250	0.478180132	1	0.076430247	0.695152062	0.269818515	0.813259626	0.619380936	1	0.135243029	1	0.315354809	1
220260	0.520472865	1	0.289053842	NA	0.091568208	NA	0.074415264	1	0.201338386	1	0.592925418	1
220270	0.784909916	1	0.94775305	0.993041975	0.836663758	0.972966629	0.044181093	1	0.151735845	1	0.555084471	1
220280	NA	NA	NA	NA	NA	NA	0.031932327	1	0.202172962	1	0.369115237	1
220290	NA	NA	NA	NA	NA	NA	NA	NA	NA	NA	NA	NA
220300	0.722972737	1	0.810984299	NA	0.908935818	NA	1	1	0.674725539	1	0.615626611	1
220310	NA	NA	NA	NA	NA	NA	NA	NA	NA	NA	NA	NA
220320	0.172328172	1	0.290324678	NA	0.770046562	NA	0.380985032	1	0.988415965	1	0.38682811	1
220330	0.475832778	1	0.078364883	NA	0.263983552	0.810954869	0.192780557	1	0.95270863	1	0.172027363	1
220340	0.705321308	1	1	NA	0.768342167	NA	0.64422546	1	1	1	0.5831817	1
220350	0.582665671	1	0.879591725	0.985080295	0.693057885	0.952894625	0.698233148	1	0.58477297	1	0.874334172	1
220360	0.741293489	1	0.386106156	NA	0.576331309	NA	0.289811136	1	0.90540637	1	0.338642333	1
220370	0.609690893	1	0.464931823	0.968176977	0.816746782	0.971025795	0.842241606	1	0.286673173	1	0.383069881	1
220380	0.140336705	1	0.023870787	0.514825056	0.000329643	0.061789813	0.096229223	1	0.063285471	1	0.848887037	1
220390	0.252746168	1	0.765418557	0.971613356	0.402680986	0.88348139	0.755978664	1	0.125931908	1	0.221666264	1
220400	0.685334965	1	0.061683117	0.664152953	0.132884147	0.687245738	0.825568388	1	0.538639055	1	0.692673457	1
220420	0.933368815	1	0.761452644	NA	0.820454129	NA	0.155377753	1	0.639685785	1	0.3356057	1
220425	NA	NA	NA	NA	NA	NA	NA	NA	NA	NA	NA	NA
220430	0.652257134	1	0.684375361	NA	0.973191969	0.99499969	0.802208592	1	0.386900342	1	0.535489886	1
220440	0.499519582	1	1	NA	0.554708552	NA	1	1	0.491098189	1	0.440118831	1
220450	0.33374935	1	0.964324292	NA	0.313032645	NA	0.418249418	1	0.554228796	1	0.826376387	1
220460	0.357705395	1	1	NA	0.403803811	NA	0.42286569	1	0.623822785	1	0.755884039	1
220470	0.750821175	1	0.519318036	NA	0.735429176	0.952894625	0.990611426	1	0.697058158	1	0.68776559	1
220480	0.554275824	1	0.92207359	NA	0.491109152	NA	0.683298885	1	0.695737573	1	0.985046573	1
220490	0.772750623	1	0.038253254	NA	0.019563214	0.347226336	0.494065722	1	0.964795641	1	0.520582519	1
220500	0.380252475	1	0.042391664	0.586992949	0.211840477	0.761381668	0.801942837	1	0.518016598	1	0.691173664	1
220510	0.765488868	1	0.865716319	NA	0.641306263	NA	0.465134602	1	0.112588578	1	0.375715286	1
220520	0.159842328	1	0.907438506	0.988128658	0.128653896	0.68655937	0.052301001	1	0.003045291	0.854555413	0.234473919	1
220525	NA	NA	NA	NA	NA	NA	NA	NA	NA	NA	NA	NA
220530	0.533467745	1	0.750841534	NA	0.769577388	NA	0.196927763	1	0.428913051	1	0.594314491	1
220540	0.630110101	1	0.810976682	NA	0.469401968	NA	1	1	0.36247749	1	0.319898729	1
220550	NA	NA	NA	NA	NA	NA	NA	NA	NA	NA	NA	NA
220560	0.55375129	1	0.810986458	NA	1	NA	0.684148489	1	0.681065672	1	1	1
220570	0.777168376	1	0.064711094	0.687433877	0.033507787	0.431665141	0.849130998	1	0.331823551	1	0.434175596	1
220580	0.913722464	1	0.520528809	NA	0.449325825	NA	0.463225444	1	0.266126866	1	0.70419287	1
220585	NA	NA	NA	NA	NA	NA	NA	NA	NA	NA	NA	NA
220600	0.810013603	1	0.795172519	0.977521381	0.61484834	0.935787454	0.128494641	1	0.753113787	1	0.066281389	1
220610	0.533201859	1	0.248283463	0.897390538	0.57416108	0.929356829	0.766367751	1	0.701667608	1	0.495292029	1
220620	NA	NA	NA	NA	NA	NA	NA	NA	NA	NA	NA	NA
220630	0.330324535	1	0.667500626	0.971613356	0.596444488	0.93229733	0.800680292	1	0.992965726	1	0.792496896	1
220640	0.559452529	1	0.823536071	0.978398914	0.723465989	0.952894625	0.716970475	1	0.224921896	1	0.391588446	1
220650	NA	NA	NA	NA	NA	NA	NA	NA	NA	NA	NA	NA
220720	0.158021667	1	0.257705992	NA	0.789052686	0.968737461	0.759578237	1	0.656240957	1	0.450663784	1
220730	0.913847832	1	0.336390179	NA	0.271498105	0.813259626	0.733677636	1	0.659779611	1	0.920619308	1
220740	0.632660972	1	0.717046911	NA	0.908935818	NA	0.848559791	1	0.856507606	1	0.992303778	1
220840	NA	NA	NA	NA	NA	NA	NA	NA	NA	NA	NA	NA
220850	NA	NA	NA	NA	NA	NA	NA	NA	NA	NA	NA	NA
220860	0.529677745	1	0.76332793	0.971613356	0.750942842	0.956828228	0.270289293	1	0.1301743	1	0.675306211	1
220870	0.918875547	1	0.358971883	NA	0.403584394	0.88348139	0.765752495	1	0.058212457	1	0.099761762	1
220880	0.309976715	1	1	NA	0.352226201	NA	0.44818503	1	0.435099276	1	0.983773238	1
220890	0.976163651	1	0.478082712	0.968176977	0.455993575	0.888936572	0.16683542	1	0.1560112	1	0.972968973	1
220900	0.844694005	1	0.881172007	0.985080295	0.964600061	0.99499969	0.433029987	1	0.086390468	1	0.349342302	1
220910	0.47343253	1	0.558877679	NA	0.907415061	NA	0.321284947	1	0.517259364	1	0.724214189	1
220920	0.841912248	1	0.689050076	NA	0.834013676	0.972966629	0.921528265	1	0.310232839	1	0.264544986	1
220930	0.367296938	1	0.916988533	NA	0.429684713	NA	0.346153826	1	0.266188918	1	0.866492987	1
220940	0.830609769	1	0.826867125	0.978398914	0.66453492	0.952894625	0.296076428	1	0.982062531	1	0.302042192	1
220950	0.752897756	1	0.250773495	0.897390538	0.401021408	0.88348139	0.670080932	1	0.164552232	1	0.069053675	1
221160	0.086423087	1	0.587888649	NA	0.245274307	NA	0.902318662	1	0.621695556	1	0.536695105	1
221170	0.370621944	1	0.649641937	NA	0.670656257	NA	0.864267477	1	0.736299252	1	0.868343279	1
221180	0.73717427	1	0.596999852	0.971613356	0.839489105	0.973706502	0.945940588	1	0.519342835	1	0.474833793	1
221190	0.559109354	1	0.546001958	NA	0.978251554	NA	0.243182937	1	0.279891145	1	0.923794169	1
221200	0.593171975	1	0.340340657	0.940797879	0.139346456	0.699331886	0.435348165	1	0.128960586	1	0.45693158	1
221210	0.5195188	1	0.54773668	0.968176977	0.210934072	0.761381668	0.190716542	1	0.995601233	1	0.187033011	1
221220	0.997225226	1	0.901923083	NA	0.898545212	NA	0.893442095	1	0.763116761	1	0.86723763	1
221230	0.527808878	1	0.33368492	NA	0.715560856	NA	0.653509861	1	0.109673072	1	0.243157947	1
221240	0.833539671	1	1	NA	0.898545145	NA	1	1	0.763115385	1	0.701477564	1
221250	0.380704672	1	0.487863773	0.968176977	0.118493955	0.669616834	0.302298856	1	0.447665408	1	0.781856227	1
221260	0.797354772	1	0.726154539	0.971613356	0.922362158	0.990152696	0.840912326	1	0.202682333	1	0.279616502	1
221265	NA	NA	NA	NA	NA	NA	NA	NA	NA	NA	NA	NA
221270	0.622878772	1	0.629428183	0.971613356	0.999424869	1	0.017256567	1	0.47931295	1	0.086701463	1
221275	NA	NA	NA	NA	NA	NA	NA	NA	NA	NA	NA	NA
221280	0.389921266	1	0.798493341	NA	0.547207961	NA	0.672941743	1	0.544302169	1	0.304475756	1
221290	NA	NA	NA	NA	NA	NA	NA	NA	NA	NA	NA	NA
221295	0.559903276	1	0.145633634	0.816452156	0.365186114	0.861293239	0.080415843	1	0.022909529	1	0.574548551	1
221310	0.467204259	1	0.934870202	NA	0.520312325	NA	0.884765286	1	0.681060872	1	0.57611336	1
221320	0.990283761	1	0.348697244	0.945747841	0.338861883	0.855154039	0.922954192	1	0.54424575	1	0.481044708	1
221330	0.996653775	1	0.764357707	NA	0.763820897	NA	0.383040765	1	0.971126501	1	0.400623946	1
221340	0.412968262	1	0.995301597	0.997777472	0.419037676	0.887466632	0.359859524	1	0.015601433	1	0.001484073	0.832907372
221350	0.127926932	1	0.183944307	0.875951425	0.00447529	0.186415186	0.654274422	1	0.826381062	1	0.502747163	1
221360	0.125215801	1	0.295809118	NA	0.010642035	NA	0.784827379	1	0.481896646	1	0.664313219	1
221370	0.718015759	1	0.614543316	NA	0.38798843	NA	0.703849724	1	0.293633354	1	0.497488962	1
221380	0.825880998	1	0.972053289	0.995393435	0.798977096	0.969753979	0.092409563	1	0.199556843	1	0.002989606	1
221390	0.820209456	1	0.37596352	NA	0.264862275	NA	0.446729603	1	0.181895755	1	0.562783995	1
221400	0.855202383	1	0.168331845	0.853517819	0.116464337	0.669616834	0.749482047	1	0.441040493	1	0.651686967	1
221410	0.571976909	1	0.491983665	NA	0.214975106	NA	0.727758942	1	0.798949834	1	0.545360067	1
221415	0.634587702	1	0.901925928	NA	1	NA	0.893439553	1	1	1	0.826213063	1
221420	1	1	0.709266969	NA	0.52031344	NA	0.684148491	1	0.681065673	1	1	1
221430	0.357778074	1	0.835197568	NA	0.25859208	NA	0.469283221	1	0.787359426	1	0.648108639	1
221440	0.967453866	1	0.677137469	NA	0.700481766	NA	0.717685724	1	0.56273906	1	0.826268287	1
221450	0.159282279	1	0.701414955	NA	0.074514455	NA	0.544294181	1	0.803069203	1	0.389984861	1
221455	0.903844573	1	0.708969391	NA	0.61654769	NA	0.890507689	1	0.488229961	1	0.576113687	1
221460	0.391684005	1	0.826364681	0.978398914	0.531276124	0.916868721	0.941760889	1	0.561399187	1	0.609774023	1
221470	0.522123902	1	0.911499733	0.988206969	0.599155196	0.93229733	0.978611705	1	0.185274803	1	0.175087646	1
221480	0.19997459	1	0.721121004	0.971613356	0.100975519	0.642813964	0.055593211	1	0.106698338	1	0.755299953	1
221490	0.111985468	1	0.631869274	0.971613356	0.274240997	0.813259626	0.820071559	1	0.819022996	1	0.646956745	1
221500	0.746071137	1	0.812219218	NA	0.934934366	NA	0.910778774	1	0.856458445	1	0.945248103	1
221510	0.554396223	1	0.565411167	0.969026524	0.995827899	0.999193435	0.918198262	1	0.345454292	1	0.398372477	1
221518	0.410390637	1	0.177364639	NA	0.575966003	NA	0.453152279	1	0.151728957	1	0.489566524	1
221522	0.031346609	1	0.873375903	0.985080295	0.021342022	0.352980305	0.69645095	1	0.931761362	1	0.758818557	1
221530	0.8905126	1	0.888345698	0.986032893	0.779140568	0.965058839	0.97445518	1	0.479696288	1	0.456989946	1
221540	0.577168646	1	0.810976007	NA	0.424285362	NA	0.634209381	1	0.509283546	1	0.85073168	1
221550	NA	NA	NA	NA	NA	NA	NA	NA	NA	NA	NA	NA
221560	0.55375129	1	0.810986458	NA	1	NA	0.684148489	1	0.681065672	1	1	1
221570	0.911088851	1	0.82542951	NA	0.737858452	0.952894625	0.094332074	1	0.295621257	1	0.507135368	1
221580	0.329378494	1	0.10862171	0.748044877	0.50863984	0.904189053	0.205072723	1	0.623977503	1	0.078696003	1
221585	0.814796365	1	0.242714203	NA	0.160389998	NA	0.703232259	1	0.084198323	1	0.173727285	1
221590	0.88361069	1	0.497877779	0.968176977	0.589951267	0.931443881	0.114863784	1	0.18381393	1	0.799626719	1
221600	0.901429155	1	0.607137647	NA	0.518684298	NA	0.81384655	1	0.760592583	1	0.944743757	1
221610	0.589885107	1	0.98088623	0.996539915	0.57472476	0.929356829	0.854152364	1	0.240475976	1	0.32053878	1
221620	0.952099137	1	0.683653641	0.971613356	0.72573056	0.952894625	0.965140731	1	0.597898594	1	0.628154959	1
221630	0.320542572	1	0.005075872	NA	0.048548567	0.488963776	0.75853536	1	0.448489996	1	0.651557119	1
221640	0.758608282	1	0.820021958	0.978398914	0.592760755	0.93229733	0.319375299	1	0.91736213	1	0.267609655	1
221660	0.865720687	1	0.401319077	NA	0.495496113	NA	0.654003312	1	0.457064901	1	0.767445511	1
221665	NA	NA	NA	NA	NA	NA	NA	NA	NA	NA	NA	NA
221670	0.649523096	1	0.710318534	0.971613356	0.937177433	0.99361468	0.50882382	1	0.893334408	1	0.595994416	1
221675	0.434170962	1	0.845672449	0.981874597	0.559439314	0.925480855	0.172485986	1	0.160227283	1	0.972208149	1
221685	0.285179826	1	0.478380535	NA	1	NA	0.37719166	1	0.374882666	1	1	1
221690	0.620256031	1	0.630967567	0.971613356	0.326168587	0.850841673	0.671634685	1	0.238789302	1	0.449465533	1
221700	0.711046297	1	0.793882759	NA	0.916255679	NA	0.494726188	1	0.876307485	1	0.594065866	1
221710	0.458029475	1	0.379384546	NA	0.884909449	NA	0.341426276	1	0.869495298	1	0.433521125	1
221720	0.368822554	1	0.104709854	0.744912404	0.010574887	0.272363883	0.213840896	1	0.126340539	1	0.772808576	1
221818	0.708111576	1	0.787190666	NA	0.516538783	NA	0.253012341	1	0.616732626	1	0.103032848	1
221830	0.55375129	1	0.810986458	NA	1	NA	0.684148489	1	0.681065672	1	1	1
221840	NA	NA	NA	NA	NA	NA	NA	NA	NA	NA	NA	NA
221850	0.400155818	1	0.709273767	NA	0.645903493	NA	0.307344861	1	0.305310575	1	1	1
221855	NA	NA	NA	NA	NA	NA	NA	NA	NA	NA	NA	NA
221860	NA	NA	NA	NA	NA	NA	NA	NA	NA	NA	NA	NA
221865	NA	NA	NA	NA	NA	NA	NA	NA	NA	NA	NA	NA
221870	0.529212809	1	0.909640049	0.988206969	0.609551251	0.934405235	0.495847662	1	0.347607183	1	0.797147283	1
221880	0.760431731	1	0.79763762	NA	0.967509649	NA	0.172860732	1	0.266019389	1	0.798138828	1
221890	1	1	0.313984127	NA	0.199080709	NA	0.272789648	1	0.270908917	1	1	1
221895	NA	NA	NA	NA	NA	NA	NA	NA	NA	NA	NA	NA
221900	0.717266042	1	0.433592675	NA	0.250050944	NA	0.562643225	1	0.487080867	1	0.907782506	1
221905	0.703661986	1	0.834862508	NA	0.557036956	NA	0.30726794	1	0.932974211	1	0.341998489	1
221910	0.319315193	1	0.264414189	NA	0.88663738	NA	0.936317278	1	0.797152034	1	0.859186884	1
221922	0.825855534	1	0.306500509	NA	0.40608066	0.88348139	0.051645989	1	0.980861462	1	0.053136335	1
221930	NA	NA	NA	NA	NA	NA	NA	NA	NA	NA	NA	NA
221940	0.239854	1	0.603572283	NA	0.52031141	NA	0.628388476	1	0.872996748	1	0.519640885	1
221950	0.604593796	1	0.915190141	NA	0.532480773	NA	0.363588349	1	0.688827084	1	0.604790899	1
221970	0.633136203	1	0.807483929	NA	0.818783337	NA	0.86716009	1	0.891601208	1	0.974784066	1
221980	0.956129336	1	0.315197245	NA	0.285662546	NA	0.82089834	1	0.660893169	1	0.831520532	1
221990	0.556368803	1	0.530849909	0.968176977	0.967926836	0.99499969	0.017978478	1	0.147388072	1	0.315137801	1
222000	0.192562748	1	0.861166237	NA	0.140590526	NA	0.837296081	1	0.978286043	1	0.814555112	1
222010	0.268101134	1	0.454647442	NA	0.064691196	NA	0.553162405	1	0.536296929	1	0.228260139	1
222020	0.541742898	1	0.125010454	NA	0.034814378	NA	0.427162391	1	0.37080113	1	0.918341325	1
222030	0.830794046	1	0.97101651	NA	0.802501099	NA	0.583724628	1	0.448487224	1	0.833932281	1
222040	0.876780487	1	0.865444741	NA	0.744261715	NA	0.481612656	1	0.675460602	1	0.262943134	1
222050	0.700348376	1	0.219737304	0.888425115	0.102319792	0.646044605	0.647692889	1	0.152478436	1	0.058654827	1
222060	0.317412751	1	0.169259394	NA	0.016451981	NA	0.284240158	1	0.348950531	1	0.044678021	1
222070	0.694627822	1	0.108067696	0.748044877	0.218406128	0.767812787	0.507519559	1	0.577947872	1	0.221911823	1
222075	NA	NA	NA	NA	NA	NA	NA	NA	NA	NA	NA	NA
222080	NA	NA	NA	NA	NA	NA	NA	NA	NA	NA	NA	NA
222090	0.480282891	1	0.128998164	0.776649429	0.394251635	0.88348139	0.14045511	1	0.0967916	1	0.848691117	1
222100	0.173831603	1	0.396731896	0.965201553	0.613241849	0.935787454	0.908651923	1	0.765697978	1	0.678851412	1
222110	0.272516791	1	0.679965386	0.971613356	0.130049752	0.687245738	0.750515037	1	0.936455172	1	0.810102644	1
222120	0.781709825	1	0.707182393	NA	0.51545274	NA	0.043280443	1	0.215822759	1	0.406752113	1
222130	0.754988668	1	0.976048109	NA	0.732773095	NA	0.403068513	1	0.716957316	1	0.62885817	1
222140	0.208267212	1	0.028766949	NA	0.277568613	NA	0.045012006	1	0.068989988	1	0.834659462	1
222150	0.555874406	1	0.813426452	NA	1	NA	0.769310966	1	1	1	0.704192588	1
222155	0.875898365	1	0.993850152	NA	0.882576053	NA	0.395506312	1	0.923886793	1	0.448803377	1
222160	0.822298089	1	0.8838123	NA	0.709281438	NA	0.792333133	1	0.913401082	1	0.70819286	1
222170	0.214081069	1	0.95231079	0.993041975	0.240081673	0.784600523	0.149001777	1	0.10863324	1	0.875537024	1
222180	0.865873495	1	0.768184098	0.971613356	0.642177903	0.947436962	0.030954175	1	1.88E-05	0.068469349	0.008617712	1
222188	NA	NA	NA	NA	NA	NA	NA	NA	NA	NA	NA	NA
222192	0.897756842	1	0.560457292	NA	0.475725989	NA	0.011475926	1	0.011050369	1	0.991939296	1
222200	0.817608191	1	0.946982868	NA	0.766226	NA	0.413872329	1	0.929068392	1	0.45891865	1
222210	0.504689042	1	0.735914089	NA	0.313038327	NA	0.400421789	1	1	1	0.352959137	1
222220	0.574626552	1	0.759359718	0.971613356	0.385485581	0.877916957	0.754702125	1	0.414310889	1	0.614256084	1
222230	NA	NA	NA	NA	NA	NA	0.263452919	1	0.29541179	1	0.939581705	1
222240	0.085191334	1	0.497864309	0.968176977	0.01982268	0.347226336	0.791183888	1	0.331717352	1	0.479340777	1
222245	0.620889487	1	0.728068141	0.971613356	0.888213374	0.982197636	0.665865333	1	0.481061825	1	0.25438681	1
222250	NA	NA	NA	NA	NA	NA	NA	NA	NA	NA	NA	NA
222260	NA	NA	NA	NA	NA	NA	NA	NA	NA	NA	NA	NA
222270	0.44719361	1	0.6719861	NA	0.245394565	NA	0.153973697	1	0.428543811	1	0.512275652	1
222280	0.847230035	1	0.468034047	NA	0.35525778	NA	0.526415499	1	0.256543628	1	0.614240738	1
222290	0.377486592	1	0.932054753	0.991438311	0.427275705	0.887466632	0.588978596	1	0.475973402	1	0.862614543	1
222300	0.899694314	1	0.440578237	NA	0.366466831	NA	0.170643158	1	0.757157678	1	0.280883535	1
222305	0.55375129	1	0.810986458	NA	1	NA	0.684148489	1	0.681065672	1	1	1
222310	0.924265266	1	0.981695446	NA	0.943113191	NA	0.975758695	1	0.909745213	1	0.88529448	1
222330	0.244470499	1	0.781879401	NA	0.380928988	NA	0.767447552	1	0.496682385	1	0.326556933	1
222340	NA	NA	NA	NA	NA	NA	NA	NA	NA	NA	NA	NA
222350	0.281434718	1	0.175858045	0.868818817	0.020069414	0.347252328	0.245958463	1	0.55154962	1	0.566371113	1
222360	0.51337035	1	0.831510411	NA	0.385859278	NA	0.944926958	1	0.327160826	1	0.357158854	1
222370	NA	NA	NA	NA	NA	NA	0.888761722	1	0.019680776	1	0.023177024	1
222380	0.336249246	1	0.999951648	0.999951648	0.339107265	0.855154039	0.304996753	1	0.415233246	1	0.827387449	1
222385	NA	NA	NA	NA	NA	NA	NA	NA	NA	NA	NA	NA
222390	0.553744575	1	0.538643208	NA	0.224421066	NA	0.30423834	1	0.437992141	1	0.80597843	1
222400	0.495882262	1	0.627876017	0.971613356	0.844995163	0.973706502	0.005500977	1	0.085185475	1	0.264789939	1
222410	0.49163578	1	0.549033489	0.968176977	0.940566465	0.994104451	0.805979197	1	0.45625959	1	0.320693953	1
222420	NA	NA	NA	NA	NA	NA	NA	NA	NA	NA	NA	NA
222430	0.380954896	1	1	NA	0.428775167	NA	1	1	0.375501677	1	0.331958086	1
222440	NA	NA	NA	NA	NA	NA	NA	NA	NA	NA	NA	NA
222660	0.819259556	1	0.463222168	NA	0.600384869	NA	0.503745091	1	0.120667505	1	0.362212319	1
222680	NA	NA	NA	NA	NA	NA	NA	NA	NA	NA	NA	NA
222690	NA	NA	NA	NA	NA	NA	NA	NA	NA	NA	NA	NA
222700	NA	NA	NA	NA	NA	NA	NA	NA	NA	NA	NA	NA
222710	0.020974127	1	0.058935941	0.655132266	0.677230841	0.952894625	0.942277264	1	0.86961956	1	0.812241409	1
222800	0.013720271	1	0.970287338	0.995393435	0.014612042	0.304807792	NA	NA	NA	NA	NA	NA
222840	0.27289141	1	0.439448285	0.965201553	0.765975979	0.960595568	0.884627771	1	0.682886952	1	0.791942134	1
222850	0.316519673	1	0.829058152	0.978398914	0.435500661	0.887466632	0.917056468	1	0.474874209	1	0.540936745	1
222860	0.671122042	1	0.708113444	0.971613356	0.423764873	0.887466632	0.800085134	1	0.531301343	1	0.709249208	1
222870	0.101494288	1	0.646373911	NA	0.244054715	NA	0.767966514	1	0.992506936	1	0.773681021	1
222880	NA	NA	NA	NA	NA	NA	NA	NA	NA	NA	NA	NA
222900	0.600840238	1	0.925745643	0.990555376	0.669038944	0.952894625	0.899158536	1	0.849925506	1	0.950319557	1
222910	0.550253438	1	0.024716973	NA	0.064493006	0.543253333	0.692042257	1	0.665490769	1	0.406337434	1
222920	0.269078558	1	0.273430521	0.910519236	0.029907286	0.413554026	0.807607876	1	0.736704641	1	0.56145898	1
222930	0.156254627	1	0.41639957	0.965201553	0.54696042	0.922942718	0.911473767	1	0.644549904	1	0.566347454	1
222935	0.992645377	1	0.186641293	NA	0.186552101	NA	0.082865342	1	0.682584018	1	0.178620659	1
222940	0.725333456	1	0.542998831	NA	0.336008388	NA	0.930125524	1	0.468102201	1	0.521909125	1
222948	0.673589792	1	0.31948549	NA	0.547462981	0.922942718	0.126128988	1	0.204805428	1	0.778145963	1
222952	0.52646709	1	0.311950594	0.935188763	0.69372308	0.952894625	0.256961174	1	0.922903212	1	0.215188198	1
222960	0.604261821	1	0.394862649	0.965201553	0.166646727	0.716314273	0.533568309	1	0.531784658	1	0.211318877	1
222970	0.340086709	1	0.939141926	NA	0.303890539	0.838914349	0.607283951	1	0.374231718	1	0.707419791	1
222975	NA	NA	NA	NA	NA	NA	NA	NA	NA	NA	NA	NA
222980	NA	NA	NA	NA	NA	NA	NA	NA	NA	NA	NA	NA
222990	0.85712544	1	0.607178536	0.971613356	0.731091699	0.952894625	0.42648234	1	0.331326694	1	0.861802456	1
223000	0.828800019	1	0.941860932	0.991901244	0.887187919	0.982031063	0.55445138	1	0.960204064	1	0.520101133	1
223010	0.849029292	1	0.760195607	0.971613356	0.904607561	0.984127271	0.853673586	1	0.552618335	1	0.681844499	1
223020	0.313410909	1	0.699482467	NA	0.543428312	NA	0.36905097	1	0.539175391	1	0.770663199	1
223025	NA	NA	NA	NA	NA	NA	NA	NA	NA	NA	NA	NA
223030	0.97390059	1	1	NA	0.908935818	NA	1	1	0.886081026	1	0.822360665	1
223040	0.892915428	1	0.728841555	0.971613356	0.62897594	0.942765358	0.795318334	1	0.845449152	1	0.648816402	1
223045	0.306271906	1	0.506728795	NA	1	NA	1	1	0.453009022	1	0.404262171	1
223050	0.654604227	1	0.400957089	0.965201553	0.1956849	0.755731251	0.980427106	1	0.646030598	1	0.662983609	1
223060	0.238824163	1	0.798864864	0.977699688	0.151897246	0.708681516	0.722633916	1	0.739273221	1	0.981748303	1
223070	0.379008476	1	0.993802369	0.997710332	0.385835679	0.877916957	0.126497278	1	0.402876391	1	0.480792572	1
223080	0.179408228	1	0.363331898	0.959360784	0.025319613	0.383086876	0.951398318	1	0.438675281	1	0.402379442	1
223095	NA	NA	NA	NA	NA	NA	NA	NA	NA	NA	NA	NA
223110	0.858415035	1	0.186179722	0.875951425	0.125417602	0.68655937	0.560105454	1	0.538865862	1	0.975802641	1
223120	0.634586536	1	0.927957222	NA	0.572528542	NA	0.893441207	1	0.869490034	1	0.975542342	1
223125	0.814291949	1	0.139397248	0.799267556	0.207100325	0.759599901	0.850662037	1	0.798131542	1	0.656352543	1
223130	0.470962691	1	0.596702224	NA	0.862455179	NA	0.537583218	1	0.309095782	1	0.684197252	1
223140	0.967240323	1	0.98981677	0.997710332	0.957075158	0.994104451	0.608498153	1	0.630049283	1	0.974575782	1
223150	0.974202681	1	0.253827945	NA	0.261263093	NA	0.795944188	1	0.856233711	1	0.658513118	1
223258	0.299041349	1	0.246053509	NA	0.89322629	NA	0.254615157	1	0.910274073	1	0.21016161	1
223262	0.67040666	1	0.304668837	NA	0.147818444	NA	0.443188602	1	0.779788354	1	0.293652501	1
223270	0.602451048	1	0.355173823	NA	0.673293785	NA	0.251347715	1	0.3415742	1	0.84334491	1
223390	0.201370663	1	0.490763663	0.968176977	0.567769861	0.926780605	0.670148346	1	0.585013611	1	0.905109861	1
223400	0.305223472	1	1	NA	0.347065369	NA	0.263032052	1	0.261196947	1	1	1
223410	0.072632373	1	0.374442109	0.960461109	0.376406412	0.874966392	0.947441646	1	0.959171791	1	0.906466038	1
223420	0.11130161	1	0.652504232	NA	0.042464448	NA	0.186981467	1	0.667156782	1	0.082028899	1
223430	NA	NA	NA	NA	NA	NA	NA	NA	NA	NA	NA	NA
223440	0.746535759	1	0.226080981	NA	0.359085532	NA	0.772532178	1	0.637554233	1	0.854650422	1
223450	0.701142329	1	0.800091946	0.978210922	0.898850441	0.984127271	0.254238905	1	0.045122853	1	0.376039271	1
223470	NA	NA	NA	NA	NA	NA	NA	NA	NA	NA	NA	NA
223480	0.408530586	1	0.478379352	NA	0.908935818	NA	0.538132521	1	0.374884189	1	0.786984817	1
223485	0.530633093	1	0.11976034	0.762627355	0.339185244	0.855154039	0.894618866	1	0.869355171	1	0.974662019	1
223490	0.750255092	1	0.649756335	NA	0.441624745	NA	0.245824868	1	0.446144649	1	0.057811046	1
223500	0.952099328	1	0.548115475	NA	0.580698145	NA	0.065316368	1	0.700240095	1	0.138721694	1
223510	0.427523425	1	0.980861494	NA	0.446695954	NA	0.946801503	1	0.647650647	1	0.695419383	1
223520	0.148155893	1	0.278979632	NA	1	NA	0.208156754	1	0.206598305	1	1	1
223530	0.106272642	1	0.024023782	0.514825056	0.460155961	0.889388101	0.839618374	1	0.779215277	1	0.938066038	1
223540	0.643870567	1	0.684147597	0.971613356	0.385856114	0.877916957	0.509333916	1	0.879394217	1	0.60689708	1
223550	0.905611253	1	0.292401028	NA	0.345133536	NA	0.251050718	1	0.296814992	1	0.913521631	1
223560	0.584060064	1	0.356491597	NA	0.697621724	NA	0.400485022	1	0.421936015	1	0.968357077	1
223570	0.483170793	1	0.44039507	NA	0.141852582	NA	0.801343691	1	0.595797423	1	0.778199769	1
223580	0.477125746	1	0.21336634	NA	0.573366081	NA	0.363387039	1	0.98260871	1	0.350176218	1
223590	0.178336299	1	0.01628971	0.468485238	0.275192866	0.81337659	0.45521853	1	0.033028357	1	0.163482867	1
223600	0.915100489	1	0.533215203	NA	0.462026539	NA	0.544751109	1	0.584563396	1	0.950430838	1
223610	0.40904254	1	0.053070272	NA	0.223497602	0.767812787	0.064398066	1	0.55975185	1	0.181943109	1
223620	0.603424033	1	0.743718694	NA	0.394553518	NA	0.797768435	1	0.83347616	1	0.639216633	1
223630	0.532094861	1	0.378619184	NA	0.777298618	NA	0.018230051	1	0.448940869	1	0.091869613	1
223640	0.346620862	1	1	NA	0.391863859	NA	0.924858787	1	0.693672526	1	0.76363463	1
223650	0.705321308	1	1	NA	0.768342167	NA	0.64422546	1	1	1	0.5831817	1
223660	0.321767237	1	0.343847699	NA	0.052140555	NA	0.585293408	1	0.838682315	1	0.450961434	1
223668	0.763457113	1	0.67485745	NA	0.901147209	0.984127271	0.067057931	1	0.979590691	1	0.069758561	1
223672	0.916519833	1	0.649884011	0.971613356	0.573175078	0.929356829	0.029975949	1	0.122483963	1	0.000411558	0.371943675
223680	0.965790579	1	0.963995188	0.994886791	0.997509002	0.99987979	0.771866117	1	0.857363452	1	0.63707928	1
223685	NA	NA	NA	NA	NA	NA	NA	NA	NA	NA	NA	NA
223690	0.81971585	1	0.963638976	NA	0.856848708	NA	0.264480327	1	0.753365393	1	0.416196512	1
223700	0.363326394	1	0.580910613	NA	1	NA	0.468619007	1	0.466016239	1	1	1
223710	0.032645081	1	0.351316848	NA	0.243971835	0.788137117	0.872868965	1	0.723866192	1	0.605948643	1
223725	0.598985687	1	0.116643249	NA	0.280016142	NA	0.623982357	1	0.743099544	1	0.869103432	1
223750	0.186406341	1	0.561201073	NA	0.467278309	NA	0.292473048	1	0.087061534	1	0.488468628	1
223760	0.925324317	1	0.035413882	0.579066452	0.037375525	0.45037508	0.632486567	1	0.585374105	1	0.304734572	1
223770	NA	NA	NA	NA	NA	NA	NA	NA	NA	NA	NA	NA
223780	0.925902831	1	0.01126835	NA	0.00853443	0.241976204	0.611803432	1	0.680993147	1	0.358390037	1
223790	0.742323502	1	0.617895297	0.971613356	0.407189428	0.88348139	0.085491489	1	0.330941231	1	0.44557664	1
223800	0.670757733	1	0.505116807	NA	0.794219075	NA	0.533208159	1	0.231417301	1	0.551887066	1
223810	0.732635236	1	0.882702387	0.985080295	0.848801023	0.974554479	0.617259106	1	0.101510994	1	0.253450137	1
223830	0.582453775	1	1	NA	0.641513814	NA	1	1	0.571155766	1	0.516150104	1
223840	0.810394409	1	0.921882324	0.98958525	0.735538917	0.952894625	0.864907126	1	0.513841248	1	0.628295892	1
223845	0.467205278	1	0.708972826	NA	1	NA	0.636855153	1	1	1	0.57611306	1
223855	0.551160505	1	0.944860733	NA	0.600818716	NA	0.524746767	1	0.304644562	1	0.687582821	1
223870	0.680178752	1	0.58090776	NA	0.884909387	NA	0.771460289	1	0.466013991	1	0.659242581	1
223880	0.996167044	1	0.272174344	NA	0.265674386	NA	0.46737137	1	0.947494112	1	0.426526332	1
223900	NA	NA	NA	NA	NA	NA	NA	NA	NA	NA	NA	NA
223910	0.32346709	1	0.18634087	NA	0.704290262	0.952894625	0.748205851	1	0.596459136	1	0.394662239	1
223915	NA	NA	NA	NA	NA	NA	NA	NA	NA	NA	NA	NA
223920	0.90450434	1	0.447646659	0.965201553	0.376884387	0.875160303	0.502343904	1	0.353149502	1	0.796874906	1
223930	0.191707316	1	0.364613856	0.959360784	0.704142658	0.952894625	0.53464518	1	0.921271012	1	0.468739543	1
223940	0.600870933	1	0.342152966	0.940797879	0.656691809	0.94938154	0.848462988	1	0.889659475	1	0.957698374	1
223950	0.930279846	1	0.254268418	0.897390538	0.211695686	0.761381668	0.860863988	1	0.130171955	1	0.179510352	1
223960	0.81713114	1	0.128309792	0.776649429	0.184895588	0.752518351	0.350117093	1	0.660745644	1	0.168083163	1
223970	0.484705178	1	0.866082699	NA	0.392002897	NA	0.922067439	1	0.805386004	1	0.881773393	1
223985	0.308201965	1	0.919793074	0.989107617	0.362211952	0.859574263	0.10553759	1	0.007941537	1	0.266727792	1
224000	0.750705493	1	0.192894982	0.875951425	0.318896319	0.847209623	0.035047574	1	0.874038353	1	0.022506906	1
224010	0.82001325	1	0.709270042	NA	0.881507858	NA	0.534042276	1	1	1	0.478239697	1
224020	0.004200907	1	0.581369995	0.971613356	0.000750764	0.098756351	0.709954558	1	0.906612299	1	0.623508971	1
224030	0.442051269	1	0.242505289	NA	0.056187387	NA	0.878982474	1	0.493291394	1	0.592910088	1
224040	NA	NA	NA	NA	NA	NA	NA	NA	NA	NA	NA	NA
224050	0.575531762	1	0.720235963	0.971613356	0.36074525	0.8590325	0.204715419	1	0.160504561	1	0.895042429	1
224060	0.511285162	1	0.661435368	0.971613356	0.274551304	0.813288937	0.505005075	1	0.011474433	1	0.060677531	1
224070	0.947748076	1	0.723342999	NA	0.669155676	NA	0.938445114	1	0.280186652	1	0.308257953	1
224080	1	1	0.456194738	NA	0.307973465	NA	0.405405888	1	0.402998582	1	1	1
224090	0.883525484	1	0.38468116	0.965201553	0.460073182	0.889388101	0.366218994	1	0.646730812	1	0.171859453	1
224100	0.820017577	1	0.28653428	NA	0.39771741	NA	0.723090672	1	0.284262678	1	0.471538327	1
224110	0.634094522	1	0.655021793	NA	0.358053771	0.8590325	0.750318739	1	0.713583024	1	0.4914134	1
224120	NA	NA	NA	NA	NA	NA	NA	NA	NA	NA	NA	NA
224130	0.586928239	1	0.446161894	0.965201553	0.189666479	0.75351949	0.937049789	1	0.219254811	1	0.249365397	1
224140	NA	NA	NA	NA	NA	NA	NA	NA	NA	NA	NA	NA
224150	0.205296913	1	0.365756917	NA	1	NA	0.280223976	1	0.278309164	1	1	1
224160	0.555871618	1	0.677658185	NA	0.313038333	NA	0.418253148	1	1	1	0.369526752	1
224170	NA	NA	NA	NA	NA	NA	NA	NA	NA	NA	NA	NA
224180	0.136028054	1	0.259724682	NA	1	NA	0.192506102	1	0.191033269	1	1	1
224190	0.299119947	1	0.022419132	NA	0.172201077	NA	0.590629515	1	0.562932263	1	0.968969086	1
224200	0.634584173	1	0.589518041	NA	0.307973635	NA	0.539252191	1	0.40299776	1	0.826213759	1
224205	0.840971305	1	0.970956202	0.995393435	0.813174265	0.971025795	0.801148777	1	0.764465423	1	0.96249269	1
224210	0.682023797	1	0.761720533	NA	0.472522806	NA	0.181803933	1	0.192932375	1	0.968400751	1
224220	0.404165353	1	0.148892834	0.81854214	0.521809171	0.914114301	0.211727012	1	0.972634289	1	0.195392665	1
224230	0.772688942	1	0.332380716	NA	0.481300979	NA	0.352448637	1	0.182874401	1	0.675400548	1
224235	0.240452391	1	0.496604322	NA	0.636091281	NA	0.611571956	1	0.476356162	1	0.223446818	1
224240	0.506919153	1	0.385485299	0.965201553	0.829455161	0.971729762	0.143594416	1	0.840226892	1	0.093872448	1
224250	0.778808154	1	0.702176466	NA	0.508922947	NA	0.614905514	1	0.945156846	1	0.66225096	1
224260	0.567076704	1	0.62288678	0.971613356	0.287742186	0.824844634	0.779794165	1	0.986491208	1	0.765818793	1
224270	0.012074755	1	0.39729812	0.965201553	0.001004605	0.105923013	0.470572602	1	0.217716364	1	0.604897616	1
224275	0.133362216	1	1	NA	0.161075508	NA	0.636498831	1	0.34319851	1	0.156210339	1
224280	0.745467075	1	0.686953209	NA	0.461585589	NA	0.9433531	1	0.732043855	1	0.678005376	1
224290	0.617725072	1	0.578045452	0.971613356	0.94836614	0.994104451	0.174053505	1	0.708962273	1	0.320550652	1
224310	0.446062941	1	0.781337289	NA	0.297212798	0.834155909	0.886287795	1	0.779081564	1	0.89065345	1
224320	0.875303173	1	0.478375927	NA	0.38454379	NA	0.208204063	1	0.206617436	1	1	1
224330	0.253354796	1	0.684600269	NA	0.468216077	0.891825766	0.629865849	1	0.552458496	1	0.911513193	1
224340	0.848973072	1	0.390944957	0.965201553	0.495278208	0.898964814	0.172724994	1	0.009726932	1	0.186233735	1
224350	0.555921543	1	0.851870693	0.981874597	0.69131101	0.952894625	0.18155125	1	0.132668736	1	0.870311513	1
224460	0.78672403	1	0.902860667	0.988128658	0.694504875	0.952894625	0.254987847	1	0.620445034	1	0.517581647	1
224470	0.696305536	1	0.974678775	0.995499212	0.721836801	0.952894625	0.46377118	1	0.831153573	1	0.600641433	1
224480	0.234639288	1	0.894664777	0.986263906	0.19027111	0.75351949	0.503951075	1	0.905525636	1	0.580054971	1
224490	0.510247982	1	0.362659134	NA	0.113787952	NA	0.468922341	1	0.601027471	1	0.209723826	1
224500	NA	NA	NA	NA	NA	NA	NA	NA	NA	NA	NA	NA
224510	0.594024054	1	0.560221837	0.969026524	0.95404699	0.994104451	0.577249204	1	0.383035287	1	0.152242926	1
224520	0.876698664	1	0.858863108	0.982503174	0.737350045	0.952894625	0.270964279	1	0.662138882	1	0.501109875	1
224530	0.786809798	1	0.118362659	0.757145262	0.065704901	0.544688789	0.118559052	1	0.345474049	1	0.528147066	1
224540	0.565762831	1	0.088733542	NA	0.230862987	NA	0.956235904	1	0.335669915	1	0.306090772	1
224560	0.46538629	1	1	NA	0.518684484	NA	0.723088047	1	0.527108133	1	0.780330915	1
224570	0.43195927	1	0.911358189	0.988206969	0.370287078	0.867603196	0.996994629	1	0.389727584	1	0.39014182	1
224575	0.709809062	1	1	NA	0.772935989	NA	0.723085047	1	0.886083857	1	0.83423054	1
224580	0.087570653	1	0.675597851	0.971613356	0.033555326	0.431665141	0.617162647	1	0.566405053	1	0.282308799	1
224590	0.719721999	1	0.74032266	NA	0.980997851	NA	0.819797107	1	0.981633811	1	0.837110181	1
224600	0.193942358	1	0.56394923	NA	0.469946033	0.892289204	0.633964539	1	0.163165076	1	0.353845785	1
224610	0.782151997	1	0.784401567	NA	0.99712808	NA	0.03164555	1	0.258815466	1	0.291237447	1
224620	0.546313989	1	0.841147372	NA	0.690615736	NA	0.432716336	1	0.707596233	1	0.678623414	1
224630	0.580317903	1	0.406513361	NA	0.772817324	0.962882441	0.001656022	1	0.331482985	1	0.02114598	1
224650	0.179860225	1	0.59305114	NA	0.427249378	NA	0.673460325	1	0.591392567	1	0.907705289	1
224660	0.16583474	1	0.839388764	0.981874597	0.238769657	0.782358651	0.131763112	1	0.537125902	1	0.367829174	1
224670	0.747516166	1	0.521562572	NA	0.338388827	NA	0.77009468	1	0.975362094	1	0.745563079	1
224675	NA	NA	NA	NA	NA	NA	NA	NA	NA	NA	NA	NA
224680	0.55375129	1	0.810986458	NA	1	NA	0.684148489	1	0.681065672	1	1	1
224700	0.469143823	1	0.665495562	0.971613356	0.249273032	0.791946524	0.66036583	1	0.538693716	1	0.2913169	1
224710	0.34587932	1	0.409626198	NA	0.908935818	NA	0.628388298	1	0.856501382	1	0.506088952	1
224720	0.317930338	1	0.198285379	0.875951425	0.744357185	0.953271086	0.66391344	1	0.882232797	1	0.773180843	1
224730	0.653065331	1	0.395655826	NA	0.672343173	NA	0.13740905	1	0.594371584	1	0.320786141	1
224740	0.959703315	1	0.599166427	0.971613356	0.559493452	0.925480855	0.949928661	1	0.696612625	1	0.649912504	1
224750	0.43675982	1	0.671916822	NA	1	NA	0.59430234	1	1	1	0.535437953	1
224760	0.143033614	1	0.123072689	NA	0.002825013	NA	0.456125717	1	0.736883707	1	0.281447304	1
224770	NA	NA	NA	NA	NA	NA	NA	NA	NA	NA	NA	NA
224780	NA	NA	NA	NA	NA	NA	NA	NA	NA	NA	NA	NA
224790	NA	NA	NA	NA	NA	NA	NA	NA	NA	NA	NA	NA
224800	0.430453768	1	0.400217156	0.965201553	0.939030906	0.99361468	0.617043889	1	0.536547164	1	0.906536342	1
224810	NA	NA	NA	NA	NA	NA	NA	NA	NA	NA	NA	NA
224820	0.671237553	1	0.64257128	NA	0.959477224	NA	0.944190857	1	0.313669486	1	0.280808972	1
224830	0.910369424	1	0.462538159	NA	0.522407256	NA	0.040962392	1	0.347266139	1	0.225150092	1
224840	0.393928995	1	0.749549505	NA	0.251044727	NA	0.202185773	1	0.852262947	1	0.270770714	1
224845	NA	NA	NA	NA	NA	NA	NA	NA	NA	NA	NA	NA
224850	0.432588843	1	0.562048216	0.969026524	0.845283445	0.973706502	0.712668082	1	0.746546367	1	0.487849607	1
224860	0.233720561	1	0.143562148	0.812337683	0.762397634	0.960161144	0.127581642	1	0.935657954	1	0.146533676	1
224870	0.492604619	1	0.046192158	NA	0.008996802	NA	0.374622304	1	0.85290885	1	0.479364802	1
224880	0.745094619	1	0.59168181	0.971613356	0.388807552	0.879329784	0.468844589	1	0.304209468	1	0.759676059	1
224890	0.142169139	1	0.071022587	0.690840913	0.710843299	0.952894625	0.024827408	1	0.043268813	1	0.798420433	1
224900	0.436524897	1	0.496718875	0.968176977	0.141602777	0.700262746	0.71549228	1	0.250028748	1	0.428838623	1
224905	NA	NA	NA	NA	NA	NA	NA	NA	NA	NA	NA	NA
224910	0.574199121	1	0.853448058	0.981874597	0.710936062	0.952894625	0.848643108	1	0.222132477	1	0.30114165	1
224920	0.153958869	1	0.371705993	NA	0.584752784	NA	0.045017159	1	0.035463594	1	0.917100648	1
224928	0.878548368	1	0.905135358	NA	0.974356543	0.99499969	0.190057993	1	0.743054377	1	0.101109234	1
224932	NA	NA	NA	NA	NA	NA	NA	NA	NA	NA	NA	NA
224935	0.744788275	1	0.754834646	NA	0.524478553	NA	0.723723357	1	0.26363091	1	0.141844062	1
224940	0.54290238	1	0.622540457	NA	0.908935818	NA	0.623701655	1	0.869492315	1	0.745975451	1
224950	0.85376808	1	0.093059778	0.715848551	0.126448194	0.68655937	0.403211755	1	0.415043153	1	0.981073734	1
224960	0.519368171	1	0.312257467	NA	0.691036081	0.952894625	0.490926965	1	0.309188534	1	0.738791139	1
224970	0.389112756	1	0.86625608	0.984633868	0.305202021	0.839584084	0.741964643	1	0.418158309	1	0.630782301	1
224980	0.783272049	1	0.83119311	NA	0.625239537	NA	0.552941199	1	0.668373	1	0.866024057	1
224990	0.275011757	1	0.190851555	NA	0.017413686	NA	0.913096228	1	0.949545877	1	0.963112994	1
225000	0.580164895	1	0.426400536	0.965201553	0.796857373	0.969753979	0.817579223	1	0.767768427	1	0.597345533	1
225005	0.658369169	1	0.467042479	NA	0.768340794	NA	0.90437955	1	0.634386688	1	0.720304166	1
225010	0.732266077	1	0.695227121	0.971613356	0.462799873	0.889388101	0.851535485	1	0.604516616	1	0.47942469	1
225020	0.980859851	1	0.45937981	0.967260564	0.439359185	0.887472634	0.10918834	1	0.714955026	1	0.208940477	1
225024	NA	NA	NA	NA	NA	NA	NA	NA	NA	NA	NA	NA
225028	0.848382334	1	0.810982766	NA	0.961134003	NA	0.538482833	1	0.535700441	1	1	1
225032	NA	NA	NA	NA	NA	NA	NA	NA	NA	NA	NA	NA
225050	0.857447246	1	0.146878338	0.816452156	0.096984804	0.631694286	0.015056027	1	0.922651845	1	0.01039814	1
225060	0.808100065	1	0.757241676	0.971613356	0.577645097	0.929356829	0.630767968	1	0.362026503	1	0.663736622	1
225070	NA	NA	NA	NA	NA	NA	NA	NA	NA	NA	NA	NA
225080	0.884485702	1	0.14964208	0.81854214	0.109708731	0.654476034	0.663424179	1	0.451862669	1	0.751233944	1
225090	0.208513552	1	0.370471265	NA	1	NA	0.320115863	1	0.457721985	1	0.805978512	1
225098	NA	NA	NA	NA	NA	NA	NA	NA	NA	NA	NA	NA
225102	0.718994852	1	1	NA	0.782330543	NA	1	1	0.681502764	1	0.622175596	1
225105	0.15232916	1	0.552968713	NA	0.398177374	0.88348139	0.598139094	1	0.168488861	1	0.060232522	1
225108	0.875228863	1	0.942934306	NA	0.818850082	NA	0.897634228	1	0.532025919	1	0.450893333	1
225110	0.167741645	1	0.924023766	0.990474296	0.203665977	0.755731251	0.33533541	1	0.761344382	1	0.201992644	1
225120	0.959874597	1	0.795123502	0.977521381	0.831720978	0.971990765	0.544655618	1	0.340063163	1	0.11767779	1
225125	0.253120268	1	0.030217655	0.55715035	0.272671911	0.813259626	0.320132489	1	0.909176336	1	0.376605506	1
225130	0.686802011	1	0.065047765	NA	0.134915841	NA	0.390348754	1	0.817956393	1	0.51984219	1
225140	NA	NA	NA	NA	NA	NA	NA	NA	NA	NA	NA	NA
225150	0.10737367	1	0.986185708	0.997710332	0.105185164	0.649866287	0.485792106	1	0.374373216	1	0.849046095	1
225160	0.271039422	1	0.119281826	0.761298715	0.626682031	0.940999187	0.855699992	1	0.540457527	1	0.666142296	1
225170	0.910223103	1	0.934381884	0.991820519	0.977029028	0.995268179	0.356160044	1	0.835870692	1	0.469194203	1
225190	0.657189233	1	0.949449134	NA	0.705151043	NA	0.277106206	1	0.08191079	1	0.500487453	1
225200	0.392484561	1	0.229662976	0.888754944	0.712729075	0.952894625	0.265076767	1	0.723122379	1	0.140394177	1
225210	NA	NA	NA	NA	NA	NA	NA	NA	NA	NA	NA	NA
225220	0.616833326	1	0.527947687	0.968176977	0.882714507	0.981310954	0.869545272	1	0.423470361	1	0.522247285	1
225230	0.510345376	1	0.748297214	NA	0.744382308	NA	0.879600468	1	0.313152111	1	0.243691236	1
225240	0.02920864	1	0.590938507	0.971613356	0.006727489	0.22037424	0.255711772	1	0.346509531	1	0.841077083	1
225250	0.584778208	1	0.801434877	NA	0.772257259	NA	0.324073481	1	0.995862471	1	0.318947113	1
225260	0.295037235	1	0.911803215	0.988206969	0.353185966	0.856685441	0.505599531	1	0.366706568	1	0.812934611	1
225270	0.586238643	1	0.180049127	NA	0.403312227	NA	0.156179264	1	0.453802599	1	0.032207255	1
225280	0.327556499	1	1	NA	0.371274456	NA	0.322679893	1	1	1	0.281340456	1
225290	NA	NA	NA	NA	NA	NA	NA	NA	NA	NA	NA	NA
225300	0.536581709	1	0.793385261	NA	0.377744962	NA	0.207723011	1	0.589612228	1	0.457081655	1
225310	0.626278433	1	0.311638902	0.935188763	0.128604863	0.68655937	0.756625327	1	0.978728413	1	0.734863452	1
225315	0.41896909	1	1	NA	0.469401717	NA	1	1	0.412690211	1	0.366537004	1
225320	0.925188472	1	0.074446877	NA	0.059744959	NA	0.632714908	1	0.708460742	1	0.915683991	1
225330	0.823617495	1	0.038854843	NA	0.022686535	NA	0.663751893	1	0.402121103	1	0.68351727	1
225340	0.664688734	1	0.325699468	NA	0.162511964	NA	0.871980021	1	0.497888618	1	0.400653771	1
225350	0.17756746	1	0.506374776	NA	0.044851151	NA	0.097033917	1	0.468872114	1	0.340923591	1
225360	0.631149572	1	0.150184365	NA	0.31358118	NA	0.522973118	1	0.319287665	1	0.712617241	1
225370	NA	NA	NA	NA	NA	NA	NA	NA	NA	NA	NA	NA
225380	0.398203858	1	0.048808296	NA	0.22385679	NA	0.532874276	1	0.62657143	1	0.267336868	1
225400	NA	NA	NA	NA	NA	NA	NA	NA	NA	NA	NA	NA
225410	0.509647167	1	0.268025981	NA	0.634759271	NA	0.020872486	1	0.539087621	1	0.004449532	1
225413	0.363326394	1	0.580910613	NA	1	NA	0.468619007	1	0.466016239	1	1	1
225420	0.534845294	1	0.753593325	NA	0.767769586	NA	0.854011059	1	0.994363356	1	0.847441047	1
225430	0.370315896	1	0.709274091	NA	0.607217782	NA	0.562489754	1	0.681057177	1	0.319703095	1
225435	NA	NA	NA	NA	NA	NA	NA	NA	NA	NA	NA	NA
225440	0.098637435	1	0.800164313	NA	0.163291317	NA	0.984425929	1	0.852819779	1	0.867936253	1
225450	0.753653368	1	0.44834211	NA	0.275794667	NA	0.484572547	1	0.531788371	1	0.938458772	1
225460	NA	NA	NA	NA	NA	NA	NA	NA	NA	NA	NA	NA
225470	0.34512676	1	0.868666869	0.985080295	0.267389395	0.813259626	0.414906697	1	0.632894395	1	0.733046442	1
225480	0.807460551	1	0.413629814	NA	0.289440567	NA	0.147990206	1	0.006359521	1	0.146598088	1
225490	0.126164587	1	0.265365662	0.90766396	0.687799947	0.952894625	0.188978427	1	0.787845215	1	0.111500986	1
225500	0.203577246	1	0.343630674	NA	0.75430478	NA	0.622963222	1	0.619610433	1	0.997916138	1
225510	0.325850536	1	0.76948033	0.97166697	0.204174709	0.755731251	0.30250255	1	0.391778914	1	0.058664212	1
225520	0.428624411	1	1	NA	0.479681849	NA	0.690300875	1	0.676209223	1	0.41167915	1
225530	0.701912669	1	0.530598126	0.968176977	0.312161301	0.846664531	0.690012906	1	0.999996819	1	0.688920773	1
225540	0.454029689	1	0.519236393	0.968176977	0.929754842	0.991542623	0.479976675	1	0.19267011	1	0.550992765	1
225550	0.297346974	1	0.3312956	0.940797879	0.961982275	0.994402021	0.804842273	1	0.755597189	1	0.575403478	1
225555	0.805095989	1	0.06846583	0.690840913	0.109519033	0.654476034	0.896119064	1	0.976824005	1	0.918721553	1
225560	0.790783306	1	0.264255794	0.907023445	0.166276987	0.716314273	0.214189996	1	0.333929193	1	0.779467315	1
225570	0.456534073	1	1	NA	0.509312389	NA	0.448180716	1	1	1	0.397446147	1
225580	0.001076317	0.785496371	1.93E-05	0.010901627	0.230155422	0.774221728	0.945255859	1	0.718974179	1	0.66770415	1
225590	0.237767262	1	0.412615404	NA	1	NA	0.320116653	1	0.318028665	1	1	1
225680	NA	NA	NA	NA	NA	NA	NA	NA	NA	NA	NA	NA
225690	0.994774636	1	0.564801776	0.969026524	0.55957884	0.925480855	0.71724172	1	0.846152728	1	0.866201195	1
225710	0.30641835	1	0.560225043	NA	0.107462194	NA	0.48115413	1	0.168055277	1	0.489580867	1
225720	0.924183575	1	0.998139164	NA	0.926495913	NA	0.240072055	1	0.382652906	1	0.752340201	1
225730	0.220396082	1	0.709084744	0.971613356	0.109625268	0.654476034	0.005404443	1	0.032739984	1	0.499653361	1
225745	0.841229787	1	0.816855708	0.978398914	0.972352906	0.99499969	0.679364348	1	0.609218056	1	0.354011689	1
225770	0.081219996	1	0.158051846	NA	0.791983057	0.96972255	0.940134848	1	0.060240014	1	0.069908515	1
225780	0.817866161	1	0.469749704	NA	0.612046229	NA	0.632129056	1	0.492226552	1	0.833742211	1
225790	0.814162576	1	0.431514034	0.965201553	0.572505668	0.929356829	0.155347737	1	0.112342864	1	0.86625515	1
225800	0.808548528	1	0.265883615	NA	0.166284187	0.716314273	0.373407812	1	0.138394888	1	0.54100171	1
225810	0.265783766	1	0.58453387	0.971613356	0.095782159	0.631694286	0.548307171	1	0.887335256	1	0.455467991	1
225820	0.449896031	1	0.350507059	NA	0.100320494	NA	0.530402524	1	0.18738223	1	0.483867338	1
225830	0.706958169	1	0.315796086	NA	0.514279208	NA	0.6884017	1	0.918045606	1	0.764071075	1
225840	0.051674518	1	0.307083364	0.931678633	0.351600789	0.85533597	0.049423432	1	0.454981304	1	0.214696401	1
225850	0.669938795	1	0.895167063	NA	0.771408292	NA	0.74991358	1	0.728921444	1	0.97856122	1
225860	0.872466581	1	0.684083465	0.971613356	0.800788794	0.969799494	0.986807517	1	0.522834778	1	0.532769598	1
225870	0.756201081	1	0.794209031	0.977521381	0.567544529	0.926780605	0.760504625	1	0.87619322	1	0.644241062	1
225880	0.326337147	1	0.630685781	NA	0.149632724	NA	0.219023816	1	0.213042042	1	0.983421181	1
225890	0.695798328	1	0.687287683	NA	0.429578498	NA	0.295861051	1	0.018284955	1	0.156294677	1
225900	0.14641326	1	0.280091949	NA	1	NA	0.594308939	1	0.282023302	1	0.584923955	1
225905	NA	NA	NA	NA	NA	NA	NA	NA	NA	NA	NA	NA
225910	0.209095405	1	0.698093193	NA	0.104931558	NA	0.303576214	1	0.603648646	1	0.602158427	1
225920	0.780357562	1	0.884541647	0.985080295	0.895613863	0.984127271	0.908806233	1	0.189072355	1	0.22949141	1
225930	0.876119118	1	0.552123044	0.968176977	0.446323686	0.888789642	0.435001166	1	0.930452435	1	0.484075535	1
225940	0.645372928	1	0.023747439	0.514825056	0.065071029	0.543253333	0.833765517	1	0.980012735	1	0.852832143	1
225950	0.97390059	1	1	NA	0.908935818	NA	1	1	0.886081026	1	0.822360665	1
225953	NA	NA	NA	NA	NA	NA	NA	NA	NA	NA	NA	NA
225955	0.363326394	1	0.580910613	NA	1	NA	0.468619007	1	0.466016239	1	1	1
[truncated: 6,924 more rows]
